# Supplementary material for: Fenaminosulf Promotes Growth and Gall Formation in Zizania latifolia Through Modulation of Physiological and Molecular Pathways
Source: Plants (Basel). 2025 May 27;14(11):1628. doi: 10.3390/plants14111628 (PMC12157912; doi:10.3390/plants14111628)
Supplement: Supplementary file 1 [file plants-14-01628-s001.zip]

Archive with 10 entries (10 files):
- Figure S1.jpg
- Figure S2.pdf
- Figure S3.pdf
- Figure S4.jpg
- Figure S5.jpg
- Figure S6.jpg
- Table S1.csv
- Table S2.xlsx
- Table S3.xlsx
- Table S4.xlsx
