# Supplementary material for: Fenaminosulf Promotes Growth and Gall Formation in Zizania latifolia Through Modulation of Physiological and Molecular Pathways
Source: Plants (Basel). 2025 May 27;14(11):1628. doi: 10.3390/plants14111628 (PMC12157912; doi:10.3390/plants14111628)
Supplement: Supplementary file 1 [file plants-14-01628-s001.zip › Table S1.csv]

Table S1. Summary statistics and quality control of the transcriptomic data
Sample	Group	Raw Reads	Clean Reads	Clean Base(G)	Error Rate(%)	Q20(%)	Q30(%)	GC Content(%)
CK-1	CK	51291736	49215442	7.38	0.01	98.72	96.17	52.66
CK-2	CK	50587502	48377524	7.26	0.01	98.68	96.05	53.03
CK-3	CK	60847862	57961778	8.69	0.01	98.71	96.15	53.26
FM1-1	FM100	48878522	46307460	6.95	0.01	98.74	96.23	52.76
FM1-2	FM100	56147448	53549136	8.03	0.01	98.72	96.17	53.48
FM1-3	FM100	52179732	50064050	7.51	0.01	98.67	96.02	53.69
FM4-1	FM400	59492652	56987004	8.55	0.01	98.95	96.98	52.79
FM4-2	FM400	67693094	64583232	9.69	0.01	98.98	97.03	52.62
FM4-3	FM400	73568618	70707512	10.61	0.01	98.96	97.02	52.6
