# Supplementary material for: Fenaminosulf Promotes Growth and Gall Formation in Zizania latifolia Through Modulation of Physiological and Molecular Pathways
Source: Plants (Basel). 2025 May 27;14(11):1628. doi: 10.3390/plants14111628 (PMC12157912; doi:10.3390/plants14111628)
Supplement: Supplementary file 1 [file plants-14-01628-s001.zip › Table S2.xlsx]

## Sheet: Sheet1
Table S2. Differntial regulation and annotation information of DEGs identified in CK vs. FM100 compariosn
ID	CK-1_fpkm	CK-2_fpkm	CK-3_fpkm	FM1-1_fpkm	FM1-2_fpkm	FM1-3_fpkm	CK-1_count	CK-2_count	CK-3_count	FM1-1_count	FM1-2_count	FM1-3_count	log2FoldChange	pvalue	padj	regulated	chr	start	end	strand	gene_name	gene_description	KEGG	KEGG pathway	NR	Swissprot	Tremble	KOG	GO	Pfam	TF-Family	TF-Category	TF-Classification
novel.373	53.0685	50.1249	51.2094	2.7453	2.313	2.4806	3352	3124	3823	162	160	161	-4.31548	0	0	down	scaffold_145	456375	459622	-	--	--	--	--	--	--	--	--	--	--	--	--	--
novel.2260	22.0542	21.587	20.5415	110.123	100.518	101.739	585	565	644	2729	2920	2773	2.32885	7.857e-281	1.10572e-276	up	scaffold_793	134252	135615	.	--	--	--	--	--	--	--	--	--	--	--	--	--
Zlat_10027388	935.415	915.63	889.293	226.934	249.815	240.988	5621	5429	6316	1274	1644	1488	-1.88564	1.38757e-252	1.30182e-248	down	scaffold_256	576832	578725	-	Zlat_10027388	--	--	--	unknown [Oryza sativa Indica Group]	--	A0A0E0JLR7_ORYPU SubName: Full=Uncharacterized protein {ECO:0000313|EnsemblPlants:OPUNC01G24590.1};	--	--	--	--	--	--
Zlat_10015439	129.75	139.848	134.093	21.6136	23.9648	26.0861	2551	2713	3116	397	516	527	-2.44595	4.02386e-239	2.83139e-235	down	scaffold_543	100039	101546	-	Zlat_10015439	--	K13424 WRKY transcription factor 33 | (RefSeq) probable WRKY transcription factor 33 (A)	ko04016: MAPK signaling pathway - plant; ko04626: Plant-pathogen interaction	hypothetical protein GUJ93_ZPchr0009g1853 [Zizania palustris]	WRK19_ORYSJ RecName: Full=Transcription factor WRKY19 {ECO:0000305}; Short=OsWRKY19 {ECO:0000303|PubMed:15047897}; AltName: Full=WRKY transcription factor 19 {ECO:0000305};	A0A8J5S1P4_ZIZPA RecName: Full=WRKY domain-containing protein {ECO:0000259|Pfam:PF03106};	--	GO:0005634,nucleus; GO:0003700,DNA-binding transcription factor activity; GO:0000976,transcription cis-regulatory region binding; GO:0006952,defense response; GO:0003674,molecular_function; GO:0140110,transcription regulator activity; GO:0001067,transcription regulatory region nucleic acid binding; GO:0003676,nucleic acid binding; GO:0003677,DNA binding; GO:0003690,double-stranded DNA binding; GO…	PF03106.18:WRKY DNA -binding domain	WRKY	TF	WRKY
novel.897	4.5078	5.3364	5.5634	30.8473	28.2969	28.0465	351	410	512	2244	2413	2244	2.54143	1.17943e-234	6.63927e-231	up	scaffold_244	364101	368104	+	--	--	--	--	uncharacterized protein LOC112939673 [Oryza sativa Japonica Group]	--	A0A0E0LJY8_ORYPU RecName: Full=DUF295 domain-containing protein {ECO:0000259|Pfam:PF03478};	--	--	--	--	--	--
novel.917	44.1007	43.8183	45.3119	149.389	135.704	140.426	765	750	929	2421	2578	2503	1.71882	1.68289e-165	7.89443e-162	up	scaffold_25	327379	330229	-	--	--	K11991 tRNA(adenine34) deaminase [EC:3.5.4.33] | (RAP-DB) Os06g0489500; CMP/dCMP deaminase, zinc-binding domain containing protein. (A)	--	hypothetical protein GUJ93_ZPchr0013g34917 [Zizania palustris]	GSDA_ARATH RecName: Full=Guanosine deaminase {ECO:0000303|PubMed:24130159}; EC=3.5.4.15 {ECO:0000269|PubMed:24130159}; AltName: Full=tRNA-specific adenosine deaminase TAD4 {ECO:0000303|PubMed:25315605}; Short=AtTAD4 {ECO:0000303|PubMed:25315605};	A0A8J5X1M5_ZIZPA RecName: Full=CMP/dCMP-type deaminase domain-containing protein {ECO:0000259|Pfam:PF00383};	Cytosine deaminase FCY1 and related enzymes	GO:0005737,cytoplasm; GO:0005634,nucleus; GO:0047974,guanosine deaminase activity; GO:0008251,tRNA-specific adenosine deaminase activity; GO:0008270,zinc ion binding; GO:0006152,purine nucleoside catabolic process; GO:0002100,tRNA wobble adenosine to inosine editing; GO:0003674,molecular_function; GO:0003824,catalytic activity; GO:0016787,hydrolase activity; GO:0016810,hydrolase activity, acting …	PF00383.26:Cytidine and deoxycytidylate deaminase zinc-binding region	--	--	--
Zlat_10004630	0.9766	0.9215	0.9687	21.2668	23.431	22.9081	29	27	34	590	762	699	4.60479	7.92485e-151	3.18647e-147	up	scaffold_1189	78584	80110	+	Zlat_10004630	--	K20665 jasmonoyl-L-amino acid 12-hydroxylase [EC:1.14.14.48] | (RefSeq) cytochrome P450 94B3 (A)	--	hypothetical protein GUJ93_ZPchr0011g28816 [Zizania palustris]	C94B1_ARATH RecName: Full=Cytochrome P450 94B1 {ECO:0000305}; EC=1.14.14.48 {ECO:0000269|PubMed:25210037}; AltName: Full=Jasmonoyl-L-amino acid 12-hydroxylase {ECO:0000303|PubMed:25210037};	A0A8J6BSA1_ZIZPA SubName: Full=Uncharacterized protein {ECO:0000313|EMBL:KAG8089098.1};	Cytochrome P450 CYP4/CYP19/CYP26 subfamilies	GO:0016021,integral component of membrane; GO:0020037,heme binding; GO:0005506,iron ion binding; GO:0052694,jasmonoyl-isoleucine-12-hydroxylase activity; GO:0016705,oxidoreductase activity, acting on paired donors, with incorporation or reduction of molecular oxygen; GO:0009694,jasmonic acid metabolic process; GO:0009611,response to wounding; GO:0003674,molecular_function; GO:0005488,binding; GO:…	PF00067.25:Cytochrome P450	--	--	--
Zlat_10038502	8.3438	8.3605	8.1776	29.6423	29.0103	28.3288	442	437	512	1467	1683	1542	1.85105	1.14632e-150	4.03303e-147	up	scaffold_93	179467	191770	+	Zlat_10038502	--	K18757 la-related protein 1 | (RefSeq) la-related protein 1A isoform X1 (A)	--	hypothetical protein GUJ93_ZPchr0001g32834 [Zizania palustris]	LRP1A_ARATH RecName: Full=La-related protein 1A; Short=AtLARP1a;	A0A8J5VLS1_ZIZPA RecName: Full=HTH La-type RNA-binding domain-containing protein {ECO:0000259|Pfam:PF05383};	RNA-binding protein LARP/SRO9 and related La domain proteins	GO:0005829,cytosol; GO:0000932,P-body; GO:0005844,polysome; GO:0003723,RNA binding; GO:0010286,heat acclimation; GO:0006402,mRNA catabolic process; GO:0003674,molecular_function; GO:0003676,nucleic acid binding; GO:0005488,binding; GO:0097159,organic cyclic compound binding; GO:1901363,heterocyclic compound binding; GO:0006950,response to stress; GO:0008150,biological_process; GO:0009266,response…	PF05383.20:La domain	--	--	--
Zlat_10031299	78.342	81.0307	89.333	16.6217	19.4293	18.4069	1458	1488	1965	289	396	352	-2.14388	3.65068e-139	1.14169e-135	down	scaffold_189	266783	267817	-	Zlat_10031299	--	K23050 phenylcoumaran benzylic ether reductase [EC:1.3.1.-] | (RefSeq) isoflavone reductase homolog IRL (A)	--	hypothetical protein GUJ93_ZPchr0301g2763 [Zizania palustris]	IFRH_MAIZE RecName: Full=Isoflavone reductase homolog IRL {ECO:0000303|PubMed:8597660}; EC=1.3.1.- {ECO:0000250|UniProtKB:P52579};	A0A8J5R7Q4_ZIZPA RecName: Full=NmrA domain-containing protein {ECO:0000259|Pfam:PF05368};	--	GO:0005737,cytoplasm; GO:0070402,NADPH binding; GO:0016491,oxidoreductase activity; GO:0010438,cellular response to sulfur starvation; GO:0000166,nucleotide binding; GO:0003674,molecular_function; GO:0005488,binding; GO:0036094,small molecule binding; GO:0043167,ion binding; GO:0043168,anion binding; GO:0050661,NADP binding; GO:0097159,organic cyclic compound binding; GO:1901265,nucleoside phosph…	PF05368.16:NmrA-like family	--	--	--
Zlat_10036102	342.257	341.222	341.565	136.51	143.801	135.016	5531	5441	6524	2061	2545	2242	-1.25746	1.16683e-137	3.28415e-134	down	scaffold_132	687694	690029	+	Zlat_10036102	--	--	--	hypothetical protein GUJ93_ZPchr0002g23982 [Zizania palustris]	TET8_ARATH RecName: Full=Tetraspanin-8;	A0A8J5RSX5_ZIZPA SubName: Full=Uncharacterized protein {ECO:0000313|EMBL:KAG8056818.1};	--	GO:0005794,Golgi apparatus; GO:0016021,integral component of membrane; GO:0005886,plasma membrane; GO:0009506,plasmodesma; GO:0005773,vacuole; GO:0009734,auxin-activated signaling pathway; GO:0050829,defense response to Gram-negative bacterium; GO:0007154,cell communication; GO:0007165,signal transduction; GO:0008150,biological_process; GO:0009719,response to endogenous stimulus; GO:0009725,respo…	PF00335.23:Tetraspanin family	--	--	--
Zlat_10018924	3.1099	2.4921	3.1208	41.2616	41.4069	45.2576	43	34	51	533	627	643	3.91431	2.31753e-136	5.92994e-133	up	scaffold_438	117957	118796	+	Zlat_10018924	--	K00799 glutathione S-transferase [EC:2.5.1.18] | (RefSeq) uncharacterized protein LOC4349185 (A)	ko00480: Glutathione metabolism; ko01100: Metabolic pathways	hypothetical protein GUJ93_ZPchr0010g10104 [Zizania palustris]	GSTU6_ORYSJ RecName: Full=Probable glutathione S-transferase GSTU6; EC=2.5.1.18; AltName: Full=28 kDa cold-induced protein;	A0A8J5SZD3_ZIZPA RecName: Full=GST N-terminal domain-containing protein {ECO:0000259|Pfam:PF13417};	Glutathione S-transferase	GO:0005737,cytoplasm; GO:0004364,glutathione transferase activity; GO:0006749,glutathione metabolic process; GO:0042221,response to chemical; GO:0003674,molecular_function; GO:0003824,catalytic activity; GO:0016740,transferase activity; GO:0016765,transferase activity, transferring alkyl or aryl (other than methyl) groups; GO:0006518,peptide metabolic process; GO:0006575,cellular modified amino a…	PF13417.9:Glutathione S-transferase, N-terminal domain	--	--	--
Zlat_10013145	13.7125	14.4236	12.6127	56.1532	59.0011	60.6592	264	274	287	1010	1244	1200	2.15863	2.78719e-136	6.53736e-133	up	scaffold_658	21945	23558	-	Zlat_10013145	--	K17893 ubiquinol oxidase [EC:1.10.3.11] | (RefSeq) ubiquinol oxidase 2, mitochondrial (A)	--	hypothetical protein GUJ93_ZPchr0004g39667 [Zizania palustris]	AOX1A_ORYSJ RecName: Full=Ubiquinol oxidase 1a, mitochondrial {ECO:0000305}; EC=1.10.3.11 {ECO:0000250|UniProtKB:Q39219}; AltName: Full=Alternative oxidase 1a {ECO:0000303|PubMed:22994594}; Short=OsAOX1A {ECO:0000303|PubMed:22994594}; Flags: Precursor;	A0A8J5T1T7_ZIZPA RecName: Full=Ubiquinol oxidase {ECO:0000256|RuleBase:RU003779}; EC=1.10.3.11 {ECO:0000256|RuleBase:RU003779};	--	GO:0016021,integral component of membrane; GO:0005743,mitochondrial inner membrane; GO:0005739,mitochondrion; GO:0070469,respirasome; GO:0009916,alternative oxidase activity; GO:0046872,metal ion binding; GO:0102721,ubiquinol:oxygen oxidoreductase activity; GO:0010230,alternative respiration; GO:0003674,molecular_function; GO:0003824,catalytic activity; GO:0016491,oxidoreductase activity; GO:0016…	PF01786.20:Alternative oxidase	--	--	--
Zlat_10048432	103.052	107.388	116.722	303.228	301.171	313.81	992	1020	1328	2727	3175	3104	1.53225	4.28198e-130	9.27081e-127	up	scaffold_4	1514850	1515344	-	Zlat_10048432	--	K14686 solute carrier family 31 (copper transporter), member 1 | (RefSeq) putative copper transporter 5.2 (A)	--	hypothetical protein GUJ93_ZPchr0008g12388 [Zizania palustris]	COP52_ORYSJ RecName: Full=Putative copper transporter 5.2; Short=OsCOPT5.2;	A0A8J5QZT0_ZIZPA RecName: Full=Copper transport protein {ECO:0000256|RuleBase:RU367022};	Copper transporter	GO:0016021,integral component of membrane; GO:0005886,plasma membrane; GO:0005375,copper ion transmembrane transporter activity; GO:0006878,cellular copper ion homeostasis; GO:0003674,molecular_function; GO:0005215,transporter activity; GO:0008324,cation transmembrane transporter activity; GO:0015075,ion transmembrane transporter activity; GO:0015318,inorganic molecular entity transmembrane trans…	PF04145.18:Ctr copper transporter family	--	--	--
Zlat_10009641	90.7568	95.0934	98.1656	23.7562	21.887	25.1216	1329	1374	1699	325	351	378	-1.96131	9.99282e-130	2.00898e-126	down	scaffold_760	25572	26324	+	Zlat_10009641	--	--	--	hypothetical protein GUJ93_ZPchr0002g23524 [Zizania palustris]	Y1607_ARATH RecName: Full=Uncharacterized protein At1g76070;	A0A8J5V3U4_ZIZPA SubName: Full=Uncharacterized protein {ECO:0000313|EMBL:KAG8057617.1};	--	--	--	--	--	--
Zlat_10032310	41.8057	42.6081	45.3057	9.8236	10.9683	10.9348	1239	1246	1587	272	356	333	-1.98451	3.64276e-125	6.83527e-122	down	scaffold_180	505581	507104	+	Zlat_10032310	--	K22683 aspartyl protease family protein [EC:3.4.23.-] | (RefSeq) protein ASPARTIC PROTEASE IN GUARD CELL 1 (A)	--	hypothetical protein GUJ93_ZPchr0006g43249 [Zizania palustris]	ASPG1_ARATH RecName: Full=Protein ASPARTIC PROTEASE IN GUARD CELL 1; Short=AtASPG1; EC=3.4.23.-; Flags: Precursor;	A0A8J5VSW4_ZIZPA SubName: Full=Uncharacterized protein {ECO:0000313|EMBL:KAG8070531.1};	Aspartyl protease	GO:0005783,endoplasmic reticulum; GO:0004190,aspartic-type endopeptidase activity; GO:0070001,aspartic-type peptidase activity; GO:0003677,DNA binding; GO:0006508,proteolysis; GO:0009737,response to abscisic acid; GO:0009414,response to water deprivation; GO:0009627,systemic acquired resistance; GO:0003674,molecular_function; GO:0003824,catalytic activity; GO:0004175,endopeptidase activity; GO:00…	PF14543.9:Xylanase inhibitor N-terminal	--	--	--
Zlat_10033165	53.4134	51.5525	50.0546	18.0503	17.2626	17.5889	2119	2018	2347	669	750	717	-1.50572	4.31841e-124	7.59662e-121	down	scaffold_162	443902	449343	+	Zlat_10033165	--	K24221 type I inositol polyphosphate 5-phosphatase IP5P1/2 [EC:3.1.3.56] | (RefSeq) type I inositol polyphosphate 5-phosphatase 2 isoform X1 (A)	ko00562: Inositol phosphate metabolism; ko01100: Metabolic pathways	type IV inositol polyphosphate 5-phosphatase 3 [Oryza sativa Japonica Group]	IP5P3_ARATH RecName: Full=Type IV inositol polyphosphate 5-phosphatase 3 {ECO:0000305}; Short=At5PTase3 {ECO:0000305}; EC=3.1.3.36 {ECO:0000269|PubMed:21677096}; EC=3.1.3.86 {ECO:0000269|PubMed:21677096};	Q0JJU2_ORYSJ SubName: Full=Os01g0716800 protein {ECO:0000313|EMBL:BAS74036.1};	Inositol polyphosphate 5-phosphatase and related proteins	GO:0004445,inositol-polyphosphate 5-phosphatase activity; GO:0034485,phosphatidylinositol-3,4,5-trisphosphate 5-phosphatase activity; GO:0004439,phosphatidylinositol-4,5-bisphosphate 5-phosphatase activity; GO:0046855,inositol phosphate dephosphorylation; GO:0046856,phosphatidylinositol dephosphorylation; GO:0003674,molecular_function; GO:0003824,catalytic activity; GO:0016787,hydrolase activity;…	PF03372.26:Endonuclease/Exonuclease/phosphatase family	--	--	--
Zlat_10043500	21.1441	22.7926	23.0701	5.5095	5.9902	5.7132	1257	1337	1621	306	390	349	-1.91428	6.25407e-123	1.03545e-119	down	scaffold_35	1279203	1282259	-	Zlat_10043500	--	K27628 U-box domain-containing protein 12/13 [EC:2.3.2.27] | (RefSeq) protein spotted leaf 11 (A)	ko04075: Plant hormone signal transduction	hypothetical protein GUJ93_ZPchr0001g30762 [Zizania palustris]	PUB16_ARATH RecName: Full=U-box domain-containing protein 16; EC=2.3.2.27; AltName: Full=Plant U-box protein 16; AltName: Full=RING-type E3 ubiquitin transferase PUB16 {ECO:0000305};	A0A8J5VPB4_ZIZPA RecName: Full=U-box domain-containing protein {ECO:0000259|Pfam:PF04564};	FOG: Armadillo/beta-catenin-like repeats	GO:0005737,cytoplasm; GO:0005634,nucleus; GO:0004842,ubiquitin-protein transferase activity; GO:0003674,molecular_function; GO:0003824,catalytic activity; GO:0016740,transferase activity; GO:0019787,ubiquitin-like protein transferase activity; GO:0140096,catalytic activity, acting on a protein; GO:0005575,cellular_component; GO:0005622,intracellular anatomical structure; GO:0110165,cellular anato…	PF04564.18:U-box domain	--	--	--
Zlat_10000825	34.9449	35.2287	36.0221	7.0232	7.6742	7.964	948	943	1155	178	228	222	-2.18077	6.79919e-123	1.06317e-119	down	scaffold_2562	5965	7359	-	Zlat_10000825	--	K20716 mitogen-activated protein kinase kinase kinase 17/18 | (RefSeq) mitogen-activated protein kinase kinase kinase ANP1 (A)	ko04016: MAPK signaling pathway - plant	hypothetical protein GUJ93_ZPchr0010g7412 [Zizania palustris]	M3K17_ARATH RecName: Full=Mitogen-activated protein kinase kinase kinase 17 {ECO:0000303|PubMed:25720833}; EC=2.7.11.25 {ECO:0000250|UniProtKB:Q9ZVP5, ECO:0000255|PROSITE-ProRule:PRU00159};	A0A8J5WBD3_ZIZPA RecName: Full=Protein kinase domain-containing protein {ECO:0000259|Pfam:PF00069};	MEKK and related serine/threonine protein kinases	GO:0005634,nucleus; GO:0005524,ATP binding; GO:0004709,MAP kinase kinase kinase activity; GO:0004672,protein kinase activity; GO:0019901,protein kinase binding; GO:0106310,protein serine kinase activity; GO:0004674,protein serine/threonine kinase activity; GO:0009738,abscisic acid-activated signaling pathway; GO:0006468,protein phosphorylation; GO:0009737,response to abscisic acid; GO:0006970,res…	PF00069.28:Protein kinase domain	--	--	--
Zlat_10019537	26.2196	27.3744	31.0128	3.7097	4.2654	4.3995	696	717	973	92	124	120	-2.72592	1.66377e-115	2.46466e-112	down	scaffold_427	160100	161464	+	Zlat_10019537	--	K27628 U-box domain-containing protein 12/13 [EC:2.3.2.27] | (RefSeq) SPL11; E3 ubiquitin-protein ligase SPL11 (A)	ko04075: Plant hormone signal transduction	hypothetical protein GUJ93_ZPchr0006g43875 [Zizania palustris]	PUB21_ARATH RecName: Full=U-box domain-containing protein 21; EC=2.3.2.27; AltName: Full=Plant U-box protein 21; AltName: Full=RING-type E3 ubiquitin transferase PUB21 {ECO:0000305};	A0A8J5VX82_ZIZPA RecName: Full=U-box domain-containing protein {ECO:0000259|Pfam:PF04564};	--	GO:0061630,ubiquitin protein ligase activity; GO:0003674,molecular_function; GO:0003824,catalytic activity; GO:0004842,ubiquitin-protein transferase activity; GO:0016740,transferase activity; GO:0019787,ubiquitin-like protein transferase activity; GO:0061659,ubiquitin-like protein ligase activity; GO:0140096,catalytic activity, acting on a protein	PF04564.18:U-box domain	--	--	--
Zlat_10008675	107.784	103.759	106.459	40.9596	44.6614	41.7032	3949	3751	4610	1402	1792	1570	-1.27405	1.3992e-114	1.96909e-111	down	scaffold_828	20604	27464	+	Zlat_10008675	--	K14494 DELLA protein | (RefSeq) DELLA protein SLR1 (A)	ko04075: Plant hormone signal transduction	hypothetical protein GUJ93_ZPchr0007g5816 [Zizania palustris]	CIGR2_ORYSJ RecName: Full=Chitin-inducible gibberellin-responsive protein 2;	A0A8J5TJI0_ZIZPA SubName: Full=Uncharacterized protein {ECO:0000313|EMBL:KAG8079971.1};	--	GO:0005634,nucleus; GO:0003700,DNA-binding transcription factor activity; GO:0043565,sequence-specific DNA binding; GO:0006355,regulation of DNA-templated transcription; GO:0003674,molecular_function; GO:0140110,transcription regulator activity; GO:0003676,nucleic acid binding; GO:0003677,DNA binding; GO:0005488,binding; GO:0097159,organic cyclic compound binding; GO:1901363,heterocyclic compound…	PF03514.17:GRAS domain family	GRAS	TF	GRAS
Zlat_10044147	44.9255	42.6662	45.122	12.9648	12.501	11.8948	1224	1147	1453	330	373	333	-1.78468	6.93502e-112	9.29491e-109	down	scaffold_32	857741	860107	-	Zlat_10044147	--	K17506 protein phosphatase 1L [EC:3.1.3.16] | (RefSeq) probable protein phosphatase 2C 32 (A)	--	hypothetical protein GUJ93_ZPchr0003g17609 [Zizania palustris]	P2C32_ORYSJ RecName: Full=Probable protein phosphatase 2C 32; Short=OsPP2C32; EC=3.1.3.16;	A0A8J5SX34_ZIZPA RecName: Full=PPM-type phosphatase domain-containing protein {ECO:0000259|Pfam:PF00481};	Serine/threonine protein phosphatase	GO:0016021,integral component of membrane; GO:0046872,metal ion binding; GO:0017018,myosin phosphatase activity; GO:0006470,protein dephosphorylation; GO:0003674,molecular_function; GO:0005488,binding; GO:0043167,ion binding; GO:0043169,cation binding; GO:0003824,catalytic activity; GO:0004721,phosphoprotein phosphatase activity; GO:0004722,protein serine/threonine phosphatase activity; GO:001678…	PF00481.24:Protein phosphatase 2C	--	--	--
Zlat_10013778	89.2497	92.648	89.0564	28.4169	31.2129	30.6303	1812	1856	2137	539	694	639	-1.53835	9.64854e-112	1.2344e-108	down	scaffold_596	74546	79825	+	Zlat_10013778	--	--	--	hypothetical protein GUJ93_ZPchr0001g32805 [Zizania palustris]	IQM1_ARATH RecName: Full=IQ domain-containing protein IQM1 {ECO:0000305}; AltName: Full=IQ motif-containing protein 1 {ECO:0000303|Ref.6};	A0A8J5RPQ6_ZIZPA SubName: Full=Uncharacterized protein {ECO:0000313|EMBL:KAG8051592.1};	--	GO:0005737,cytoplasm; GO:0005634,nucleus; GO:0005516,calmodulin binding; GO:0010119,regulation of stomatal movement; GO:0003674,molecular_function; GO:0005488,binding; GO:0005515,protein binding; GO:0008150,biological_process; GO:0009987,cellular process; GO:0010118,stomatal movement; GO:0050789,regulation of biological process; GO:0050794,regulation of cellular process; GO:0065007,biological reg…	--	--	--	--
Zlat_10020452	1.1035	0.671	0.8714	40.2376	39.6995	44.2447	15	9	14	511	591	618	5.59752	2.37794e-108	2.90997e-105	up	scaffold_439	302805	321909	+	Zlat_10020452	--	K00799 glutathione S-transferase [EC:2.5.1.18] | (RefSeq) probable glutathione S-transferase (A)	ko00480: Glutathione metabolism; ko01100: Metabolic pathways	hypothetical protein HU200_065526 [Digitaria exilis]	GSTX6_SOYBN RecName: Full=Probable glutathione S-transferase; EC=2.5.1.18; AltName: Full=G2-4; AltName: Full=Heat shock protein 26A;	A0A835DTP4_9POAL RecName: Full=Glutathione transferase {ECO:0000256|ARBA:ARBA00012452}; EC=2.5.1.18 {ECO:0000256|ARBA:ARBA00012452};	Glutathione S-transferase	GO:0005737,cytoplasm; GO:0004364,glutathione transferase activity; GO:0006749,glutathione metabolic process; GO:0009737,response to abscisic acid; GO:0009733,response to auxin; GO:0009735,response to cytokinin; GO:0009739,response to gibberellin; GO:0009408,response to heat; GO:0010038,response to metal ion; GO:0003674,molecular_function; GO:0003824,catalytic activity; GO:0016740,transferase acti…	PF13417.9:Glutathione S-transferase, N-terminal domain	--	--	--
Zlat_10035823	47.4752	50.8002	48.1346	9.9581	11.0178	11.6879	842	889	1009	165	214	213	-2.1156	1.5327e-105	1.79748e-102	down	scaffold_155	118444	119443	-	Zlat_10035823	--	--	--	hypothetical protein GUJ93_ZPchr0013g35256 [Zizania palustris]	REM41_ORYSJ RecName: Full=Remorin 4.1 {ECO:0000305}; Short=OsREM4.1 {ECO:0000303|PubMed:17984200}; AltName: Full=Remorin group 4 member 1 {ECO:0000303|PubMed:17984200};	A0A8J5X196_ZIZPA RecName: Full=Remorin_C domain-containing protein {ECO:0000259|Pfam:PF03763};	--	GO:0005886,plasma membrane; GO:0009738,abscisic acid-activated signaling pathway; GO:1900458,negative regulation of brassinosteroid mediated signaling pathway; GO:0007154,cell communication; GO:0007165,signal transduction; GO:0008150,biological_process; GO:0009719,response to endogenous stimulus; GO:0009725,response to hormone; GO:0009737,response to abscisic acid; GO:0009755,hormone-mediated sig…	PF03763.16:Remorin, C-terminal region	--	--	--
Zlat_10005403	44.0872	43.0114	44.6687	10.1182	11.1745	12.7495	1124	1082	1346	241	312	334	-1.90457	1.2286e-102	1.38321e-99	down	scaffold_1070	46380	48365	-	Zlat_10005403	--	--	--	hypothetical protein GUJ93_ZPchr0001g29654 [Zizania palustris]	SARD1_ARATH RecName: Full=Protein SAR DEFICIENT 1 {ECO:0000303|PubMed:20921422};	A0A8J5RXS4_ZIZPA SubName: Full=Uncharacterized protein {ECO:0000313|EMBL:KAG8053528.1};	--	GO:0005634,nucleus; GO:0003700,DNA-binding transcription factor activity; GO:0043565,sequence-specific DNA binding; GO:0071219,cellular response to molecule of bacterial origin; GO:0042742,defense response to bacterium; GO:0002229,defense response to oomycetes; GO:0009626,plant-type hypersensitive response; GO:1900426,positive regulation of defense response to bacterium; GO:0080142,regulation of …	PF07887.14:Calmodulin binding protein-like N-terminal domain	--	--	--
Zlat_10023076	158.269	161.689	161.957	64.3661	65.3146	70.208	3361	3388	4065	1277	1519	1532	-1.22374	1.28958e-99	1.39602e-96	down	scaffold_349	229755	231030	-	Zlat_10023076	--	--	--	hypothetical protein GUJ93_ZPchr0003g18646 [Zizania palustris]	--	A0A8J5VX42_ZIZPA SubName: Full=Uncharacterized protein {ECO:0000313|EMBL:KAG8062298.1};	Spindle pole body protein	--	PF03398.17:Regulator of Vps4 activity in the MVB pathway	--	--	--
Zlat_10005571	24.5044	24.1445	24.031	76.6339	68.8775	74.7345	396	385	459	1157	1219	1241	1.64392	3.09073e-98	3.22191e-95	up	scaffold_1069	88860	90030	-	Zlat_10005571	--	K03671 thioredoxin 1 | (RefSeq) thioredoxin H-type (A)	--	hypothetical protein GUJ93_ZPchr0007g4406 [Zizania palustris]	TRL11_ORYSJ RecName: Full=Thioredoxin-like 1-1, chloroplastic; AltName: Full=Lilium-type thioredoxin 1-1;	A0A8J5TF88_ZIZPA RecName: Full=Thioredoxin domain-containing protein {ECO:0000259|Pfam:PF00085};	Thioredoxin	GO:0009507,chloroplast; GO:0045454,cell redox homeostasis; GO:0008150,biological_process; GO:0009987,cellular process; GO:0019725,cellular homeostasis; GO:0042592,homeostatic process; GO:0050789,regulation of biological process; GO:0050794,regulation of cellular process; GO:0065007,biological regulation; GO:0065008,regulation of biological quality; GO:0005575,cellular_component; GO:0005622,intrac…	PF00085.23:Thioredoxin	--	--	--
Zlat_10016092	106.619	101.541	111.789	259.371	257.13	280.603	1045	982	1295	2375	2760	2826	1.36127	3.44529e-98	3.46325e-95	up	scaffold_524	67980	68483	-	Zlat_10016092	--	--	--	hypothetical protein GUJ93_ZPchr0010g8340 [Zizania palustris]	ERD15_SOYBN RecName: Full=Protein EARLY RESPONSIVE TO DEHYDRATION 15 {ECO:0000303|PubMed:21482825}; Short=GmERD15 {ECO:0000303|PubMed:21482825};	A0A8J5W9B2_ZIZPA SubName: Full=Uncharacterized protein {ECO:0000313|EMBL:KAG8085219.1};	--	GO:0005634,nucleus; GO:0003677,DNA binding; GO:0045893,positive regulation of DNA-templated transcription; GO:0003674,molecular_function; GO:0003676,nucleic acid binding; GO:0005488,binding; GO:0097159,organic cyclic compound binding; GO:1901363,heterocyclic compound binding; GO:0006139,nucleobase-containing compound metabolic process; GO:0006351,DNA-templated transcription; GO:0006355,regulation…	--	--	--	--
Zlat_10028416	127.052	134.248	142.607	34.9239	30.891	32.3382	845	881	1121	217	225	221	-1.99961	8.38748e-98	8.14048e-95	down	scaffold_234	167699	168040	+	Zlat_10028416	--	--	--	hypothetical protein GUJ93_ZPchr0009g1959 [Zizania palustris]	DRE1B_ORYSI RecName: Full=Dehydration-responsive element-binding protein 1B; Short=Protein DREB1B;	A0A8J5RB48_ZIZPA RecName: Full=AP2/ERF domain-containing protein {ECO:0000259|Pfam:PF00847};	--	GO:0005634,nucleus; GO:0003677,DNA binding; GO:0003700,DNA-binding transcription factor activity; GO:0003674,molecular_function; GO:0003676,nucleic acid binding; GO:0005488,binding; GO:0097159,organic cyclic compound binding; GO:1901363,heterocyclic compound binding; GO:0140110,transcription regulator activity; GO:0005575,cellular_component; GO:0005622,intracellular anatomical structure; GO:00432…	--	--	--	--
Zlat_10018472	55.853	57.5505	61.7092	14.0411	15.1191	16.1139	958	974	1251	225	284	284	-1.90521	1.7442e-97	1.63641e-94	down	scaffold_446	339532	340935	-	Zlat_10018472	--	--	--	hypothetical protein GUJ93_ZPchr0006g41036 [Zizania palustris]	NAC22_ORYSJ RecName: Full=NAC domain-containing protein 22 {ECO:0000303|PubMed:15029955}; Short=ONAC022 {ECO:0000303|PubMed:15029955};	A0A8J5TAP3_ZIZPA RecName: Full=NAC domain-containing protein {ECO:0000259|Pfam:PF02365};	--	GO:0005634,nucleus; GO:0043565,sequence-specific DNA binding; GO:1901002,positive regulation of response to salt stress; GO:1902584,positive regulation of response to water deprivation; GO:0045893,positive regulation of DNA-templated transcription; GO:0003674,molecular_function; GO:0003676,nucleic acid binding; GO:0003677,DNA binding; GO:0005488,binding; GO:0097159,organic cyclic compound binding…	PF02365.18:No apical meristem (NAM) protein	NAC	TF	NAC
Zlat_10022264	3.5228	3.7301	3.7813	24.0876	24.8694	24.9196	67	70	85	428	518	487	2.78717	1.64399e-94	1.44599e-91	up	scaffold_363	526320	527988	-	Zlat_10022264	--	K22374 3''-deamino-3''-oxonicotianamine reductase [EC:1.1.1.285] | (RefSeq) probable NAD(P)H-dependent oxidoreductase 1 (A)	ko00999: Biosynthesis of various plant secondary metabolites; ko01100: Metabolic pathways; ko01110: Biosynthesis of secondary metabolites	hypothetical protein GUJ93_ZPchr0004g40204 [Zizania palustris]	NADO1_ORYSJ RecName: Full=Probable NAD(P)H-dependent oxidoreductase 1; EC=1.1.1.-;	A0A8J5SHX2_ZIZPA RecName: Full=Aldo_ket_red domain-containing protein {ECO:0000259|Pfam:PF00248};	Aldo/keto reductase family proteins	GO:0005829,cytosol; GO:0004032,alditol:NADP+ 1-oxidoreductase activity; GO:0003674,molecular_function; GO:0003824,catalytic activity; GO:0004033,aldo-keto reductase (NADP) activity; GO:0008106,alcohol dehydrogenase (NADP+) activity; GO:0016491,oxidoreductase activity; GO:0016614,oxidoreductase activity, acting on CH-OH group of donors; GO:0016616,oxidoreductase activity, acting on the CH-OH group…	PF00248.24:Aldo/keto reductase family	--	--	--
Zlat_10022098	12.2316	13.0912	14.5952	1.6145	1.4274	1.3078	446	471	629	55	57	49	-3.15903	2.55763e-94	2.18142e-91	down	scaffold_355	75226	77197	-	Zlat_10022098	--	--	--	hypothetical protein GUJ93_ZPchr0007g4636 [Zizania palustris]	EDR4_ARATH RecName: Full=Protein ENHANCED DISEASE RESISTANCE 4 {ECO:0000303|PubMed:25747881};	A0A8J5VSG2_ZIZPA RecName: Full=zinc_ribbon_12 domain-containing protein {ECO:0000259|Pfam:PF11331};	--	GO:0005768,endosome; GO:0005886,plasma membrane; GO:0006952,defense response; GO:0006897,endocytosis; GO:1900150,regulation of defense response to fungus; GO:0030100,regulation of endocytosis; GO:0009620,response to fungus; GO:0009863,salicylic acid mediated signaling pathway; GO:0006950,response to stress; GO:0008150,biological_process; GO:0050896,response to stimulus; GO:0006810,transport; GO:0…	PF11331.11:Probable zinc-ribbon domain	--	--	--
novel.1464	67.3384	59.7249	64.1558	15.7261	15.2042	13.9805	825	722	929	180	204	176	-2.04582	1.21106e-93	1.00255e-90	down	scaffold_392	108126	108755	.	--	--	--	--	hypothetical protein GUJ93_ZPchr0001g29376 [Zizania palustris]	--	A0A8J5VCF3_ZIZPA RecName: Full=LEA_2 domain-containing protein {ECO:0000259|Pfam:PF03168};	--	--	--	--	--	--
Zlat_10004651	125.294	130.671	135.527	20.9449	31.1643	27.6053	826	850	1056	129	225	187	-2.2427	4.55227e-93	3.6608e-90	down	scaffold_1186	30742	34909	-	Zlat_10004651	--	--	--	protein ANTAGONIST OF LIKE HETEROCHROMATIN PROTEIN 1 [Sorghum bicolor]	ALP1_ARATH RecName: Full=Protein ANTAGONIST OF LIKE HETEROCHROMATIN PROTEIN 1 {ECO:0000303|PubMed:26642436}; EC=3.1.-.-;	A0A811P6Q7_9POAL SubName: Full=Hypothetical protein {ECO:0000313|EMBL:CAD6233119.1};	Predicted transposase	GO:0035098,ESC/E(Z) complex; GO:0005634,nucleus; GO:0035102,PRC1 complex; GO:0003682,chromatin binding; GO:0046872,metal ion binding; GO:0004518,nuclease activity; GO:0040029,epigenetic regulation of gene expression; GO:0003674,molecular_function; GO:0005488,binding; GO:0043167,ion binding; GO:0043169,cation binding; GO:0003824,catalytic activity; GO:0016787,hydrolase activity; GO:0016788,hydrola…	PF13359.9:DDE superfamily endonuclease	--	--	--
Zlat_10027067	59.4329	59.7693	62.5066	125.163	137.287	137.187	2337	2319	2905	4598	5912	5543	1.18266	2.63485e-92	2.06001e-89	up	scaffold_258	620076	639563	+	Zlat_10027067	--	K05349 beta-glucosidase [EC:3.2.1.21] | (RefSeq) beta-glucosidase BoGH3B (A)	ko00460: Cyanoamino acid metabolism; ko00500: Starch and sucrose metabolism; ko00999: Biosynthesis of various plant secondary metabolites; ko01100: Metabolic pathways; ko01110: Biosynthesis of secondary metabolites	hypothetical protein GUJ93_ZPchr0013g37396 [Zizania palustris]	XYL2_MEDSV RecName: Full=Beta-xylosidase/alpha-L-arabinofuranosidase 2 {ECO:0000303|PubMed:17615411, ECO:0000312|EMBL:ABQ45228.1}; AltName: Full=Xylan 1,4-beta-xylosidase/Alpha-L-arabinofuranosidase 2; Short=MsXyl2 {ECO:0000303|PubMed:17615411}; Includes: RecName: Full=Beta-xylosidase; EC=3.2.1.37; AltName: Full=1,4-beta-D-xylan xylohydrolase {ECO:0000250|UniProtKB:P48792}; AltName: Full=Xylan 1,…	A0A8J5X5W6_ZIZPA SubName: Full=Uncharacterized protein {ECO:0000313|EMBL:KAG8098152.1};	--	GO:0005576,extracellular region; GO:0046556,alpha-L-arabinofuranosidase activity; GO:0009044,xylan 1,4-beta-xylosidase activity; GO:0045493,xylan catabolic process; GO:0003674,molecular_function; GO:0003824,catalytic activity; GO:0004553,hydrolase activity, hydrolyzing O-glycosyl compounds; GO:0016787,hydrolase activity; GO:0016798,hydrolase activity, acting on glycosyl bonds; GO:0097599,xylanase…	PF00933.24:Glycosyl hydrolase family 3 N terminal domain	--	--	--
Zlat_10001324	73.9167	78.9209	80.9295	170.47	179.9	189.871	1850	1949	2394	3986	4931	4883	1.25378	5.66034e-92	4.30584e-89	up	scaffold_1760	2909	6536	+	Zlat_10001324	--	K01638 malate synthase [EC:2.3.3.9] | (RefSeq) malate synthase (A)	ko00620: Pyruvate metabolism; ko00630: Glyoxylate and dicarboxylate metabolism; ko01100: Metabolic pathways; ko01110: Biosynthesis of secondary metabolites; ko01200: Carbon metabolism	hypothetical protein GUJ93_ZPchr0014g47461 [Zizania palustris]	MASY_ORYSJ RecName: Full=Malate synthase {ECO:0000255|RuleBase:RU000555}; EC=2.3.3.9 {ECO:0000255|RuleBase:RU000555};	A0A8J5TBF3_ZIZPA SubName: Full=Uncharacterized protein {ECO:0000313|EMBL:KAG8082432.1};	Malate synthase	GO:0005737,cytoplasm; GO:0009514,glyoxysome; GO:0004474,malate synthase activity; GO:0006097,glyoxylate cycle; GO:0006099,tricarboxylic acid cycle; GO:0003674,molecular_function; GO:0003824,catalytic activity; GO:0016740,transferase activity; GO:0016746,acyltransferase activity; GO:0046912,acyltransferase activity, acyl groups converted into alkyl on transfer; GO:0005975,carbohydrate metabolic pr…	PF01274.25:Malate synthase	--	--	--
Zlat_10025565	107.686	107.49	110.117	51.8869	49.2882	48.3464	3581	3527	4328	1612	1795	1652	-1.07709	1.03691e-91	7.68023e-89	down	scaffold_282	407762	409554	+	Zlat_10025565	--	--	--	hypothetical protein GUJ93_ZPchr0006g44231 [Zizania palustris]	P4KG4_ORYSJ RecName: Full=Phosphatidylinositol 4-kinase gamma 4 {ECO:0000305}; Short=PI-4Kgamma4 {ECO:0000305}; Short=PI4K gamma 4 {ECO:0000305}; EC=2.7.1.67 {ECO:0000250|UniProtKB:Q9BTU6}; AltName: Full=Ubiquitin-like domain kinase gamma 4 {ECO:0000303|PubMed:28254780}; Short=OsUbDKgamma4 {ECO:0000303|PubMed:28254780}; Short=UbDKgamma4 {ECO:0000303|PubMed:28254780};	A0A8J5TC16_ZIZPA RecName: Full=1-phosphatidylinositol 4-kinase {ECO:0000256|ARBA:ARBA00012169}; EC=2.7.1.67 {ECO:0000256|ARBA:ARBA00012169};	Phosphatidylinositol 4-kinase	GO:0005783,endoplasmic reticulum; GO:0005634,nucleus; GO:0004430,1-phosphatidylinositol 4-kinase activity; GO:0005524,ATP binding; GO:0009908,flower development; GO:0048579,negative regulation of long-day photoperiodism, flowering; GO:0016310,phosphorylation; GO:0003674,molecular_function; GO:0003824,catalytic activity; GO:0016301,kinase activity; GO:0016740,transferase activity; GO:0016772,trans…	PF00454.30:Phosphatidylinositol 3- and 4-kinase	--	--	--
Zlat_10012701	20.2245	18.8039	18.9379	4.9512	4.5054	3.8014	787	722	871	180	192	152	-2.08557	5.69234e-91	4.10812e-88	down	scaffold_662	171159	174111	-	Zlat_10012701	--	K13437 receptor kinase-like protein | (RefSeq) probable LRR receptor-like serine/threonine-protein kinase At3g47570 (A)	ko04626: Plant-pathogen interaction	Protein kinase domain containing protein [Zea mays]	XA21_ORYSI RecName: Full=Receptor kinase-like protein Xa21 {ECO:0000303|Ref.1}; EC=2.7.11.1 {ECO:0000255|PROSITE-ProRule:PRU00159, ECO:0000269|PubMed:11927577}; Contains: RecName: Full=Receptor kinase-like protein Xa21, processed {ECO:0000250|UniProtKB:Q2R2D5}; Flags: Precursor;	A0A1D6Q4X9_MAIZE SubName: Full=Protein kinase domain containing protein {ECO:0000313|EMBL:AQK53602.1};	--	GO:0005789,endoplasmic reticulum membrane; GO:0016021,integral component of membrane; GO:0005634,nucleus; GO:0005886,plasma membrane; GO:0005524,ATP binding; GO:0106310,protein serine kinase activity; GO:0004674,protein serine/threonine kinase activity; GO:0006952,defense response; GO:0031349,positive regulation of defense response; GO:1900426,positive regulation of defense response to bacterium;…	PF13855.9:Leucine rich repeat	--	--	--
Zlat_10013998	17.8105	19.4697	20.1437	3.4543	3.4194	3.9999	585	631	782	106	123	135	-2.35604	2.98972e-90	2.10372e-87	down	scaffold_583	8373	10061	-	Zlat_10013998	--	K03327 multidrug resistance protein, MATE family | (RefSeq) protein DETOXIFICATION 49 (A)	--	hypothetical protein GUJ93_ZPchr0014g47104 [Zizania palustris]	DTX49_ARATH RecName: Full=Protein DETOXIFICATION 49 {ECO:0000303|PubMed:11739388}; Short=AtDTX49 {ECO:0000303|PubMed:11739388}; AltName: Full=Multidrug and toxic compound extrusion protein 49 {ECO:0000305}; Short=MATE protein 49 {ECO:0000305}; AltName: Full=Protein NOVEL ION CARRIER 1 {ECO:0000303|Ref.1}; Short=Protein NIC1 {ECO:0000303|Ref.1};	A0A8J5W6Y1_ZIZPA RecName: Full=Protein DETOXIFICATION {ECO:0000256|RuleBase:RU004914}; AltName: Full=Multidrug and toxic compound extrusion protein {ECO:0000256|RuleBase:RU004914};	Uncharacterized membrane protein, predicted efflux pump	GO:0016021,integral component of membrane; GO:0016020,membrane; GO:0015297,antiporter activity; GO:0022857,transmembrane transporter activity; GO:0042910,xenobiotic transmembrane transporter activity; GO:1990961,xenobiotic detoxification by transmembrane export across the plasma membrane; GO:0003674,molecular_function; GO:0005215,transporter activity; GO:0015291,secondary active transmembrane tra…	PF01554.21:MatE	--	--	--
Zlat_10033002	63.5213	68.3961	67.2229	151.166	145.712	148.169	945	1004	1182	2101	2374	2265	1.20464	8.63761e-88	5.92961e-85	up	scaffold_172	31596	33934	+	Zlat_10033002	--	K25840 E3 ubiquitin-protein ligase AIRP2 [EC:2.3.2.27] | (RefSeq) uncharacterized protein LOC4344184 (A)	--	hypothetical protein GUJ93_ZPchr0001g31667 [Zizania palustris]	AIRP2_ARATH RecName: Full=E3 ubiquitin-protein ligase AIRP2 {ECO:0000305}; EC=2.3.2.27 {ECO:0000269|PubMed:21969385}; AltName: Full=Protein ABA INSENSITIVE RING PROTEIN 2 {ECO:0000303|PubMed:21969385}; Short=AtAIRP2 {ECO:0000303|PubMed:21969385}; AltName: Full=RING-type E3 ubiquitin transferase AIRP2 {ECO:0000305};	A0A8J5RPP6_ZIZPA SubName: Full=Uncharacterized protein {ECO:0000313|EMBL:KAG8054298.1};	Predicted E3 ubiquitin ligase	GO:0005829,cytosol; GO:0046872,metal ion binding; GO:0061630,ubiquitin protein ligase activity; GO:0004842,ubiquitin-protein transferase activity; GO:0009789,positive regulation of abscisic acid-activated signaling pathway; GO:0016567,protein ubiquitination; GO:0009737,response to abscisic acid; GO:0009651,response to salt stress; GO:0006511,ubiquitin-dependent protein catabolic process; GO:00036…	PF13920.9:Zinc finger, C3HC4 type (RING finger)	--	--	--
Zlat_10010707	137.537	138.416	134.93	40.5104	43.4483	43.5047	1003	996	1163	276	347	326	-1.64106	6.73445e-87	4.51304e-84	down	scaffold_705	144971	145345	+	Zlat_10010707	--	K24345 calcium-binding protein KIC and related proteins | (RefSeq) calcium-binding protein PBP1 (A)	--	hypothetical protein GUJ93_ZPchr0006g44817 [Zizania palustris]	KIC_ARATH RecName: Full=Calcium-binding protein KIC {ECO:0000303|PubMed:14688294}; AltName: Full=KCBP-interacting calcium-binding protein {ECO:0000303|PubMed:14688294};	A0A8J5SKU4_ZIZPA RecName: Full=EF-hand domain-containing protein {ECO:0000259|Pfam:PF13833};	Ca2+-binding protein (centrin/caltractin), EF-Hand superfamily protein	GO:0005509,calcium ion binding; GO:0010091,trichome branching; GO:0003674,molecular_function; GO:0005488,binding; GO:0043167,ion binding; GO:0043169,cation binding; GO:0046872,metal ion binding; GO:0000902,cell morphogenesis; GO:0000904,cell morphogenesis involved in differentiation; GO:0008150,biological_process; GO:0009653,anatomical structure morphogenesis; GO:0009888,tissue development; GO:00…	PF13833.9:EF-hand domain pair	--	--	--
novel.706	12.1847	10.9518	11.0174	1.7917	1.506	1.4374	495	439	529	68	67	60	-2.80983	1.23802e-86	8.10355e-84	down	scaffold_202	16103	22464	+	--	--	K23754 eudesmane-5,11-diol synthase [EC:4.2.3.197] | (RAP-DB) Os03g0362500; Similar to Terpene synthase family, metal binding domain containing protein, expressed. (A)	--	hypothetical protein GUJ93_ZPchr0004g39831 [Zizania palustris]	TPS7_MAIZE RecName: Full=Tau-cadinol synthase {ECO:0000303|PubMed:27421723}; EC=4.2.3.173 {ECO:0000269|PubMed:27421723}; AltName: Full=Terpene synthase 7 {ECO:0000303|Ref.1}; Short=ZmTPS7 {ECO:0000303|PubMed:27421723};	A0A8J5VMV7_ZIZPA SubName: Full=Uncharacterized protein {ECO:0000313|EMBL:KAG8064351.1};	--	GO:0005737,cytoplasm; GO:0000287,magnesium ion binding; GO:0010333,terpene synthase activity; GO:0016102,diterpenoid biosynthetic process; GO:0009737,response to abscisic acid; GO:0009620,response to fungus; GO:0009753,response to jasmonic acid; GO:0016114,terpenoid biosynthetic process; GO:0003674,molecular_function; GO:0005488,binding; GO:0043167,ion binding; GO:0043169,cation binding; GO:00468…	PF03936.19:Terpene synthase family, metal binding domain	--	--	--
Zlat_10041363	11.1346	12.6187	11.2307	1.2623	1.6778	1.4946	406	454	484	43	67	56	-2.92516	5.15719e-81	3.29896e-78	down	scaffold_60	472002	473972	-	Zlat_10041363	--	--	--	hypothetical protein GUJ93_ZPchr0013g36679 [Zizania palustris]	EDR4_ARATH RecName: Full=Protein ENHANCED DISEASE RESISTANCE 4 {ECO:0000303|PubMed:25747881};	A0A8J6BYF4_ZIZPA RecName: Full=zinc_ribbon_12 domain-containing protein {ECO:0000259|Pfam:PF11331};	--	GO:0005768,endosome; GO:0005886,plasma membrane; GO:0006952,defense response; GO:0006897,endocytosis; GO:1900150,regulation of defense response to fungus; GO:0030100,regulation of endocytosis; GO:0009620,response to fungus; GO:0009863,salicylic acid mediated signaling pathway; GO:0006950,response to stress; GO:0008150,biological_process; GO:0050896,response to stimulus; GO:0006810,transport; GO:0…	PF11331.11:Probable zinc-ribbon domain	--	--	--
Zlat_10026590	106.58	108.015	123.456	20.6993	21.0692	18.606	485	485	664	88	105	87	-2.44191	6.69793e-79	4.18933e-76	down	scaffold_260	294718	296867	-	Zlat_10026590	--	K13464 jasmonate ZIM domain-containing protein | (RefSeq) protein TIFY 11b (A)	ko04075: Plant hormone signal transduction	hypothetical protein E2562_009484 [Oryza meyeriana var. granulata]	TI11B_ORYSJ RecName: Full=Protein TIFY 11b {ECO:0000305}; Short=OsTIFY11b {ECO:0000303|PubMed:19618278}; AltName: Full=Jasmonate ZIM domain-containing protein 10 {ECO:0000305}; Short=OsJAZ10 {ECO:0000303|PubMed:19618278}; AltName: Full=OsJAZ4 {ECO:0000303|PubMed:23320078};	A0A6G1BTI1_9ORYZ RecName: Full=Tify domain-containing protein {ECO:0000259|PROSITE:PS51320};	--	GO:0005634,nucleus; GO:0031347,regulation of defense response; GO:2000022,regulation of jasmonic acid mediated signaling pathway; GO:0009611,response to wounding; GO:0006950,response to stress; GO:0006952,defense response; GO:0008150,biological_process; GO:0048583,regulation of response to stimulus; GO:0050789,regulation of biological process; GO:0050896,response to stimulus; GO:0065007,biologica…	PF06200.17:tify domain	Tify	TF	Tify
Zlat_10024349	138.603	136.276	132.855	54.725	50.4623	53.6868	1407	1365	1594	519	561	560	-1.31516	2.38492e-77	1.45926e-74	down	scaffold_348	589106	591413	-	Zlat_10024349	--	--	--	hypothetical protein GUJ93_ZPchr0006g42462 [Zizania palustris]	Y5161_ARATH RecName: Full=Uncharacterized protein At5g01610;	A0A8J5T4C1_ZIZPA SubName: Full=Uncharacterized protein {ECO:0000313|EMBL:KAG8073990.1};	--	--	PF04398.15:Protein of unknown function, DUF538	--	--	--
Zlat_10030502	37.5359	32.1043	34.2265	12.4636	12.8777	12.0124	1557	1314	1678	483	585	512	-1.42913	3.58357e-77	2.14603e-74	down	scaffold_201	449048	452533	-	Zlat_10030502	--	K12450 UDP-glucose 4,6-dehydratase [EC:4.2.1.76] | (RefSeq) trifunctional UDP-glucose 4,6-dehydratase/UDP-4-keto-6-deoxy-D-glucose 3,5-epimerase/UDP-4-keto-L-rhamnose-reductase RHM1 isoform X1 (A)	ko00520: Amino sugar and nucleotide sugar metabolism; ko01100: Metabolic pathways; ko01250: Biosynthesis of nucleotide sugars	hypothetical protein GUJ93_ZPchr0006g43951 [Zizania palustris]	RHM1_ARATH RecName: Full=Trifunctional UDP-glucose 4,6-dehydratase/UDP-4-keto-6-deoxy-D-glucose 3,5-epimerase/UDP-4-keto-L-rhamnose-reductase RHM1 {ECO:0000305|PubMed:17190829}; AltName: Full=Protein REPRESSOR OF LRX1 1 {ECO:0000303|PubMed:18567791}; AltName: Full=Rhamnose biosynthetic enzyme 1; Short=AtRHM1; Includes: RecName: Full=UDP-glucose 4,6-dehydratase {ECO:0000305|PubMed:17190829}; EC=4.…	A0A8J5VK85_ZIZPA SubName: Full=Uncharacterized protein {ECO:0000313|EMBL:KAG8074462.1};	Putative NAD+-dependent epimerases	GO:0005829,cytosol; GO:0005739,mitochondrion; GO:0009506,plasmodesma; GO:0008460,dTDP-glucose 4,6-dehydratase activity; GO:0016853,isomerase activity; GO:0016491,oxidoreductase activity; GO:0050377,UDP-glucose 4,6-dehydratase activity; GO:0010280,UDP-L-rhamnose synthase activity; GO:0010315,auxin export across the plasma membrane; GO:0030154,cell differentiation; GO:0071555,cell wall organization…	PF16363.8:GDP-mannose 4,6 dehydratase	--	--	--
Zlat_10007956	15.0897	16.1837	16.2377	87.8152	67.8228	80.1271	103	109	131	560	507	562	2.35205	1.02762e-76	6.02571e-74	up	scaffold_903	162120	162761	+	Zlat_10007956	--	--	--	hypothetical protein GUJ93_ZPchr0003g18088 [Zizania palustris]	--	A0A8J5SC04_ZIZPA SubName: Full=Uncharacterized protein {ECO:0000313|EMBL:KAG8062483.1};	--	--	--	--	--	--
Zlat_10017874	324.254	330.059	337.456	144.815	157.486	161.923	5486	5510	6748	2289	2918	2815	-1.04895	1.39519e-75	8.01409e-73	down	scaffold_464	6695	7729	-	Zlat_10017874	--	K09872 aquaporin PIP | (RefSeq) probable aquaporin PIP2-7 (A)	--	hypothetical protein GUJ93_ZPchr0002g24214 [Zizania palustris]	PIP27_ORYSJ RecName: Full=Probable aquaporin PIP2-7; AltName: Full=OsPIP2;7; AltName: Full=Plasma membrane intrinsic protein 2-7;	A0A8J5VAE5_ZIZPA SubName: Full=Uncharacterized protein {ECO:0000313|EMBL:KAG8057600.1};	Aquaporin (major intrinsic protein family)	GO:0016021,integral component of membrane; GO:0005886,plasma membrane; GO:0015250,water channel activity; GO:0003674,molecular_function; GO:0005215,transporter activity; GO:0005372,water transmembrane transporter activity; GO:0015267,channel activity; GO:0015318,inorganic molecular entity transmembrane transporter activity; GO:0022803,passive transmembrane transporter activity; GO:0022857,transme…	PF00230.23:Major intrinsic protein	--	--	--
Zlat_10015769	43.8039	46.9272	50.2548	10.5114	12.119	13.4956	736	778	998	165	223	233	-1.91675	6.30939e-75	3.55168e-72	down	scaffold_562	290186	291049	+	Zlat_10015769	--	K12581 CCR4-NOT transcription complex subunit 7/8 | (RefSeq) probable CCR4-associated factor 1 homolog 11 (A)	ko03018: RNA degradation	hypothetical protein GUJ93_ZPchr0458g22824 [Zizania palustris]	CAF1K_ARATH RecName: Full=Probable CCR4-associated factor 1 homolog 11; EC=3.1.13.4;	A0A8J5RCH6_ZIZPA RecName: Full=UBC core domain-containing protein {ECO:0000259|Pfam:PF00179};	mRNA deadenylase subunit	GO:0030015,CCR4-NOT core complex; GO:0005634,nucleus; GO:0000932,P-body; GO:0008408,3'-5' exonuclease activity; GO:0046872,metal ion binding; GO:0004535,poly(A)-specific ribonuclease activity; GO:0003723,RNA binding; GO:0042742,defense response to bacterium; GO:0043928,exonucleolytic catabolism of deadenylated mRNA; GO:0000289,nuclear-transcribed mRNA poly(A) tail shortening; GO:0003674,molecular…	PF04857.23:CAF1 family ribonuclease	--	--	--
Zlat_10008237	13.5048	16.6593	16.1569	2.322	2.6225	2.9735	442	538	625	71	94	100	-2.50036	6.12192e-74	3.31361e-71	down	scaffold_850	66780	69591	-	Zlat_10008237	--	K13424 WRKY transcription factor 33 | (RefSeq) probable WRKY transcription factor 33 (A)	ko04016: MAPK signaling pathway - plant; ko04626: Plant-pathogen interaction	hypothetical protein GUJ93_ZPchr0007g5752 [Zizania palustris]	WRK24_ORYSI RecName: Full=WRKY transcription factor WRKY24 {ECO:0000303|PubMed:16919842}; Short=OsWRKY24 {ECO:0000303|PubMed:16919842};	A0A8J5T8S9_ZIZPA SubName: Full=Uncharacterized protein {ECO:0000313|EMBL:KAG8078340.1};	--	GO:0005634,nucleus; GO:0003700,DNA-binding transcription factor activity; GO:0043565,sequence-specific DNA binding; GO:0009738,abscisic acid-activated signaling pathway; GO:0009740,gibberellic acid mediated signaling pathway; GO:0009788,negative regulation of abscisic acid-activated signaling pathway; GO:0009938,negative regulation of gibberellic acid mediated signaling pathway; GO:0045893,positi…	PF03106.18:WRKY DNA -binding domain	WRKY	TF	WRKY
Zlat_10041069	19.9066	22.8198	21.8195	3.4609	4.0551	5.2319	511	578	662	83	114	138	-2.29007	5.35626e-70	2.7918e-67	down	scaffold_64	432463	433782	+	Zlat_10041069	--	K19861 benzyl alcohol O-benzoyltransferase [EC:2.3.1.196 2.3.1.232] | (RefSeq) benzyl alcohol O-benzoyltransferase (A)	--	hypothetical protein GUJ93_ZPchr0001g30051 [Zizania palustris]	AT7_ORYSJ RecName: Full=Acyl transferase 7 {ECO:0000305}; Short=OsAT7 {ECO:0000303|PubMed:23391577}; EC=2.3.1.- {ECO:0000305};	A0A8J5V7R8_ZIZPA SubName: Full=Uncharacterized protein {ECO:0000313|EMBL:KAG8053190.1};	--	GO:0050734,hydroxycinnamoyltransferase activity; GO:0016410,N-acyltransferase activity; GO:0003674,molecular_function; GO:0003824,catalytic activity; GO:0016740,transferase activity; GO:0016746,acyltransferase activity; GO:0016747,acyltransferase activity, transferring groups other than amino-acyl groups	PF02458.18:Transferase family	--	--	--
Zlat_10006719	18.8547	18.0278	18.3375	4.2402	3.652	4.3371	495	467	569	104	105	117	-2.13242	1.61293e-68	8.10671e-66	down	scaffold_952	135187	136661	-	Zlat_10006719	--	--	--	hypothetical protein GUJ93_ZPchr0008g13861 [Zizania palustris]	MUC21_ARATH RecName: Full=Xylan glycosyltransferase MUCI21 {ECO:0000305}; EC=2.4.-.- {ECO:0000305|PubMed:26482889}; AltName: Full=Protein MUCILAGE-MODIFIED 5 {ECO:0000303|PubMed:11706181}; AltName: Full=Protein MUCILAGE-RELATED 21 {ECO:0000303|PubMed:26482889}; AltName: Full=Putative xylan xylosyltransgerase MUCI21 {ECO:0000303|PubMed:26979331};	A0A8J5RTE9_ZIZPA SubName: Full=Uncharacterized protein {ECO:0000313|EMBL:KAG8045081.1};	Uncharacterized conserved protein	GO:0005794,Golgi apparatus; GO:0000139,Golgi membrane; GO:0016021,integral component of membrane; GO:0047517,1,4-beta-D-xylan synthase activity; GO:0016757,glycosyltransferase activity; GO:0071555,cell wall organization; GO:0010192,mucilage biosynthetic process; GO:0048354,mucilage biosynthetic process involved in seed coat development; GO:0003674,molecular_function; GO:0003824,catalytic activity…	PF04577.17:Glycosyltransferase 61	--	--	--
Zlat_10037236	117.464	111.076	117.981	46.4074	41.2461	44.0582	1165	1087	1383	430	448	449	-1.35275	2.1092e-68	1.02354e-65	down	scaffold_104	339847	340463	-	Zlat_10037236	--	--	--	hypothetical protein GUJ93_ZPchr0010g8714 [Zizania palustris]	O3L3_ARATH RecName: Full=Protein OXIDATIVE STRESS 3 LIKE 3 {ECO:0000303|PubMed:18980652}; Short=AtO3L3 {ECO:0000303|PubMed:18980652};	A0A8J5WBA8_ZIZPA SubName: Full=Uncharacterized protein {ECO:0000313|EMBL:KAG8086149.1};	Nuclear localization sequence binding protein	GO:0005634,nucleus; GO:0006979,response to oxidative stress; GO:0006950,response to stress; GO:0008150,biological_process; GO:0050896,response to stimulus; GO:0005575,cellular_component; GO:0005622,intracellular anatomical structure; GO:0043226,organelle; GO:0043227,membrane-bounded organelle; GO:0043229,intracellular organelle; GO:0043231,intracellular membrane-bounded organelle; GO:0110165,cell…	--	--	--	--
novel.950	424.201	401.269	411.053	208.037	180.995	173.76	3407	3180	3902	1561	1592	1434	-1.09223	4.94649e-68	2.35973e-65	down	scaffold_256	431499	432026	-	--	--	--	--	hypothetical protein OsI_03032 [Oryza sativa Indica Group]	--	Q5VNW4_ORYSJ SubName: Full=Os01g0642200 protein {ECO:0000313|EMBL:BAS73374.1}; SubName: Full=cDNA clone:001-104-H01, full insert sequence {ECO:0000313|EMBL:BAG97124.1}; SubName: Full=cDNA clone:J023099A13, full insert sequence {ECO:0000313|EMBL:BAG92538.1};	--	--	--	--	--	--
Zlat_10039759	17.4951	18.2858	17.6646	4.1729	4.413	4.8288	543	560	648	121	150	154	-1.94661	5.27804e-68	2.47593e-65	down	scaffold_81	662055	665070	+	Zlat_10039759	--	K25841 aluminum-activated malate transporter family protein | (RefSeq) aluminum-activated malate transporter 9 (A)	--	hypothetical protein GUJ93_ZPchr0008g13114 [Zizania palustris]	ALMT9_ARATH RecName: Full=Aluminum-activated malate transporter 9; Short=AtALMT9;	A0A8J5V3R9_ZIZPA SubName: Full=Uncharacterized protein {ECO:0000313|EMBL:KAG8045721.1};	Predicted membrane protein	GO:0016021,integral component of membrane; GO:0009705,plant-type vacuole membrane; GO:0005253,anion channel activity; GO:0015743,malate transport; GO:0003674,molecular_function; GO:0005215,transporter activity; GO:0005216,ion channel activity; GO:0008509,anion transmembrane transporter activity; GO:0015075,ion transmembrane transporter activity; GO:0015103,inorganic anion transmembrane transporte…	PF11744.11:Aluminium activated malate transporter	--	--	--
Zlat_10019083	82.4211	96.4673	99.8711	21.6001	26.5297	24.9627	678	783	971	166	239	211	-1.88306	2.13877e-67	9.70934e-65	down	scaffold_435	36899	37321	+	Zlat_10019083	--	--	--	hypothetical protein OsI_02577 [Oryza sativa Indica Group]	ALP1_ARATH RecName: Full=Protein ANTAGONIST OF LIKE HETEROCHROMATIN PROTEIN 1 {ECO:0000303|PubMed:26642436}; EC=3.1.-.-;	B8AAR5_ORYSI RecName: Full=DDE Tnp4 domain-containing protein {ECO:0000259|Pfam:PF13359};	Predicted transposase	GO:0035098,ESC/E(Z) complex; GO:0005634,nucleus; GO:0035102,PRC1 complex; GO:0003682,chromatin binding; GO:0046872,metal ion binding; GO:0004518,nuclease activity; GO:0040029,epigenetic regulation of gene expression; GO:0003674,molecular_function; GO:0005488,binding; GO:0043167,ion binding; GO:0043169,cation binding; GO:0003824,catalytic activity; GO:0016787,hydrolase activity; GO:0016788,hydrola…	PF13359.9:DDE superfamily endonuclease	--	--	--
Zlat_10028790	17.2597	18.3969	18.2035	3.663	4.5378	5.0102	580	610	723	115	167	173	-1.97677	2.39313e-67	1.06916e-64	down	scaffold_235	42874	45110	+	Zlat_10028790	--	K13424 WRKY transcription factor 33 | (RefSeq) probable WRKY transcription factor 33 (A)	ko04016: MAPK signaling pathway - plant; ko04626: Plant-pathogen interaction	hypothetical protein GUJ93_ZPchr0001g31769 [Zizania palustris]	WRK24_ORYSI RecName: Full=WRKY transcription factor WRKY24 {ECO:0000303|PubMed:16919842}; Short=OsWRKY24 {ECO:0000303|PubMed:16919842};	A0A8J5RRX1_ZIZPA SubName: Full=Uncharacterized protein {ECO:0000313|EMBL:KAG8054912.1};	--	GO:0005634,nucleus; GO:0003700,DNA-binding transcription factor activity; GO:0043565,sequence-specific DNA binding; GO:0009738,abscisic acid-activated signaling pathway; GO:0009740,gibberellic acid mediated signaling pathway; GO:0009788,negative regulation of abscisic acid-activated signaling pathway; GO:0009938,negative regulation of gibberellic acid mediated signaling pathway; GO:0045893,positi…	PF03106.18:WRKY DNA -binding domain	WRKY	TF	WRKY
Zlat_10029194	71.6934	71.707	75.2933	151.803	168.163	176.639	916	904	1137	1812	2353	2319	1.22899	2.11905e-66	9.3192e-64	up	scaffold_219	332039	333207	-	Zlat_10029194	--	K20547 basic endochitinase B [EC:3.2.1.14] | (RefSeq) chitinase 8 (A)	ko00520: Amino sugar and nucleotide sugar metabolism; ko01100: Metabolic pathways; ko04016: MAPK signaling pathway - plant	hypothetical protein GUJ93_ZPchr0010g7268 [Zizania palustris]	CHI8_ORYSJ RecName: Full=Chitinase 8; EC=3.2.1.14; AltName: Full=Class II chitinase a; Short=OsChia2a; AltName: Full=Pathogenesis related (PR)-3 chitinase 8; Flags: Precursor;	A0A8J5TDS6_ZIZPA RecName: Full=Glyco_hydro_19_cat domain-containing protein {ECO:0000259|Pfam:PF00182};	Predicted chitinase	GO:0004568,chitinase activity; GO:0016998,cell wall macromolecule catabolic process; GO:0006032,chitin catabolic process; GO:0050832,defense response to fungus; GO:0000272,polysaccharide catabolic process; GO:0003674,molecular_function; GO:0003824,catalytic activity; GO:0004553,hydrolase activity, hydrolyzing O-glycosyl compounds; GO:0016787,hydrolase activity; GO:0016798,hydrolase activity, acti…	PF00182.22:Chitinase class I	--	--	--
Zlat_10004561	79.1289	79.7186	76.8826	25.6357	21.2259	24.7934	674	670	774	204	198	217	-1.67585	2.02219e-63	8.62374e-61	down	scaffold_1203	78150	78587	+	Zlat_10004561	--	K13448 calcium-binding protein CML | (RefSeq) probable calcium-binding protein CML31 (A)	ko04626: Plant-pathogen interaction	hypothetical protein GUJ93_ZPchr0001g29983 [Zizania palustris]	CML31_ORYSJ RecName: Full=Probable calcium-binding protein CML31; AltName: Full=Calmodulin-like protein 31;	A0A8J5RPA3_ZIZPA SubName: Full=Uncharacterized protein {ECO:0000313|EMBL:KAG8053908.1};	Calmodulin and related proteins (EF-Hand superfamily)	GO:0005509,calcium ion binding; GO:0003674,molecular_function; GO:0005488,binding; GO:0043167,ion binding; GO:0043169,cation binding; GO:0046872,metal ion binding	PF00036.35:EF hand	--	--	--
novel.2012	130.167	130.659	129.038	63.5185	54.7541	61.8803	2301	2279	2696	1049	1060	1124	-1.07004	4.05756e-63	1.70454e-60	down	scaffold_645	115737	116645	.	--	--	K13448 calcium-binding protein CML | (RAP-DB) Os12g0228800; Similar to Calmodulin-like protein. (A)	ko04626: Plant-pathogen interaction	hypothetical protein GUJ93_ZPchr0009g1167 [Zizania palustris]	CML45_ARATH RecName: Full=Probable calcium-binding protein CML45 {ECO:0000305}; AltName: Full=Calmodulin-like protein 45 {ECO:0000303|Ref.4};	A0A8J5V7H6_ZIZPA RecName: Full=EF-hand domain-containing protein {ECO:0000259|Pfam:PF13499};	Calmodulin and related proteins (EF-Hand superfamily)	GO:0005509,calcium ion binding; GO:0003674,molecular_function; GO:0005488,binding; GO:0043167,ion binding; GO:0043169,cation binding; GO:0046872,metal ion binding	PF00036.35:EF hand	--	--	--
Zlat_10017242	63.6183	57.905	58.6603	13.7603	17.357	15.1842	579	520	631	117	173	142	-1.90866	2.54946e-62	1.05525e-59	down	scaffold_491	242572	243697	-	Zlat_10017242	--	K12486 stromal membrane-associated protein | (RefSeq) ADP-ribosylation factor GTPase-activating protein AGD12 (A)	ko04144: Endocytosis	hypothetical protein GUJ93_ZPchr0007g5526 [Zizania palustris]	ERG1_ORYSI RecName: Full=Elicitor-responsive protein 1; AltName: Full=17 kDa phloem protein; AltName: Full=Fungal elicitor immediate early-responsive gene 1 protein; Short=FIERG1; AltName: Full=Rpp17;	A0A8J5VY97_ZIZPA RecName: Full=C2 domain-containing protein {ECO:0000259|Pfam:PF00168};	Predicted Ca2+-dependent phospholipid-binding protein	GO:0005737,cytoplasm; GO:0005886,plasma membrane; GO:0005544,calcium-dependent phospholipid binding; GO:0046872,metal ion binding; GO:0003674,molecular_function; GO:0005488,binding; GO:0005543,phospholipid binding; GO:0008289,lipid binding; GO:0043167,ion binding; GO:0043169,cation binding; GO:0005575,cellular_component; GO:0005622,intracellular anatomical structure; GO:0110165,cellular anatomica…	PF00168.33:C2 domain	--	--	--
Zlat_10044594	100.122	96.9971	100.832	193.629	228.591	225.448	1361	1301	1620	2459	3403	3149	1.16677	6.79839e-62	2.73354e-59	up	scaffold_38	992914	993852	-	Zlat_10044594	--	K25786 bZIP transcription factor 1/2/11/44/53 | (RefSeq) ocs element-binding factor 1 (A)	--	hypothetical protein GUJ93_ZPchr0006g41134 [Zizania palustris]	BZP44_ARATH RecName: Full=bZIP transcription factor 44 {ECO:0000305}; Short=AtbZIP44 {ECO:0000303|PubMed:11906833};	A0A8J5T2L8_ZIZPA RecName: Full=BZIP domain-containing protein {ECO:0000259|Pfam:PF00170};	--	GO:0005634,nucleus; GO:0003700,DNA-binding transcription factor activity; GO:0046982,protein heterodimerization activity; GO:0043565,sequence-specific DNA binding; GO:0000976,transcription cis-regulatory region binding; GO:0045893,positive regulation of DNA-templated transcription; GO:0009845,seed germination; GO:0003674,molecular_function; GO:0140110,transcription regulator activity; GO:0005488,…	PF00170.24:bZIP transcription factor	bZIP	TF	bZIP
Zlat_10048093	38.3769	40.6616	40.3629	88.6506	95.9861	102.228	506	529	629	1092	1386	1385	1.31065	1.72889e-61	6.85369e-59	up	scaffold_6	844299	845070	+	Zlat_10048093	--	--	--	hypothetical protein GUJ93_ZPchr0011g28899 [Zizania palustris]	--	A0A8J5WKS7_ZIZPA RecName: Full=PB1 domain-containing protein {ECO:0000259|Pfam:PF00564};	--	--	PF00564.27:PB1 domain	--	--	--
Zlat_10032974	37.2417	39.6322	38.7452	12.2444	14.8839	14.4761	1019	1070	1253	313	446	407	-1.42545	2.07682e-61	8.11863e-59	down	scaffold_170	535800	537206	+	Zlat_10032974	--	--	--	hypothetical protein E2562_024275 [Oryza meyeriana var. granulata]	HSPR2_ARATH RecName: Full=Nematode resistance protein-like HSPRO2; AltName: Full=AKINbetagamma-interacting protein 2; AltName: Full=Ortholog of sugar beet HS1 PRO-1 protein 2; AltName: Full=Protein Hs1pro-2;	A0A6G1E1Y4_9ORYZ SubName: Full=Uncharacterized protein {ECO:0000313|EMBL:KAF0918502.1};	--	GO:0005737,cytoplasm; GO:0020037,heme binding; GO:0046872,metal ion binding; GO:0071456,cellular response to hypoxia; GO:0042742,defense response to bacterium; GO:0006979,response to oxidative stress; GO:0009751,response to salicylic acid; GO:0019441,tryptophan catabolic process to kynurenine; GO:0003674,molecular_function; GO:0005488,binding; GO:0046906,tetrapyrrole binding; GO:0097159,organic c…	PF07014.15:Hs1pro-1 protein C-terminus	--	--	--
Zlat_10047797	30.7324	30.0239	29.1965	58.3551	61.0888	54.9673	1221	1177	1371	2166	2658	2244	1.0014	3.14203e-60	1.21145e-57	up	scaffold_8	1734280	1736942	-	Zlat_10047797	--	K04043 molecular chaperone DnaK | (RefSeq) heat shock 70 kDa protein, mitochondrial (A)	ko03018: RNA degradation	hypothetical protein GUJ93_ZPchr0009g426 [Zizania palustris]	HSP7M_PHAVU RecName: Full=Heat shock 70 kDa protein, mitochondrial; Flags: Precursor;	A0A8J5V716_ZIZPA SubName: Full=Uncharacterized protein {ECO:0000313|EMBL:KAG8049786.1};	Molecular chaperones mortalin/PBP74/GRP75, HSP70 superfamily	GO:0005739,mitochondrion; GO:0005524,ATP binding; GO:0140662,ATP-dependent protein folding chaperone; GO:0051082,unfolded protein binding; GO:0000166,nucleotide binding; GO:0003674,molecular_function; GO:0005488,binding; GO:0017076,purine nucleotide binding; GO:0030554,adenyl nucleotide binding; GO:0032553,ribonucleotide binding; GO:0032555,purine ribonucleotide binding; GO:0032559,adenyl ribonuc…	PF00012.23:Hsp70 protein	--	--	--
novel.1876	29.0851	30.166	28.1491	9.1269	7.8337	7.9928	556	569	636	163	164	157	-1.76595	6.40967e-60	2.43793e-57	down	scaffold_57	351794	352977	+	--	--	K13430 serine/threonine-protein kinase PBS1 [EC:2.7.11.1] | (RAP-DB) Os04g0393900; Similar to H0718E12.2 protein. (A)	ko04626: Plant-pathogen interaction	hypothetical protein GUJ93_ZPchr0004g38975 [Zizania palustris]	CRPK1_ARATH RecName: Full=Cold-responsive protein kinase 1 {ECO:0000303|PubMed:28344081}; EC=2.7.11.1 {ECO:0000255|PROSITE-ProRule:PRU00159, ECO:0000269|PubMed:28344081};	A0A8J5VZK1_ZIZPA RecName: Full=PK_Tyr_Ser-Thr domain-containing protein {ECO:0000259|Pfam:PF07714};	Serine/threonine protein kinase	GO:0005634,nucleus; GO:0005886,plasma membrane; GO:0005524,ATP binding; GO:0106310,protein serine kinase activity; GO:0004674,protein serine/threonine kinase activity; GO:0046777,protein autophosphorylation; GO:0009409,response to cold; GO:0050826,response to freezing; GO:0009625,response to insect; GO:0002237,response to molecule of bacterial origin; GO:0000166,nucleotide binding; GO:0003674,mol…	PF00069.28:Protein kinase domain	--	--	--
Zlat_10020197	3.5649	4.1078	4.2144	22.5288	30.79	28.3011	146	166	204	862	1381	1191	2.82519	1.64489e-59	6.09173e-57	up	scaffold_417	284483	287750	-	Zlat_10020197	--	K13064 phenylalanine/tyrosine ammonia-lyase [EC:4.3.1.25] | (RefSeq) phenylalanine ammonia-lyase (A)	ko00360: Phenylalanine metabolism; ko00940: Phenylpropanoid biosynthesis; ko01100: Metabolic pathways; ko01110: Biosynthesis of secondary metabolites	hypothetical protein GUJ93_ZPchr0002g23229 [Zizania palustris]	PAL1_ORYSJ RecName: Full=Phenylalanine ammonia-lyase; EC=4.3.1.24 {ECO:0000250|UniProtKB:P24481};	A0A8J5RZ03_ZIZPA SubName: Full=Uncharacterized protein {ECO:0000313|EMBL:KAG8060208.1};	Phenylalanine and histidine ammonia-lyase	GO:0005737,cytoplasm; GO:0016841,ammonia-lyase activity; GO:0045548,phenylalanine ammonia-lyase activity; GO:0009800,cinnamic acid biosynthetic process; GO:0006559,L-phenylalanine catabolic process; GO:0003674,molecular_function; GO:0003824,catalytic activity; GO:0016829,lyase activity; GO:0016840,carbon-nitrogen lyase activity; GO:0006082,organic acid metabolic process; GO:0006725,cellular aroma…	PF00221.22:Aromatic amino acid lyase	--	--	--
Zlat_10043805	216.023	230.019	229.266	83.911	104.957	98.9101	4285	4502	5375	1555	2280	2016	-1.18338	2.15239e-59	7.8677e-57	down	scaffold_36	455886	457137	+	Zlat_10043805	--	K25108 licheninase [EC:3.2.1.73] | (RefSeq) lichenase-2 (A)	--	hypothetical protein GUJ93_ZPchr0007g5379 [Zizania palustris]	E13B_HORVU RecName: Full=Glucan endo-1,3-beta-glucosidase GII; EC=3.2.1.39 {ECO:0000269|PubMed:8514770}; AltName: Full=(1->3)-beta-glucan endohydrolase GII; AltName: Full=(1->3)-beta-glucanase isoenzyme GII; AltName: Full=Beta-1,3-endoglucanase GII; Flags: Precursor;	A0A8J5VYK9_ZIZPA SubName: Full=Uncharacterized protein {ECO:0000313|EMBL:KAG8079051.1};	--	GO:0042973,glucan endo-1,3-beta-D-glucosidase activity; GO:0006076,(1->3)-beta-D-glucan catabolic process; GO:0050832,defense response to fungus; GO:0003674,molecular_function; GO:0003824,catalytic activity; GO:0004553,hydrolase activity, hydrolyzing O-glycosyl compounds; GO:0008422,beta-glucosidase activity; GO:0015926,glucosidase activity; GO:0016787,hydrolase activity; GO:0016798,hydrolase act…	PF00332.21:Glycosyl hydrolases family 17	--	--	--
Zlat_10016876	25.5444	27.8394	27.6266	56.5075	54.7969	57.6098	690	742	882	1426	1621	1599	1.10443	6.51401e-59	2.35056e-56	up	scaffold_485	275507	283142	-	Zlat_10016876	--	K00134 glyceraldehyde 3-phosphate dehydrogenase (phosphorylating) [EC:1.2.1.12] | (RefSeq) glyceraldehyde-3-phosphate dehydrogenase 3, cytosolic (A)	ko00010: Glycolysis / Gluconeogenesis; ko00710: Carbon fixation by Calvin cycle; ko01100: Metabolic pathways; ko01110: Biosynthesis of secondary metabolites; ko01200: Carbon metabolism; ko01230: Biosynthesis of amino acids	glyceraldehyde-3-phosphate dehydrogenase 3, cytosolic [Oryza brachyantha]	G3PC3_ORYSJ RecName: Full=Glyceraldehyde-3-phosphate dehydrogenase 3, cytosolic; EC=1.2.1.12;	J3LEH7_ORYBR RecName: Full=Glyceraldehyde-3-phosphate dehydrogenase {ECO:0000256|RuleBase:RU361160}; EC=1.2.1.- {ECO:0000256|RuleBase:RU361160};	Glyceraldehyde 3-phosphate dehydrogenase	GO:0005829,cytosol; GO:0004365,glyceraldehyde-3-phosphate dehydrogenase (NAD+) (phosphorylating) activity; GO:0051287,NAD binding; GO:0050661,NADP binding; GO:0006006,glucose metabolic process; GO:0006096,glycolytic process; GO:0003674,molecular_function; GO:0003824,catalytic activity; GO:0016491,oxidoreductase activity; GO:0016620,oxidoreductase activity, acting on the aldehyde or oxo group of d…	PF02800.23:Glyceraldehyde 3-phosphate dehydrogenase, C-terminal domain	--	--	--
Zlat_10043765	2.3087	3.1198	2.6045	18.8713	19.4844	18.5877	33	44	44	252	305	273	2.87327	1.26814e-58	4.51812e-56	up	scaffold_36	177287	178326	-	Zlat_10043765	--	--	--	hypothetical protein GUJ93_ZPchr0007g3012 [Zizania palustris]	PIR7B_ORYSI RecName: Full=Esterase PIR7B; EC=3.1.-.-;	A0A8J5SRT8_ZIZPA RecName: Full=AB hydrolase-1 domain-containing protein {ECO:0000259|Pfam:PF12697};	--	GO:0052689,carboxylic ester hydrolase activity; GO:0003674,molecular_function; GO:0003824,catalytic activity; GO:0016787,hydrolase activity; GO:0016788,hydrolase activity, acting on ester bonds	PF12697.10:Alpha/beta hydrolase family	--	--	--
Zlat_10022442	171.912	193.803	193.793	73.6049	85.321	84.6365	3400	3782	4530	1360	1848	1720	-1.15343	1.37655e-58	4.78325e-56	down	scaffold_343	82387	83791	+	Zlat_10022442	--	K13424 WRKY transcription factor 33 | (RefSeq) probable WRKY transcription factor 33 (A)	ko04016: MAPK signaling pathway - plant; ko04626: Plant-pathogen interaction	hypothetical protein GUJ93_ZPchr0006g43314 [Zizania palustris]	WRK71_ORYSI RecName: Full=WRKY transcription factor WRKY71 {ECO:0000303|PubMed:15047897}; Short=OsWRKY71 {ECO:0000303|PubMed:15047897};	A0A8J5TAN0_ZIZPA RecName: Full=WRKY domain-containing protein {ECO:0000259|Pfam:PF03106};	--	GO:0005634,nucleus; GO:0003700,DNA-binding transcription factor activity; GO:1990841,promoter-specific chromatin binding; GO:0043565,sequence-specific DNA binding; GO:0006952,defense response; GO:0050832,defense response to fungus; GO:0009740,gibberellic acid mediated signaling pathway; GO:0009685,gibberellin metabolic process; GO:0009938,negative regulation of gibberellic acid mediated signaling…	PF03106.18:WRKY DNA -binding domain	WRKY	TF	WRKY
Zlat_10032302	90.0797	81.1748	80.4575	38.5484	37.8798	39.4406	1976	1757	2086	790	910	889	-1.07301	1.86885e-58	6.41471e-56	down	scaffold_180	417301	421811	-	Zlat_10032302	--	K14271 nicotianamine aminotransferase [EC:2.6.1.80] | (RefSeq) nicotianamine aminotransferase A (A)	ko00999: Biosynthesis of various plant secondary metabolites; ko01100: Metabolic pathways; ko01110: Biosynthesis of secondary metabolites	hypothetical protein GUJ93_ZPchr0006g45661 [Zizania palustris]	NAAT1_ORYSJ RecName: Full=Nicotianamine aminotransferase 1 {ECO:0000303|PubMed:15781441}; Short=OsNAAT1 {ECO:0000303|PubMed:15781441}; EC=2.6.1.80 {ECO:0000269|PubMed:18034312};	A0A8J5SSI0_ZIZPA RecName: Full=Aminotran_1_2 domain-containing protein {ECO:0000259|Pfam:PF00155};	Tyrosine aminotransferase	GO:0004838,L-tyrosine:2-oxoglutarate aminotransferase activity; GO:0033855,nicotianamine aminotransferase activity; GO:0030170,pyridoxal phosphate binding; GO:0009058,biosynthetic process; GO:0006572,tyrosine catabolic process; GO:0003674,molecular_function; GO:0003824,catalytic activity; GO:0008483,transaminase activity; GO:0016740,transferase activity; GO:0016769,transferase activity, transferr…	PF00155.24:Aminotransferase class I and II	--	--	--
Zlat_10017675	24.6123	25.8346	27.4554	5.3316	5.0834	4.2772	336	348	443	68	76	60	-2.36476	1.53674e-57	5.08861e-55	down	scaffold_481	48665	63572	-	Zlat_10017675	--	--	--	unnamed protein product [Miscanthus lutarioriparius]	--	A0A0E0FHC5_ORYNI RecName: Full=DDE Tnp4 domain-containing protein {ECO:0000259|Pfam:PF13359};	Predicted transposase	GO:0005634,nucleus; GO:0046872,metal ion binding; GO:0004518,nuclease activity; GO:0003674,molecular_function; GO:0005488,binding; GO:0043167,ion binding; GO:0043169,cation binding; GO:0003824,catalytic activity; GO:0016787,hydrolase activity; GO:0016788,hydrolase activity, acting on ester bonds; GO:0005575,cellular_component; GO:0005622,intracellular anatomical structure; GO:0043226,organelle; G…	--	--	--	--
Zlat_10005954	25.8547	30.4244	28.2756	5.3299	6.5579	8.2474	540	627	698	104	150	177	-2.01951	2.41163e-57	7.89275e-55	down	scaffold_1028	61570	62643	-	Zlat_10005954	--	K11982 E3 ubiquitin-protein ligase RNF115/126 [EC:2.3.2.27] | (RefSeq) E3 ubiquitin-protein ligase RDUF2 (A)	--	hypothetical protein GUJ93_ZPchr0001g29551 [Zizania palustris]	RHC2A_ARATH RecName: Full=Probable E3 ubiquitin-protein ligase RHC2A {ECO:0000305}; EC=2.3.2.27; AltName: Full=RING-H2 finger C2a {ECO:0000303|PubMed:9781696}; AltName: Full=RING-H2 zinc finger protein RHC2a {ECO:0000305}; AltName: Full=RING-type E3 ubiquitin transferase RHC2A {ECO:0000305};	A0A8J5V1C4_ZIZPA RecName: Full=RING-type E3 ubiquitin transferase {ECO:0000256|ARBA:ARBA00012483}; EC=2.3.2.27 {ECO:0000256|ARBA:ARBA00012483};	FOG: Predicted E3 ubiquitin ligase	GO:0005737,cytoplasm; GO:0046872,metal ion binding; GO:0061630,ubiquitin protein ligase activity; GO:0016567,protein ubiquitination; GO:0003674,molecular_function; GO:0005488,binding; GO:0043167,ion binding; GO:0043169,cation binding; GO:0003824,catalytic activity; GO:0004842,ubiquitin-protein transferase activity; GO:0016740,transferase activity; GO:0019787,ubiquitin-like protein transferase act…	PF06547.15:Protein of unknown function (DUF1117)	--	--	--
Zlat_10019369	97.9833	98.6978	94.2295	41.8971	42.2822	41.4127	1149	1142	1306	459	543	499	-1.16553	1.32332e-56	4.28116e-54	down	scaffold_419	73510	75477	-	Zlat_10019369	--	K11982 E3 ubiquitin-protein ligase RNF115/126 [EC:2.3.2.27] | (RefSeq) E3 ubiquitin-protein ligase CIP8 (A)	--	hypothetical protein GUJ93_ZPchr0011g27308 [Zizania palustris]	SIRP1_ORYSJ RecName: Full=E3 ubiquitin-protein ligase SIRP1 {ECO:0000305}; EC=2.3.2.27 {ECO:0000269|PubMed:27118216}; AltName: Full=Salt-induced RING finger protein 1 {ECO:0000303|PubMed:27118216}; Short=OsSIRP1 {ECO:0000303|PubMed:27118216};	A0A8J6BLF4_ZIZPA RecName: Full=RING-type domain-containing protein {ECO:0000259|Pfam:PF13639};	FOG: Predicted E3 ubiquitin ligase	GO:0005737,cytoplasm; GO:0046872,metal ion binding; GO:0061630,ubiquitin protein ligase activity; GO:0006511,ubiquitin-dependent protein catabolic process; GO:0003674,molecular_function; GO:0005488,binding; GO:0043167,ion binding; GO:0043169,cation binding; GO:0003824,catalytic activity; GO:0004842,ubiquitin-protein transferase activity; GO:0016740,transferase activity; GO:0019787,ubiquitin-like …	PF13639.9:Ring finger domain	--	--	--
Zlat_10037161	12.7356	11.7227	13.8432	2.6302	3.0646	3.0913	425	386	546	82	112	106	-2.0765	1.40097e-55	4.48087e-53	down	scaffold_94	732773	734644	+	Zlat_10037161	--	K03327 multidrug resistance protein, MATE family | (RefSeq) protein DETOXIFICATION 49 (A)	--	hypothetical protein GUJ93_ZPchr0004g38157 [Zizania palustris]	DTX49_ARATH RecName: Full=Protein DETOXIFICATION 49 {ECO:0000303|PubMed:11739388}; Short=AtDTX49 {ECO:0000303|PubMed:11739388}; AltName: Full=Multidrug and toxic compound extrusion protein 49 {ECO:0000305}; Short=MATE protein 49 {ECO:0000305}; AltName: Full=Protein NOVEL ION CARRIER 1 {ECO:0000303|Ref.1}; Short=Protein NIC1 {ECO:0000303|Ref.1};	A0A8J5S6W3_ZIZPA RecName: Full=Protein DETOXIFICATION {ECO:0000256|RuleBase:RU004914}; AltName: Full=Multidrug and toxic compound extrusion protein {ECO:0000256|RuleBase:RU004914};	Uncharacterized membrane protein, predicted efflux pump	GO:0016021,integral component of membrane; GO:0016020,membrane; GO:0015297,antiporter activity; GO:0022857,transmembrane transporter activity; GO:0042910,xenobiotic transmembrane transporter activity; GO:1990961,xenobiotic detoxification by transmembrane export across the plasma membrane; GO:0003674,molecular_function; GO:0005215,transporter activity; GO:0015291,secondary active transmembrane tra…	PF01554.21:MatE	--	--	--
Zlat_10005401	91.096	98.3735	102.495	38.0342	32.9735	39.1729	946	1008	1258	369	375	418	-1.36365	1.12408e-54	3.55487e-52	down	scaffold_1070	35497	36030	+	Zlat_10005401	--	K13448 calcium-binding protein CML | (RefSeq) probable calcium-binding protein CML16 (A)	ko04626: Plant-pathogen interaction	hypothetical protein GUJ93_ZPchr0001g30680 [Zizania palustris]	CML16_ORYSJ RecName: Full=Probable calcium-binding protein CML16; AltName: Full=Calmodulin-like protein 16;	A0A8J5SA57_ZIZPA SubName: Full=Uncharacterized protein {ECO:0000313|EMBL:KAG8053526.1};	Calmodulin and related proteins (EF-Hand superfamily)	GO:0005509,calcium ion binding; GO:0003674,molecular_function; GO:0005488,binding; GO:0043167,ion binding; GO:0043169,cation binding; GO:0046872,metal ion binding	PF00036.35:EF hand	--	--	--
Zlat_10033370	244.723	240.428	247.15	101.294	116.925	115.367	1699	1647	2028	657	889	823	-1.08673	2.99834e-53	9.3768e-51	down	scaffold_169	493501	494231	+	Zlat_10033370	--	--	--	hypothetical protein GUJ93_ZPchr0458g22368 [Zizania palustris]	HIP39_ARATH RecName: Full=Heavy metal-associated isoprenylated plant protein 39 {ECO:0000303|PubMed:21072340, ECO:0000303|PubMed:23368984}; Short=AtHIP39 {ECO:0000303|PubMed:21072340, ECO:0000303|PubMed:23368984}; Flags: Precursor;	A0A8J5RLR2_ZIZPA RecName: Full=HMA domain-containing protein {ECO:0000259|Pfam:PF00403};	Copper chaperone	GO:0046872,metal ion binding; GO:0003674,molecular_function; GO:0005488,binding; GO:0043167,ion binding; GO:0043169,cation binding	PF00403.29:Heavy-metal-associated domain	--	--	--
Zlat_10032934	50.6948	55.3783	57.1307	17.6799	13.944	15.0637	488	526	650	159	147	149	-1.76703	7.31053e-53	2.26112e-50	down	scaffold_170	216368	217035	-	Zlat_10032934	--	--	--	hypothetical protein GUJ93_ZPchr0007g4169 [Zizania palustris]	--	A0A8J5SR89_ZIZPA SubName: Full=Uncharacterized protein {ECO:0000313|EMBL:KAG8078568.1};	--	--	--	--	--	--
Zlat_10041806	101.503	106.344	103.03	38.9278	37.1551	38.2944	681	704	817	244	273	264	-1.39788	3.10679e-52	9.50476e-50	down	scaffold_54	850448	850792	-	Zlat_10041806	--	K20893 probable galacturonosyltransferase-like 1 [EC:2.4.1.-] | (RefSeq) probable galacturonosyltransferase-like 1 (A)	--	hypothetical protein GUJ93_ZPchr0006g44276 [Zizania palustris]	GATL9_ARATH RecName: Full=Probable galacturonosyltransferase-like 9; EC=2.4.1.-; AltName: Full=Like glycosyl transferase 8;	A0A8J5SM90_ZIZPA RecName: Full=Hexosyltransferase {ECO:0000256|RuleBase:RU362027}; EC=2.4.1.- {ECO:0000256|RuleBase:RU362027};	--	GO:0005794,Golgi apparatus; GO:0000139,Golgi membrane; GO:0016021,integral component of membrane; GO:0047262,polygalacturonate 4-alpha-galacturonosyltransferase activity; GO:0071555,cell wall organization; GO:0045489,pectin biosynthetic process; GO:0003674,molecular_function; GO:0003824,catalytic activity; GO:0008194,UDP-glycosyltransferase activity; GO:0016740,transferase activity; GO:0016757,gl…	PF01501.23:Glycosyl transferase family 8	--	--	--
Zlat_10012553	26.5655	29.2849	30.144	7.483	9.3625	8.4162	513	558	688	135	198	167	-1.71814	8.51875e-52	2.57816e-49	down	scaffold_652	60808	61800	-	Zlat_10012553	--	--	--	hypothetical protein E2562_011848 [Oryza meyeriana var. granulata]	--	A0A6G1CPC9_9ORYZ RecName: Full=RING-type domain-containing protein {ECO:0000259|PROSITE:PS50089};	--	GO:0016021,integral component of membrane; GO:0044260,cellular macromolecule metabolic process; GO:0044238,primary metabolic process; GO:0008150,biological_process; GO:0008152,metabolic process; GO:0009987,cellular process; GO:0043170,macromolecule metabolic process; GO:0044237,cellular metabolic process; GO:0071704,organic substance metabolic process; GO:0005575,cellular_component; GO:0016020,me…	PF16101.8:Proline-rich membrane anchor 1	--	--	--
Zlat_10045387	123.771	129.016	136.019	382.332	486.362	469.615	2419	2488	3142	6981	10410	9431	1.82959	1.64842e-51	4.88385e-49	up	scaffold_24	941932	946053	+	Zlat_10045387	--	K25108 licheninase [EC:3.2.1.73] | (RefSeq) lichenase-2 (A)	--	hypothetical protein GUJ93_ZPchr0005g16019 [Zizania palustris]	GUB2_HORVU RecName: Full=Lichenase-2; EC=3.2.1.73; AltName: Full=(1->3,1->4)-beta-glucanase isoenzyme EII; AltName: Full=Endo-beta-1,3-1,4 glucanase II; AltName: Full=Lichenase II; Flags: Precursor; Fragment;	A0A8J5S5C9_ZIZPA SubName: Full=Uncharacterized protein {ECO:0000313|EMBL:KAG8069026.1};	--	GO:0042972,licheninase activity; GO:0005975,carbohydrate metabolic process; GO:0003674,molecular_function; GO:0003824,catalytic activity; GO:0004553,hydrolase activity, hydrolyzing O-glycosyl compounds; GO:0016787,hydrolase activity; GO:0016798,hydrolase activity, acting on glycosyl bonds; GO:0008150,biological_process; GO:0008152,metabolic process; GO:0044238,primary metabolic process; GO:007170…	PF00332.21:Glycosyl hydrolases family 17	--	--	--
Zlat_10022680	33.9135	31.3134	32.6771	72.601	69.0543	75.889	461	420	525	922	1028	1060	1.1968	1.98123e-51	5.80873e-49	up	scaffold_357	251525	252223	-	Zlat_10022680	--	--	--	hypothetical protein GUJ93_ZPchr0003g17587 [Zizania palustris]	ZEAM_MAIZE RecName: Full=Zeamatin; Flags: Precursor;	A0A8J5SB45_ZIZPA SubName: Full=Uncharacterized protein {ECO:0000313|EMBL:KAG8062003.1};	--	GO:0006952,defense response; GO:0050832,defense response to fungus; GO:0031640,killing of cells of another organism; GO:0051841,positive regulation by host of cytolysis of symbiont cells; GO:0006950,response to stress; GO:0008150,biological_process; GO:0050896,response to stimulus; GO:0009605,response to external stimulus; GO:0009607,response to biotic stimulus; GO:0009620,response to fungus; GO:…	PF00314.20:Thaumatin family	--	--	--
Zlat_10035798	41.9947	42.3865	44.6674	13.2099	13.7732	13.0948	490	488	616	144	176	157	-1.64167	2.88611e-50	8.28902e-48	down	scaffold_130	898726	915153	-	Zlat_10035798	--	K21552 methyl halide transferase [EC:2.1.1.165] | (RefSeq) probable thiol methyltransferase 2 (A)	--	probable thiol methyltransferase 2 [Oryza brachyantha]	HOL3_ARATH RecName: Full=Probable thiol methyltransferase 2; EC=2.1.1.9; AltName: Full=Protein HARMLESS TO OZONE LAYER 3; Short=AtHOL3;	A0A0D9ZFN6_9ORYZ SubName: Full=Uncharacterized protein {ECO:0000313|EnsemblPlants:OGLUM03G40460.1};	--	GO:0009941,chloroplast envelope; GO:0005829,cytosol; GO:0005777,peroxisome; GO:0018708,thiol S-methyltransferase activity; GO:0032259,methylation; GO:0003674,molecular_function; GO:0003824,catalytic activity; GO:0008168,methyltransferase activity; GO:0008172,S-methyltransferase activity; GO:0008757,S-adenosylmethionine-dependent methyltransferase activity; GO:0016740,transferase activity; GO:0016…	PF05724.14:Thiopurine S-methyltransferase (TPMT)	--	--	--
Zlat_10046016	54.8091	57.3156	59.0517	19.4457	15.7451	19.0786	534	551	680	177	168	191	-1.61685	5.34734e-50	1.52027e-47	down	scaffold_20	554307	554936	+	Zlat_10046016	--	--	--	hypothetical protein GUJ93_ZPchr0010g8714 [Zizania palustris]	OXS3_ARATH RecName: Full=Protein OXIDATIVE STRESS 3 {ECO:0000303|PubMed:18980652}; Short=AtOXS3 {ECO:0000303|PubMed:18980652};	A0A8J5WBA8_ZIZPA SubName: Full=Uncharacterized protein {ECO:0000313|EMBL:KAG8086149.1};	Nuclear localization sequence binding protein	GO:0016607,nuclear speck; GO:0005634,nucleus; GO:2000028,regulation of photoperiodism, flowering; GO:2000070,regulation of response to water deprivation; GO:0046686,response to cadmium ion; GO:0046688,response to copper ion; GO:0010218,response to far red light; GO:0009416,response to light stimulus; GO:0006979,response to oxidative stress; GO:0010114,response to red light; GO:0009611,response to…	--	--	--	--
Zlat_10021830	49.015	54.9975	54.7388	19.7524	17.3831	20.0175	672	744	887	253	261	282	-1.43145	1.74503e-49	4.86293e-47	down	scaffold_366	261915	262619	+	Zlat_10021830	--	K16286 E3 ubiquitin-protein ligase EL5 [EC:2.3.2.27] | (RefSeq) E3 ubiquitin-protein ligase EL5-like (A)	--	hypothetical protein GUJ93_ZPchr0001g30181 [Zizania palustris]	ATL64_ARATH RecName: Full=RING-H2 finger protein ATL64; EC=2.3.2.27 {ECO:0000305}; AltName: Full=RING-type E3 ubiquitin transferase ATL64 {ECO:0000305};	A0A8J5SAH7_ZIZPA RecName: Full=RING-type E3 ubiquitin transferase {ECO:0000256|ARBA:ARBA00012483}; EC=2.3.2.27 {ECO:0000256|ARBA:ARBA00012483};	FOG: Predicted E3 ubiquitin ligase	GO:0016021,integral component of membrane; GO:0046872,metal ion binding; GO:0016740,transferase activity; GO:0031625,ubiquitin protein ligase binding; GO:0016567,protein ubiquitination; GO:0003674,molecular_function; GO:0005488,binding; GO:0043167,ion binding; GO:0043169,cation binding; GO:0003824,catalytic activity; GO:0005515,protein binding; GO:0019899,enzyme binding; GO:0044389,ubiquitin-like…	PF13639.9:Ring finger domain	--	--	--
Zlat_10044807	101.8	97.0865	96.2164	44.4242	44.5708	46.1487	1170	1101	1307	477	561	545	-1.08042	5.54837e-49	1.51616e-46	down	scaffold_26	184354	185954	-	Zlat_10044807	--	K14492 two-component response regulator ARR-A family | (RefSeq) two-component response regulator ORR10 (A)	ko04075: Plant hormone signal transduction	hypothetical protein GUJ93_ZPchr0009g1046 [Zizania palustris]	ORR10_ORYSI RecName: Full=Two-component response regulator ORR10 {ECO:0000305}; AltName: Full=Type A response regulator 10 {ECO:0000303|PubMed:16472405}; Short=OsRR10 {ECO:0000303|PubMed:16472405};	A0A8J5RL89_ZIZPA RecName: Full=Response regulatory domain-containing protein {ECO:0000259|Pfam:PF00072};	GATA-4/5/6 transcription factors	GO:0005634,nucleus; GO:0009736,cytokinin-activated signaling pathway; GO:0000160,phosphorelay signal transduction system; GO:0007154,cell communication; GO:0007165,signal transduction; GO:0008150,biological_process; GO:0009719,response to endogenous stimulus; GO:0009725,response to hormone; GO:0009735,response to cytokinin; GO:0009755,hormone-mediated signaling pathway; GO:0009987,cellular proces…	PF00072.27:Response regulator receiver domain	Others	TR	Others
Zlat_10007933	50.6768	55.7399	48.1732	10.8487	10.8879	12.7648	340	369	382	68	80	88	-2.11563	7.18404e-49	1.94425e-46	down	scaffold_868	188083	188427	+	Zlat_10007933	--	--	--	--	--	--	--	--	--	--	--	--
Zlat_10011372	73.2314	77.3269	82.1614	28.6272	33.7388	33.2327	1098	1144	1456	401	554	512	-1.23633	1.0772e-48	2.8875e-46	down	scaffold_670	33722	35091	+	Zlat_10011372	--	K09422 transcription factor MYB, plant | (RefSeq) myb-related protein Myb4 (A)	--	hypothetical protein GUJ93_ZPchr0004g39534 [Zizania palustris]	MYB4_ORYSJ RecName: Full=Transcription factor MYB4 {ECO:0000305}; AltName: Full=Myb-related protein 4 {ECO:0000305}; Short=OsMyb4 {ECO:0000303|PubMed:14675437}; AltName: Full=Transcription factor RLTR1 {ECO:0000312|EMBL:AAP92750.1};	A0A8J5SCE8_ZIZPA SubName: Full=Uncharacterized protein {ECO:0000313|EMBL:KAG8065322.1};	Transcription factor, Myb superfamily	GO:0005634,nucleus; GO:0003677,DNA binding; GO:0045893,positive regulation of DNA-templated transcription; GO:0009409,response to cold; GO:0003674,molecular_function; GO:0003676,nucleic acid binding; GO:0005488,binding; GO:0097159,organic cyclic compound binding; GO:1901363,heterocyclic compound binding; GO:0006139,nucleobase-containing compound metabolic process; GO:0006351,DNA-templated transcr…	PF00249.34:Myb-like DNA-binding domain	MYB	TF	MYB->MYB
Zlat_10000703	22.1317	23.0368	22.8274	6.6855	8.9585	8.41	776	797	946	219	344	303	-1.44824	2.30332e-48	6.05881e-46	down	scaffold_2668	2435	4237	-	Zlat_10000703	--	K07195 exocyst complex component 7 | (RefSeq) exocyst complex component EXO70B1 (A)	--	hypothetical protein GUJ93_ZPchr0010g11251 [Zizania palustris]	E70A1_ARATH RecName: Full=Exocyst complex component EXO70A1 {ECO:0000303|PubMed:16942608}; Short=AtExo70a1 {ECO:0000303|PubMed:16942608}; AltName: Full=Exocyst subunit Exo70 family protein A1 {ECO:0000303|PubMed:16942608};	A0A8J6BQV4_ZIZPA RecName: Full=Exocyst subunit Exo70 family protein {ECO:0000256|RuleBase:RU365026};	Exocyst component protein and related proteins	GO:0031410,cytoplasmic vesicle; GO:0005856,cytoskeleton; GO:0005829,cytosol; GO:0000145,exocyst; GO:0005576,extracellular region; GO:0009524,phragmoplast; GO:0005886,plasma membrane; GO:0005546,phosphatidylinositol-4,5-bisphosphate binding; GO:0006887,exocytosis; GO:0090059,protoxylem development; GO:0060178,regulation of exocyst localization; GO:2000652,regulation of secondary cell wall biogenes…	PF03081.18:Exo70 exocyst complex subunit	--	--	--
Zlat_10020471	27.9148	32.1196	31.7869	8.3872	8.8798	8.2385	399	453	537	112	139	121	-1.8024	3.0465e-48	7.86669e-46	down	scaffold_439	421312	424766	-	Zlat_10020471	--	--	--	hypothetical protein GUJ93_ZPchr0001g30525 [Zizania palustris]	IRO2_ORYSI RecName: Full=Protein IRON-RELATED TRANSCRIPTION FACTOR 2 {ECO:0000305}; Short=OsIRO2 {ECO:0000305};	A0A8J5RPB2_ZIZPA RecName: Full=BHLH domain-containing protein {ECO:0000259|Pfam:PF00010};	--	GO:0005634,nucleus; GO:0003677,DNA binding; GO:0003700,DNA-binding transcription factor activity; GO:0046983,protein dimerization activity; GO:0009873,ethylene-activated signaling pathway; GO:1900706,positive regulation of siderophore biosynthetic process; GO:0045893,positive regulation of DNA-templated transcription; GO:0010104,regulation of ethylene-activated signaling pathway; GO:0006357,regul…	PF00010.29:Helix-loop-helix DNA-binding domain	bHLH	TF	bHLH
novel.2074	0.5719	0.5796	0.7258	9.7942	8.5727	8.7194	12	12	18	192	197	188	3.88217	3.41088e-48	8.72752e-46	up	scaffold_682	112243	113670	+	--	--	--	--	hypothetical protein GUJ93_ZPchr0006g41548 [Zizania palustris]	HBL2_ORYSJ RecName: Full=Non-symbiotic hemoglobin 2; AltName: Full=ORYsa GLB1b; AltName: Full=rHb2;	A0A8J5W2S9_ZIZPA RecName: Full=GLOBIN domain-containing protein {ECO:0000259|Pfam:PF00042};	Globins and related hemoproteins	GO:0020037,heme binding; GO:0046872,metal ion binding; GO:0019825,oxygen binding; GO:0003674,molecular_function; GO:0005488,binding; GO:0046906,tetrapyrrole binding; GO:0097159,organic cyclic compound binding; GO:1901363,heterocyclic compound binding; GO:0043167,ion binding; GO:0043169,cation binding; GO:0036094,small molecule binding	PF00042.25:Globin	--	--	--
Zlat_10014893	67.4752	70.6931	74.0017	127.321	146.442	148.519	1303	1347	1689	2297	3097	2947	1.03879	5.38919e-48	1.34234e-45	up	scaffold_555	63286	64278	-	Zlat_10014893	--	K00430 peroxidase [EC:1.11.1.7] | (RefSeq) cationic peroxidase SPC4 (A)	ko00940: Phenylpropanoid biosynthesis; ko01100: Metabolic pathways; ko01110: Biosynthesis of secondary metabolites	hypothetical protein GUJ93_ZPchr0004g38730 [Zizania palustris]	PER1_SORBI RecName: Full=Cationic peroxidase SPC4; EC=1.11.1.7; Flags: Precursor;	A0A8J5S1Q2_ZIZPA RecName: Full=PEROXIDASE_4 domain-containing protein {ECO:0000259|Pfam:PF00141};	--	GO:0005576,extracellular region; GO:0009505,plant-type cell wall; GO:0005509,calcium ion binding; GO:0020037,heme binding; GO:0004601,peroxidase activity; GO:0042744,hydrogen peroxide catabolic process; GO:0006979,response to oxidative stress; GO:0003674,molecular_function; GO:0005488,binding; GO:0043167,ion binding; GO:0043169,cation binding; GO:0046872,metal ion binding; GO:0046906,tetrapyrrole…	PF00141.26:Peroxidase	--	--	--
Zlat_10039156	21.2794	23.1488	22.8272	7.2302	8.0931	7.5237	545	585	691	173	227	198	-1.51022	5.74958e-48	1.41954e-45	down	scaffold_83	347372	348688	-	Zlat_10039156	--	--	--	hypothetical protein GUJ93_ZPchr0013g37398 [Zizania palustris]	--	A0A8J6BWC0_ZIZPA SubName: Full=Uncharacterized protein {ECO:0000313|EMBL:KAG8098352.1};	--	--	PF06219.15:Protein of unknown function (DUF1005)	--	--	--
Zlat_10043065	163.458	158.483	146.916	73.7872	73.2668	72.2855	1316	1259	1398	555	646	598	-1.04929	6.59565e-48	1.58668e-45	down	scaffold_39	947481	964243	-	Zlat_10043065	--	--	--	hypothetical protein GUJ93_ZPchr0008g13404 [Zizania palustris]	BCP_PEA RecName: Full=Blue copper protein; Flags: Precursor;	A0A8J5V4S1_ZIZPA RecName: Full=Phytocyanin domain-containing protein {ECO:0000259|Pfam:PF02298};	--	GO:0009055,electron transfer activity; GO:0046872,metal ion binding; GO:0003674,molecular_function; GO:0003824,catalytic activity; GO:0016491,oxidoreductase activity; GO:0005488,binding; GO:0043167,ion binding; GO:0043169,cation binding	PF02298.20:Plastocyanin-like domain	--	--	--
Zlat_10002040	80.0997	80.2239	82.7513	143.349	169.371	174.237	1701	1681	2077	2844	3939	3802	1.04898	9.23325e-48	2.18386e-45	up	scaffold_1989	14677	18281	-	Zlat_10002040	--	K01637 isocitrate lyase [EC:4.1.3.1] | (RefSeq) isocitrate lyase (A)	ko00630: Glyoxylate and dicarboxylate metabolism; ko01100: Metabolic pathways; ko01110: Biosynthesis of secondary metabolites; ko01200: Carbon metabolism	hypothetical protein GUJ93_ZPchr0012g21981 [Zizania palustris]	CPPM_ARATH RecName: Full=Carboxyvinyl-carboxyphosphonate phosphorylmutase, chloroplastic; EC=2.7.8.23; AltName: Full=Carboxyphosphonoenolpyruvate phosphonomutase; Short=CPEP phosphonomutase; Flags: Precursor;	A0A8J5WP18_ZIZPA SubName: Full=Uncharacterized protein {ECO:0000313|EMBL:KAG8093451.1};	Isocitrate lyase	GO:0009507,chloroplast; GO:0009570,chloroplast stroma; GO:0008807,carboxyvinyl-carboxyphosphonate phosphorylmutase activity; GO:0003674,molecular_function; GO:0003824,catalytic activity; GO:0016740,transferase activity; GO:0016772,transferase activity, transferring phosphorus-containing groups; GO:0016780,phosphotransferase activity, for other substituted phosphate groups; GO:0005575,cellular_com…	PF13714.9:Phosphoenolpyruvate phosphomutase	--	--	--
novel.887	322	284.857	289.012	565.952	643.784	541.631	1841	1607	1953	3023	4031	3182	1.01369	9.693e-48	2.27349e-45	up	scaffold_242	206833	207340	-	--	--	--	--	germin-like protein 8-5 [Aegilops tauschii subsp. strangulata]	GL810_ORYSJ RecName: Full=Germin-like protein 8-10; AltName: Full=Germin-like protein 2; Flags: Precursor;	A0A8J6BPS0_ZIZPA SubName: Full=Uncharacterized protein {ECO:0000313|EMBL:KAG8086923.1};	--	GO:0048046,apoplast; GO:0030145,manganese ion binding; GO:0003674,molecular_function; GO:0005488,binding; GO:0043167,ion binding; GO:0043169,cation binding; GO:0046872,metal ion binding; GO:0046914,transition metal ion binding; GO:0005575,cellular_component; GO:0005576,extracellular region; GO:0110165,cellular anatomical entity	--	--	--	--
Zlat_10021719	24.6052	25.1767	26.131	8.4126	9.9174	8.9172	623	629	782	199	275	232	-1.43015	2.67524e-47	6.12173e-45	down	scaffold_389	246001	247728	-	Zlat_10021719	--	K09843 (+)-abscisic acid 8'-hydroxylase [EC:1.14.14.137] | (RefSeq) abscisic acid 8'-hydroxylase 1 (A)	ko00906: Carotenoid biosynthesis; ko01110: Biosynthesis of secondary metabolites	hypothetical protein E2562_028879 [Oryza meyeriana var. granulata]	ABAH1_ORYSI RecName: Full=Abscisic acid 8'-hydroxylase 1; Short=ABA 8'-hydroxylase 1; EC=1.14.14.137 {ECO:0000250|UniProtKB:Q949P1}; AltName: Full=Cytochrome P450 707A5; AltName: Full=OsABA8ox1;	J3LG80_ORYBR SubName: Full=Uncharacterized protein {ECO:0000313|EnsemblPlants:OB02G36470.1};	Cytochrome P450 CYP4/CYP19/CYP26 subfamilies	GO:0016021,integral component of membrane; GO:0010295,(+)-abscisic acid 8'-hydroxylase activity; GO:0020037,heme binding; GO:0005506,iron ion binding; GO:0046345,abscisic acid catabolic process; GO:0003674,molecular_function; GO:0003824,catalytic activity; GO:0004497,monooxygenase activity; GO:0016491,oxidoreductase activity; GO:0016705,oxidoreductase activity, acting on paired donors, with incor…	PF00067.25:Cytochrome P450	--	--	--
Zlat_10015832	2.4828	3.4356	2.5854	12.4188	14.3435	15.7984	52	71	64	243	329	340	2.37615	5.42578e-47	1.23156e-44	up	scaffold_533	302638	308738	-	Zlat_10015832	--	K14709 solute carrier family 39 (zinc transporter), member 1/2/3 | (RefSeq) zinc transporter 1 (A)	--	hypothetical protein GUJ93_ZPchr0001g32735 [Zizania palustris]	ZIP1_ORYSJ RecName: Full=Zinc transporter 1; AltName: Full=ZRT/IRT-like protein 1; Short=OsZIP1; Flags: Precursor;	A0A8J5VBC2_ZIZPA SubName: Full=Uncharacterized protein {ECO:0000313|EMBL:KAG8053791.1};	Fe2+/Zn2+ regulated transporter	GO:0016021,integral component of membrane; GO:0016020,membrane; GO:0005886,plasma membrane; GO:0005385,zinc ion transmembrane transporter activity; GO:0071577,zinc ion transmembrane transport; GO:0006829,zinc ion transport; GO:0003674,molecular_function; GO:0005215,transporter activity; GO:0008324,cation transmembrane transporter activity; GO:0015075,ion transmembrane transporter activity; GO:001…	PF02535.25:ZIP Zinc transporter	--	--	--
Zlat_10009543	64.2926	71.9241	75.158	28.9691	26.7447	31.3725	1069	1180	1477	450	487	536	-1.23587	5.49577e-47	1.23747e-44	down	scaffold_786	48394	49248	+	Zlat_10009543	--	K12581 CCR4-NOT transcription complex subunit 7/8 | (RefSeq) probable CCR4-associated factor 1 homolog 11 (A)	ko03018: RNA degradation	hypothetical protein GUJ93_ZPchr0004g40486 [Zizania palustris]	CAF1K_ARATH RecName: Full=Probable CCR4-associated factor 1 homolog 11; EC=3.1.13.4;	A0A8J5VGT8_ZIZPA SubName: Full=Uncharacterized protein {ECO:0000313|EMBL:KAG8066780.1};	mRNA deadenylase subunit	GO:0030015,CCR4-NOT core complex; GO:0005634,nucleus; GO:0000932,P-body; GO:0008408,3'-5' exonuclease activity; GO:0046872,metal ion binding; GO:0004535,poly(A)-specific ribonuclease activity; GO:0003723,RNA binding; GO:0042742,defense response to bacterium; GO:0043928,exonucleolytic catabolism of deadenylated mRNA; GO:0000289,nuclear-transcribed mRNA poly(A) tail shortening; GO:0003674,molecular…	PF04857.23:CAF1 family ribonuclease	--	--	--
Zlat_10041564	111.54	112.872	116.302	49.2239	49.321	57.1232	1334	1332	1644	550	646	702	-1.08439	3.39627e-46	7.52688e-44	down	scaffold_57	852357	852971	-	Zlat_10041564	--	K09286 EREBP-like factor | (RefSeq) ethylene-responsive transcription factor 11 (A)	--	hypothetical protein E2562_033828 [Oryza meyeriana var. granulata]	ERF78_ARATH RecName: Full=Ethylene-responsive transcription factor 4; Short=AtERF4; AltName: Full=Ethylene-responsive element-binding factor 4; Short=EREBP-4; AltName: Full=Protein RELATED TO APETALA2 5;	A0A6G1F141_9ORYZ RecName: Full=AP2/ERF domain-containing protein {ECO:0000259|PROSITE:PS51032};	--	GO:0016604,nuclear body; GO:0005634,nucleus; GO:0003700,DNA-binding transcription factor activity; GO:0000976,transcription cis-regulatory region binding; GO:0071456,cellular response to hypoxia; GO:0009873,ethylene-activated signaling pathway; GO:0009864,induced systemic resistance, jasmonic acid mediated signaling pathway; GO:0010105,negative regulation of ethylene-activated signaling pathway; …	PF00847.23:AP2 domain	AP2/ERF-ERF	TF	AP2/ERF->AP2/ERF-ERF
Zlat_10036946	121.251	125.746	123.765	58.2729	55.4914	62.3652	1245	1274	1502	559	624	658	-1.02885	2.18084e-45	4.72169e-43	down	scaffold_112	832717	833244	+	Zlat_10036946	--	K13448 calcium-binding protein CML | (RefSeq) probable calcium-binding protein CML16 (A)	ko04626: Plant-pathogen interaction	hypothetical protein GUJ93_ZPchr0013g36440 [Zizania palustris]	CP1_ARATH RecName: Full=Calcium-binding protein CP1; AltName: Full=NaCl-inducible Ca2+-binding protein {ECO:0000303|PubMed:9678579}; Short=AtCP1 {ECO:0000303|PubMed:9678579};	A0A8J5WTK0_ZIZPA SubName: Full=Uncharacterized protein {ECO:0000313|EMBL:KAG8096240.1};	Calmodulin and related proteins (EF-Hand superfamily)	GO:0005829,cytosol; GO:0009536,plastid; GO:0005509,calcium ion binding; GO:0042538,hyperosmotic salinity response; GO:0003674,molecular_function; GO:0005488,binding; GO:0043167,ion binding; GO:0043169,cation binding; GO:0046872,metal ion binding; GO:0006950,response to stress; GO:0006970,response to osmotic stress; GO:0006972,hyperosmotic response; GO:0008150,biological_process; GO:0009628,respon…	PF00036.35:EF hand	--	--	--
Zlat_10028413	134.177	128.138	137.071	51.8848	57.2202	50.4025	728	686	879	263	340	281	-1.27765	2.57395e-44	5.53025e-42	down	scaffold_234	142071	143996	+	Zlat_10028413	--	--	--	hypothetical protein GUJ93_ZPchr0002g23825 [Zizania palustris]	DRE1A_ORYSI RecName: Full=Dehydration-responsive element-binding protein 1A; Short=Protein DREB1A; AltName: Full=Protein C-repeat-binding factor 3; Short=rCBF3;	A0A8J5VAB6_ZIZPA RecName: Full=AP2/ERF domain-containing protein {ECO:0000259|Pfam:PF00847};	--	GO:0005634,nucleus; GO:0003677,DNA binding; GO:0003700,DNA-binding transcription factor activity; GO:0003674,molecular_function; GO:0003676,nucleic acid binding; GO:0005488,binding; GO:0097159,organic cyclic compound binding; GO:1901363,heterocyclic compound binding; GO:0140110,transcription regulator activity; GO:0005575,cellular_component; GO:0005622,intracellular anatomical structure; GO:00432…	--	--	--	--
Zlat_10028869	49.4315	49.9851	52.0215	15.0328	14.9446	17.6499	447	446	556	127	148	164	-1.62352	3.06068e-44	6.5262e-42	down	scaffold_235	597317	598293	+	Zlat_10028869	--	K12486 stromal membrane-associated protein | (RefSeq) ADP-ribosylation factor GTPase-activating protein AGD12 (A)	ko04144: Endocytosis	hypothetical protein GUJ93_ZPchr0001g29953 [Zizania palustris]	ERG1_ORYSI RecName: Full=Elicitor-responsive protein 1; AltName: Full=17 kDa phloem protein; AltName: Full=Fungal elicitor immediate early-responsive gene 1 protein; Short=FIERG1; AltName: Full=Rpp17;	A0A8J5VTR2_ZIZPA RecName: Full=C2 domain-containing protein {ECO:0000259|Pfam:PF00168};	Predicted Ca2+-dependent phospholipid-binding protein	GO:0005737,cytoplasm; GO:0005886,plasma membrane; GO:0005544,calcium-dependent phospholipid binding; GO:0046872,metal ion binding; GO:0003674,molecular_function; GO:0005488,binding; GO:0005543,phospholipid binding; GO:0008289,lipid binding; GO:0043167,ion binding; GO:0043169,cation binding; GO:0005575,cellular_component; GO:0005622,intracellular anatomical structure; GO:0110165,cellular anatomica…	PF00168.33:C2 domain	--	--	--
Zlat_10019650	21.0089	22.5866	22.3691	8.6228	8.4252	8.1507	592	628	745	227	260	236	-1.34406	4.81937e-44	1.01989e-41	down	scaffold_411	397235	398931	-	Zlat_10019650	--	--	--	hypothetical protein GUJ93_ZPchr0008g13837 [Zizania palustris]	--	A0A8J5RJ87_ZIZPA SubName: Full=Uncharacterized protein {ECO:0000313|EMBL:KAG8045970.1};	--	--	PF08601.13:Transcription factor PAP1	--	--	--
Zlat_10006293	25.3647	24.0394	24.7566	6.023	4.98	5.4762	293	274	338	65	63	65	-2.12954	1.63165e-43	3.4272e-41	down	scaffold_998	38071	38664	+	Zlat_10006293	--	K13464 jasmonate ZIM domain-containing protein | (RefSeq) protein TIFY 11b (A)	ko04075: Plant hormone signal transduction	hypothetical protein GUJ93_ZPchr0738g18695 [Zizania palustris]	TI11B_ORYSJ RecName: Full=Protein TIFY 11b {ECO:0000305}; Short=OsTIFY11b {ECO:0000303|PubMed:19618278}; AltName: Full=Jasmonate ZIM domain-containing protein 10 {ECO:0000305}; Short=OsJAZ10 {ECO:0000303|PubMed:19618278}; AltName: Full=OsJAZ4 {ECO:0000303|PubMed:23320078};	A0A8J5R6M0_ZIZPA RecName: Full=Tify domain-containing protein {ECO:0000259|Pfam:PF06200};	--	GO:0005634,nucleus; GO:0031347,regulation of defense response; GO:2000022,regulation of jasmonic acid mediated signaling pathway; GO:0009611,response to wounding; GO:0006950,response to stress; GO:0006952,defense response; GO:0008150,biological_process; GO:0048583,regulation of response to stimulus; GO:0050789,regulation of biological process; GO:0050896,response to stimulus; GO:0065007,biologica…	PF06200.17:tify domain	Tify	TF	Tify
Zlat_10000412	15.8222	17.662	20.3228	3.1294	4.1353	3.9053	276	304	419	51	79	70	-2.21877	3.23089e-43	6.73605e-41	down	scaffold_2963	6573	7790	-	Zlat_10000412	--	K17604 zinc finger SWIM domain-containing protein 3 | (RefSeq) protein FAR1-RELATED SEQUENCE 5 isoform X1 (A)	--	hypothetical protein GUJ93_ZPchr0002g23414 [Zizania palustris]	GATA8_ARATH RecName: Full=GATA transcription factor 8;	A0A8J5VUN1_ZIZPA RecName: Full=GATA-type domain-containing protein {ECO:0000259|Pfam:PF00320};	GATA-4/5/6 transcription factors	GO:0005634,nucleus; GO:0003700,DNA-binding transcription factor activity; GO:0000976,transcription cis-regulatory region binding; GO:0008270,zinc ion binding; GO:0030154,cell differentiation; GO:0007623,circadian rhythm; GO:0045893,positive regulation of DNA-templated transcription; GO:0009845,seed germination; GO:0003674,molecular_function; GO:0140110,transcription regulator activity; GO:0001067…	PF00320.30:GATA zinc finger	C2C2-GATA	TF	C2C2->C2C2-GATA
Zlat_10020737	17.5878	15.6344	19.5467	42.5174	48.6555	50.0438	236	207	310	533	715	690	1.46312	7.70744e-43	1.57198e-40	up	scaffold_400	285765	286580	-	Zlat_10020737	--	K09422 transcription factor MYB, plant | (RefSeq) myb-related protein Zm38 (A)	--	hypothetical protein GUJ93_ZPchr0010g10359 [Zizania palustris]	MYB38_MAIZE RecName: Full=Myb-related protein Zm38;	A0A8J5WDM5_ZIZPA SubName: Full=Uncharacterized protein {ECO:0000313|EMBL:KAG8087724.1};	Transcription factor, Myb superfamily	GO:0005634,nucleus; GO:0003677,DNA binding; GO:0003674,molecular_function; GO:0003676,nucleic acid binding; GO:0005488,binding; GO:0097159,organic cyclic compound binding; GO:1901363,heterocyclic compound binding; GO:0005575,cellular_component; GO:0005622,intracellular anatomical structure; GO:0043226,organelle; GO:0043227,membrane-bounded organelle; GO:0043229,intracellular organelle; GO:0043231…	PF00249.34:Myb-like DNA-binding domain	MYB	TF	MYB->MYB
Zlat_10011342	17.0046	16.82	19.0296	4.3198	5.0515	5.3398	375	366	496	89	122	121	-1.79747	8.79573e-43	1.78104e-40	down	scaffold_698	51888	53021	+	Zlat_10011342	--	--	--	hypothetical protein GUJ93_ZPchr0013g35792 [Zizania palustris]	LRX6_ARATH RecName: Full=Leucine-rich repeat extensin-like protein 6; Short=AtLRX6; Short=LRR/EXTENSIN6; AltName: Full=Cell wall hydroxyproline-rich glycoprotein; Flags: Precursor;	A0A8J6C071_ZIZPA SubName: Full=Uncharacterized protein {ECO:0000313|EMBL:KAG8100544.1};	--	GO:0005576,extracellular region; GO:0005199,structural constituent of cell wall; GO:0071555,cell wall organization; GO:0003674,molecular_function; GO:0005198,structural molecule activity; GO:0008150,biological_process; GO:0009987,cellular process; GO:0016043,cellular component organization; GO:0045229,external encapsulating structure organization; GO:0071554,cell wall organization or biogenesis; …	PF13855.9:Leucine rich repeat	--	--	--
Zlat_10035380	45.2343	41.9511	38.4524	15.6826	14.6123	15.7814	636	582	639	206	225	228	-1.40077	1.78389e-42	3.51115e-40	down	scaffold_133	945362	946442	-	Zlat_10035380	--	K01179 endoglucanase [EC:3.2.1.4] | (RefSeq) endoglucanase 9 (A)	ko00500: Starch and sucrose metabolism; ko01100: Metabolic pathways	hypothetical protein GUJ93_ZPchr0003g17352 [Zizania palustris]	GUN9_ORYSJ RecName: Full=Endoglucanase 9; EC=3.2.1.4; AltName: Full=Endo-1,4-beta glucanase 9; AltName: Full=OsCel9D; AltName: Full=OsGLU1;	A0A8J5VEL9_ZIZPA SubName: Full=Uncharacterized protein {ECO:0000313|EMBL:KAG8063510.1};	--	GO:0016021,integral component of membrane; GO:0008810,cellulase activity; GO:0071555,cell wall organization; GO:0030245,cellulose catabolic process; GO:0003674,molecular_function; GO:0003824,catalytic activity; GO:0004553,hydrolase activity, hydrolyzing O-glycosyl compounds; GO:0016787,hydrolase activity; GO:0016798,hydrolase activity, acting on glycosyl bonds; GO:0008150,biological_process; GO:0…	PF00759.22:Glycosyl hydrolase family 9	--	--	--
Zlat_10036516	51.0065	50.43	58.3612	17.5687	14.8926	18.9054	491	479	664	158	157	187	-1.59666	1.81521e-42	3.54798e-40	down	scaffold_154	781733	782227	-	Zlat_10036516	--	K07766 diphosphoinositol-polyphosphate diphosphatase [EC:3.6.1.52] | (RefSeq) nudix hydrolase 21, chloroplastic (A)	--	hypothetical protein E2562_028351 [Oryza meyeriana var. granulata]	NUD21_ARATH RecName: Full=Nudix hydrolase 21, chloroplastic; Short=AtNUDT21; EC=3.6.1.-; Flags: Precursor;	A0A6G1CT63_9ORYZ RecName: Full=Nudix hydrolase domain-containing protein {ECO:0000259|PROSITE:PS51462};	Diadenosine and diphosphoinositol polyphosphate phosphohydrolase	GO:0009507,chloroplast; GO:0005737,cytoplasm; GO:0005634,nucleus; GO:0016787,hydrolase activity; GO:0046872,metal ion binding; GO:0003674,molecular_function; GO:0003824,catalytic activity; GO:0005488,binding; GO:0043167,ion binding; GO:0043169,cation binding; GO:0005575,cellular_component; GO:0005622,intracellular anatomical structure; GO:0009536,plastid; GO:0043226,organelle; GO:0043227,membrane…	PF00293.31:NUDIX domain	--	--	--
Zlat_10044440	32.1388	30.8525	30.4903	14.8115	15.434	13.8721	1080	1023	1211	465	568	479	-1.03687	2.80171e-42	5.40115e-40	down	scaffold_31	693339	697335	-	Zlat_10044440	--	K15397 3-ketoacyl-CoA synthase [EC:2.3.1.199] | (RefSeq) 3-ketoacyl-CoA synthase 11 (A)	ko00062: Fatty acid elongation; ko01100: Metabolic pathways; ko01110: Biosynthesis of secondary metabolites; ko04626: Plant-pathogen interaction	3-ketoacyl-CoA synthase 11-like [Panicum virgatum]	KCS11_ARATH RecName: Full=3-ketoacyl-CoA synthase 11 {ECO:0000303|PubMed:18465198}; Short=KCS-11 {ECO:0000303|PubMed:18465198}; EC=2.3.1.199 {ECO:0000269|PubMed:16765910}; AltName: Full=Very long-chain fatty acid condensing enzyme 11 {ECO:0000303|PubMed:18465198}; Short=VLCFA condensing enzyme 11 {ECO:0000303|PubMed:18465198};	A0A0E0LD72_ORYPU RecName: Full=3-ketoacyl-CoA synthase {ECO:0000256|PIRNR:PIRNR036417}; EC=2.3.1.- {ECO:0000256|PIRNR:PIRNR036417};	--	GO:0016021,integral component of membrane; GO:0102756,very-long-chain 3-ketoacyl-CoA synthase activity; GO:0006633,fatty acid biosynthetic process; GO:0009409,response to cold; GO:0009416,response to light stimulus; GO:0003674,molecular_function; GO:0003824,catalytic activity; GO:0016740,transferase activity; GO:0016746,acyltransferase activity; GO:0016747,acyltransferase activity, transferring g…	PF08392.15:FAE1/Type III polyketide synthase-like protein	--	--	--
Zlat_10018163	8.511	9.0268	7.8038	1.3559	1.2651	1.1172	215	225	233	32	35	29	-2.71615	3.90114e-42	7.46949e-40	down	scaffold_457	107258	108556	+	Zlat_10018163	--	K27628 U-box domain-containing protein 12/13 [EC:2.3.2.27] | (RefSeq) protein spotted leaf 11 (A)	ko04075: Plant hormone signal transduction	hypothetical protein GUJ93_ZPchr0002g24758 [Zizania palustris]	PUB27_ARATH RecName: Full=U-box domain-containing protein 27; EC=2.3.2.27; AltName: Full=Plant U-box protein 27; AltName: Full=RING-type E3 ubiquitin transferase PUB27 {ECO:0000305};	A0A8J5VW25_ZIZPA RecName: Full=U-box domain-containing protein {ECO:0000259|Pfam:PF04564};	--	GO:0061630,ubiquitin protein ligase activity; GO:0003674,molecular_function; GO:0003824,catalytic activity; GO:0004842,ubiquitin-protein transferase activity; GO:0016740,transferase activity; GO:0019787,ubiquitin-like protein transferase activity; GO:0061659,ubiquitin-like protein ligase activity; GO:0140096,catalytic activity, acting on a protein	PF04564.18:U-box domain	--	--	--
Zlat_10004124	31.363	30.475	29.5049	13.6417	12.7168	13.913	849	814	944	345	377	387	-1.13633	4.53082e-42	8.55869e-40	down	scaffold_1298	43644	51218	-	Zlat_10004124	--	K00924 receptor protein kinase TMK [EC:2.7.11.1] | (RefSeq) receptor protein kinase TMK1 (A)	ko04075: Plant hormone signal transduction	uncharacterized protein LOC4351086 isoform X2 [Oryza sativa Japonica Group]	CRK44_ARATH RecName: Full=Cysteine-rich receptor-like protein kinase 44 {ECO:0000305}; Short=Cysteine-rich RLK44 {ECO:0000305}; EC=2.7.11.1 {ECO:0000250|UniProtKB:O48814};	A0A679BAU3_9ORYZ SubName: Full=Putative CRK5 (CYSTEINE-RICH RLK5) kinase {ECO:0000313|EMBL:BBF89175.1};	--	GO:0005886,plasma membrane; GO:0005524,ATP binding; GO:0106310,protein serine kinase activity; GO:0004674,protein serine/threonine kinase activity; GO:0006468,protein phosphorylation; GO:0000166,nucleotide binding; GO:0003674,molecular_function; GO:0005488,binding; GO:0017076,purine nucleotide binding; GO:0030554,adenyl nucleotide binding; GO:0032553,ribonucleotide binding; GO:0032555,purine ribo…	PF07714.20:Protein tyrosine and serine/threonine kinase	--	--	--
Zlat_10026998	130.572	127.561	114.171	50.7243	49.5628	52.9876	777	749	803	282	323	324	-1.23303	1.49052e-41	2.77829e-39	down	scaffold_258	190980	191285	-	Zlat_10026998	--	--	--	hypothetical protein GUJ93_ZPchr0003g18140 [Zizania palustris]	--	A0A8J5S882_ZIZPA SubName: Full=Uncharacterized protein {ECO:0000313|EMBL:KAG8062487.1};	--	--	--	--	--	--
Zlat_10028730	53.67	52.5417	55.3944	23.8362	20.6547	23.928	764	738	932	317	322	350	-1.19763	3.51111e-41	6.37573e-39	down	scaffold_223	330352	331083	-	Zlat_10028730	--	--	--	hypothetical protein GUJ93_ZPchr0006g43649 [Zizania palustris]	BBX32_ARATH RecName: Full=B-box zinc finger protein 32 {ECO:0000303|PubMed:19920209}; AltName: Full=EIP6, EMF1-INTERACTING PROTEIN 6;	I1NXS2_ORYGL RecName: Full=B box-type domain-containing protein {ECO:0000259|SMART:SM00336};	--	GO:0005737,cytoplasm; GO:0005634,nucleus; GO:0003700,DNA-binding transcription factor activity; GO:0008270,zinc ion binding; GO:0009785,blue light signaling pathway; GO:0045892,negative regulation of DNA-templated transcription; GO:0009640,photomorphogenesis; GO:0010017,red or far-red light signaling pathway; GO:0009909,regulation of flower development; GO:0006355,regulation of DNA-templated tran…	--	--	--	--
novel.819	21.0672	16.1853	22.5202	65.8313	53.6768	58.0905	186	141	235	543	519	527	1.60852	3.6294e-41	6.54828e-39	up	scaffold_222	643784	644346	+	--	--	--	--	hypothetical protein GUJ93_ZPchr0010g9997 [Zizania palustris]	ICIC_HORVU RecName: Full=Subtilisin-chymotrypsin inhibitor CI-1C;	A0A8J6BBJ8_ZIZPA SubName: Full=Uncharacterized protein {ECO:0000313|EMBL:KAG8085047.1};	--	GO:0004867,serine-type endopeptidase inhibitor activity; GO:0009611,response to wounding; GO:0003674,molecular_function; GO:0004857,enzyme inhibitor activity; GO:0004866,endopeptidase inhibitor activity; GO:0030234,enzyme regulator activity; GO:0030414,peptidase inhibitor activity; GO:0061134,peptidase regulator activity; GO:0061135,endopeptidase regulator activity; GO:0098772,molecular function …	PF00280.21:Potato inhibitor I family	--	--	--
Zlat_10030176	20.7261	21.9664	22.8007	9.7306	8.0897	9.9727	896	937	1165	393	383	443	-1.19467	3.86926e-41	6.93658e-39	down	scaffold_215	501887	504219	+	Zlat_10030176	--	--	--	hypothetical protein GUJ93_ZPchr0007g4088 [Zizania palustris]	REM41_ORYSJ RecName: Full=Remorin 4.1 {ECO:0000305}; Short=OsREM4.1 {ECO:0000303|PubMed:17984200}; AltName: Full=Remorin group 4 member 1 {ECO:0000303|PubMed:17984200};	A0A8J5T5K4_ZIZPA RecName: Full=Remorin_C domain-containing protein {ECO:0000259|Pfam:PF03763};	--	GO:0005886,plasma membrane; GO:0009738,abscisic acid-activated signaling pathway; GO:1900458,negative regulation of brassinosteroid mediated signaling pathway; GO:0007154,cell communication; GO:0007165,signal transduction; GO:0008150,biological_process; GO:0009719,response to endogenous stimulus; GO:0009725,response to hormone; GO:0009737,response to abscisic acid; GO:0009755,hormone-mediated sig…	PF03763.16:Remorin, C-terminal region	--	--	--
Zlat_10006139	42.1862	41.896	41.3916	19.9444	21.065	19.3895	1046	1025	1213	462	572	494	-1.00824	4.95439e-41	8.8257e-39	down	scaffold_986	36526	37800	-	Zlat_10006139	--	--	--	F-box/kelch-repeat protein At1g74510 [Oryza sativa Japonica Group]	FBK29_ARATH RecName: Full=F-box/kelch-repeat protein At1g74510;	A0A0E0NKZ3_ORYRU SubName: Full=Uncharacterized protein {ECO:0000313|EnsemblPlants:ORUFI02G34190.2};	FOG: Kelch repeat	GO:0005634,nucleus; GO:0005575,cellular_component; GO:0005622,intracellular anatomical structure; GO:0043226,organelle; GO:0043227,membrane-bounded organelle; GO:0043229,intracellular organelle; GO:0043231,intracellular membrane-bounded organelle; GO:0110165,cellular anatomical entity	PF01344.28:Kelch motif	--	--	--
Zlat_10027245	28.4799	28.418	29.5998	62.9447	61.482	62.5334	324	319	398	669	766	731	1.15585	5.17963e-41	9.16891e-39	up	scaffold_255	591363	594181	+	Zlat_10027245	--	--	--	Os04g0583200 [Oryza sativa Japonica Group]	OXS3_ARATH RecName: Full=Protein OXIDATIVE STRESS 3 {ECO:0000303|PubMed:18980652}; Short=AtOXS3 {ECO:0000303|PubMed:18980652};	A0A0P0WE31_ORYSJ SubName: Full=Os04g0583200 protein {ECO:0000313|EMBL:BAS90668.1};	Nuclear localization sequence binding protein	GO:0016607,nuclear speck; GO:0005634,nucleus; GO:2000028,regulation of photoperiodism, flowering; GO:2000070,regulation of response to water deprivation; GO:0046686,response to cadmium ion; GO:0046688,response to copper ion; GO:0010218,response to far red light; GO:0009416,response to light stimulus; GO:0006979,response to oxidative stress; GO:0010114,response to red light; GO:0009611,response to…	--	--	--	--
Zlat_10029743	12.0178	11.0041	11.5038	3.4487	3.4127	3.261	373	337	422	100	116	104	-1.72497	1.1173e-40	1.96547e-38	down	scaffold_209	19069	23099	+	Zlat_10029743	--	K25841 aluminum-activated malate transporter family protein | (RefSeq) aluminum-activated malate transporter 9 (A)	--	hypothetical protein GUJ93_ZPchr0001g31637 [Zizania palustris]	ALMT9_ARATH RecName: Full=Aluminum-activated malate transporter 9; Short=AtALMT9;	A0A8J5VM84_ZIZPA SubName: Full=Uncharacterized protein {ECO:0000313|EMBL:KAG8053088.1};	Predicted membrane protein	GO:0016021,integral component of membrane; GO:0009705,plant-type vacuole membrane; GO:0005253,anion channel activity; GO:0015743,malate transport; GO:0003674,molecular_function; GO:0005215,transporter activity; GO:0005216,ion channel activity; GO:0008509,anion transmembrane transporter activity; GO:0015075,ion transmembrane transporter activity; GO:0015103,inorganic anion transmembrane transporte…	PF11744.11:Aluminium activated malate transporter	--	--	--
Zlat_10023624	53.7969	48.9751	50.0595	19.3418	17.2543	18.2891	521	468	573	175	183	182	-1.43396	2.23373e-40	3.85709e-38	down	scaffold_337	442910	443407	+	Zlat_10023624	--	--	--	hypothetical protein GUJ93_ZPchr0007g4037 [Zizania palustris]	--	A0A8J5TBX4_ZIZPA SubName: Full=Uncharacterized protein {ECO:0000313|EMBL:KAG8077723.1};	--	--	PF20100.2:Family of unknown function (DUF6490)	--	--	--
Zlat_10004832	6.9064	6.9631	7.0393	14.0763	14.2954	14.6788	386	384	465	735	875	843	1.0872	3.45723e-40	5.93337e-38	up	scaffold_1160	14113	34794	+	Zlat_10004832	--	K25898 CO(2)-response secreted protease | (RefSeq) CO(2)-response secreted protease-like (A)	--	hypothetical protein GUJ93_ZPchr0001g30135 [Zizania palustris]	SBT35_ARATH RecName: Full=Subtilisin-like protease SBT3.5 {ECO:0000303|PubMed:16193095}; EC=3.4.21.- {ECO:0000305}; AltName: Full=Subtilase subfamily 3 member 5 {ECO:0000303|PubMed:16193095}; Short=AtSBT3.5 {ECO:0000303|PubMed:16193095}; Flags: Precursor;	A0A8J5SG85_ZIZPA SubName: Full=Uncharacterized protein {ECO:0000313|EMBL:KAG8055119.1};	--	GO:0005615,extracellular space; GO:0009505,plant-type cell wall; GO:0004252,serine-type endopeptidase activity; GO:0006508,proteolysis; GO:0040008,regulation of growth; GO:0003674,molecular_function; GO:0003824,catalytic activity; GO:0004175,endopeptidase activity; GO:0008233,peptidase activity; GO:0008236,serine-type peptidase activity; GO:0016787,hydrolase activity; GO:0017171,serine hydrolase …	PF00082.25:Subtilase family	--	--	--
novel.498	103.409	91.2004	92.7516	39.0128	27.992	37.6703	732	637	776	258	217	274	-1.41585	3.80773e-39	6.4953e-37	down	scaffold_1640	34338	34701	.	--	--	--	--	--	--	--	--	--	--	--	--	--
Zlat_10016231	16.0454	17.9265	15.1047	4.4549	3.8003	4.0504	293	323	326	76	76	76	-1.95224	5.32985e-39	9.03699e-37	down	scaffold_513	350495	354048	+	Zlat_10016231	--	K23050 phenylcoumaran benzylic ether reductase [EC:1.3.1.-] | (RefSeq) isoflavone reductase-like protein (A)	--	hypothetical protein GUJ93_ZPchr0006g46452 [Zizania palustris]	PYRC5_PYRCO RecName: Full=Phenylcoumaran benzylic ether reductase Pyrc5 {ECO:0000305}; EC=1.23.1.- {ECO:0000269|PubMed:11606193}; AltName: Full=Minor fruit allergen Pyr c 5 {ECO:0000303|PubMed:11606193}; AltName: Allergen=Pyr c 5 {ECO:0000303|PubMed:11606193};	A0A8J5T6F6_ZIZPA RecName: Full=NmrA domain-containing protein {ECO:0000259|Pfam:PF05368};	--	GO:0032442,phenylcoumaran benzylic ether reductase activity; GO:0009807,lignan biosynthetic process; GO:0003674,molecular_function; GO:0003824,catalytic activity; GO:0016491,oxidoreductase activity; GO:0016614,oxidoreductase activity, acting on CH-OH group of donors; GO:0016616,oxidoreductase activity, acting on the CH-OH group of donors, NAD or NADP as acceptor; GO:0006725,cellular aromatic comp…	PF05368.16:NmrA-like family	--	--	--
Zlat_10035043	25.1947	25.5863	25.5102	8.9525	9.3814	9.8982	488	489	584	162	199	197	-1.38736	6.98263e-39	1.17685e-36	down	scaffold_131	254296	255483	-	Zlat_10035043	--	K13424 WRKY transcription factor 33 | (RefSeq) probable WRKY transcription factor 33 (A)	ko04016: MAPK signaling pathway - plant; ko04626: Plant-pathogen interaction	hypothetical protein GUJ93_ZPchr0012g20841 [Zizania palustris]	WRK28_ORYSJ RecName: Full=WRKY transcription factor WRKY28 {ECO:0000303|PubMed:15618416}; Short=OsWRKY28 {ECO:0000303|PubMed:15618416};	A0A8J5WPK4_ZIZPA RecName: Full=WRKY domain-containing protein {ECO:0000259|Pfam:PF03106};	--	GO:0005634,nucleus; GO:0003700,DNA-binding transcription factor activity; GO:0043565,sequence-specific DNA binding; GO:0006952,defense response; GO:0045892,negative regulation of DNA-templated transcription; GO:1905034,regulation of antifungal innate immune response; GO:0010200,response to chitin; GO:0009620,response to fungus; GO:0003674,molecular_function; GO:0140110,transcription regulator act…	PF03106.18:WRKY DNA -binding domain	WRKY	TF	WRKY
novel.1216	39.6341	39.6192	38.9784	16.1583	17.6834	14.1644	659	650	766	251	322	242	-1.25339	1.44637e-38	2.40885e-36	down	scaffold_328	52569	54088	-	--	--	K13430 serine/threonine-protein kinase PBS1 [EC:2.7.11.1] | (RAP-DB) Os04g0393900; Similar to H0718E12.2 protein. (A)	ko04626: Plant-pathogen interaction	hypothetical protein GUJ93_ZPchr0011g27261 [Zizania palustris]	WAKLF_ARATH RecName: Full=Wall-associated receptor kinase-like 6; EC=2.7.11.-; Flags: Precursor;	A0A8J5WHP6_ZIZPA SubName: Full=Uncharacterized protein {ECO:0000313|EMBL:KAG8090395.1};	--	GO:0016021,integral component of membrane; GO:0009505,plant-type cell wall; GO:0005886,plasma membrane; GO:0005524,ATP binding; GO:0030247,polysaccharide binding; GO:0106310,protein serine kinase activity; GO:0004674,protein serine/threonine kinase activity; GO:0007166,cell surface receptor signaling pathway; GO:0006468,protein phosphorylation; GO:0000166,nucleotide binding; GO:0003674,molecular_…	PF07714.20:Protein tyrosine and serine/threonine kinase	--	--	--
Zlat_10030255	22.0024	25.8362	23.4675	48.6365	54.2393	59.446	353	409	445	729	953	980	1.23418	2.08232e-38	3.44759e-36	up	scaffold_212	409593	411002	+	Zlat_10030255	--	K20628 expansin | (RefSeq) expansin-B17 (A)	--	hypothetical protein GUJ93_ZPchr0006g41917 [Zizania palustris]	EXLA1_ORYSJ RecName: Full=Expansin-like A1; AltName: Full=OsEXLA1; AltName: Full=OsEXPL1; AltName: Full=OsaEXPb2.1; Flags: Precursor;	A0A8J5SIS6_ZIZPA SubName: Full=Uncharacterized protein {ECO:0000313|EMBL:KAG8073333.1};	--	GO:0005576,extracellular region; GO:0009653,anatomical structure morphogenesis; GO:0008150,biological_process; GO:0032502,developmental process; GO:0048856,anatomical structure development; GO:0005575,cellular_component; GO:0110165,cellular anatomical entity	PF01357.24:Expansin C-terminal domain	--	--	--
Zlat_10024299	34.5694	35.5216	34.5295	13.6704	16.0898	15.0458	720	730	850	266	367	322	-1.17441	2.66113e-38	4.38013e-36	down	scaffold_348	99422	102451	+	Zlat_10024299	--	K01915 glutamine synthetase [EC:6.3.1.2] | (RefSeq) glutamine synthetase cytosolic isozyme 1-2 (A)	ko00220: Arginine biosynthesis; ko00250: Alanine, aspartate and glutamate metabolism; ko00630: Glyoxylate and dicarboxylate metabolism; ko00910: Nitrogen metabolism; ko01100: Metabolic pathways; ko01230: Biosynthesis of amino acids; ko04075: Plant hormone signal transduction	hypothetical protein GUJ93_ZPchr0006g41200 [Zizania palustris]	GLN12_ORYSJ RecName: Full=Glutamine synthetase cytosolic isozyme 1-2 {ECO:0000305}; EC=6.3.1.2 {ECO:0000269|PubMed:15574840}; AltName: Full=Glutamate--ammonia ligase GLN1;2 {ECO:0000305}; Short=OsGLN1;2 {ECO:0000303|PubMed:15574840}; AltName: Full=Glutamine synthetase root isozyme {ECO:0000305}; AltName: Full=OsGS1;2 {ECO:0000312|EMBL:BAD77931.1};	A0A8J5W2S7_ZIZPA SubName: Full=Uncharacterized protein {ECO:0000313|EMBL:KAG8074103.1};	Glutamine synthetase	GO:0005737,cytoplasm; GO:0005524,ATP binding; GO:0004356,glutamate-ammonia ligase activity; GO:0006542,glutamine biosynthetic process; GO:0000166,nucleotide binding; GO:0003674,molecular_function; GO:0005488,binding; GO:0017076,purine nucleotide binding; GO:0030554,adenyl nucleotide binding; GO:0032553,ribonucleotide binding; GO:0032555,purine ribonucleotide binding; GO:0032559,adenyl ribonucleot…	PF00120.27:Glutamine synthetase, catalytic domain	--	--	--
Zlat_10009823	17.764	15.7923	16.2691	6.9385	5.1507	5.7929	570	500	617	208	181	191	-1.43864	2.84923e-38	4.66246e-36	down	scaffold_778	33854	37284	+	Zlat_10009823	--	--	--	hypothetical protein GUJ93_ZPchr0007g3189 [Zizania palustris]	NPR4_ORYSJ RecName: Full=Ankyrin repeat-containing protein NPR4 {ECO:0000305}; Short=OsNPR4 {ECO:0000303|PubMed:17309686};	A0A8J5VN92_ZIZPA RecName: Full=PGG domain-containing protein {ECO:0000259|Pfam:PF13962};	FOG: Ankyrin repeat	GO:0016021,integral component of membrane; GO:0016020,membrane; GO:0005886,plasma membrane; GO:0005575,cellular_component; GO:0031224,intrinsic component of membrane; GO:0110165,cellular anatomical entity; GO:0071944,cell periphery	PF12796.10:Ankyrin repeats (3 copies)	--	--	--
Zlat_10022873	41.1864	44.3344	45.6035	16.0863	20.51	19.8831	1014	1077	1327	370	553	503	-1.1666	8.62419e-38	1.36369e-35	down	scaffold_350	379456	380721	-	Zlat_10022873	--	K10664 E3 ubiquitin-protein ligase ATL6/9/15/31/42/55 [EC:2.3.2.27] | (RefSeq) RING-H2 finger protein ATL29 isoform X1 (A)	--	hypothetical protein GUJ93_ZPchr0002g23968 [Zizania palustris]	ATL11_ARATH RecName: Full=RING-H2 finger protein ATL11; EC=2.3.2.27 {ECO:0000305}; AltName: Full=RING-type E3 ubiquitin transferase ATL11 {ECO:0000305}; Flags: Precursor;	A0A8J5RYB7_ZIZPA RecName: Full=RING-type domain-containing protein {ECO:0000259|Pfam:PF13639};	FOG: Predicted E3 ubiquitin ligase	GO:0016021,integral component of membrane; GO:0046872,metal ion binding; GO:0016740,transferase activity; GO:0016567,protein ubiquitination; GO:0003674,molecular_function; GO:0005488,binding; GO:0043167,ion binding; GO:0043169,cation binding; GO:0003824,catalytic activity; GO:0006807,nitrogen compound metabolic process; GO:0008150,biological_process; GO:0008152,metabolic process; GO:0019538,prote…	PF13639.9:Ring finger domain	--	--	--
Zlat_10018380	12.0526	11.7395	11.9683	3.4763	3.6245	3.547	334	321	392	90	110	101	-1.7013	1.04503e-37	1.64321e-35	down	scaffold_466	383873	385297	-	Zlat_10018380	--	--	--	hypothetical protein GUJ93_ZPchr0001g31176 [Zizania palustris]	HSPR1_ARATH RecName: Full=Nematode resistance protein-like HSPRO1; AltName: Full=AKINbetagamma-interacting protein 1; AltName: Full=Ortholog of sugar beet HS1 PRO-1 protein 1; AltName: Full=Protein Hs1pro-1;	A0A8J5VCM8_ZIZPA SubName: Full=Uncharacterized protein {ECO:0000313|EMBL:KAG8054706.1};	--	GO:0005737,cytoplasm; GO:0020037,heme binding; GO:0046872,metal ion binding; GO:0006952,defense response; GO:0019441,tryptophan catabolic process to kynurenine; GO:0003674,molecular_function; GO:0005488,binding; GO:0046906,tetrapyrrole binding; GO:0097159,organic cyclic compound binding; GO:1901363,heterocyclic compound binding; GO:0043167,ion binding; GO:0043169,cation binding; GO:0006950,respon…	PF07014.15:Hs1pro-1 protein C-terminus	--	--	--
Zlat_10001716	49.9704	56.8111	61.836	21.7536	21.9222	25.8098	895	1004	1309	364	430	475	-1.23453	1.36466e-37	2.13388e-35	down	scaffold_2081	9183	10314	-	Zlat_10001716	--	K18835 WRKY transcription factor 2 | (RefSeq) probable WRKY transcription factor 2 (A)	ko04626: Plant-pathogen interaction	hypothetical protein GUJ93_ZPchr0010g10945 [Zizania palustris]	WR451_ORYSJ RecName: Full=Transcription factor WRKY45-1 {ECO:0000303|PubMed:19700558}; Short=OsWRKY45-1 {ECO:0000303|PubMed:19700558}; AltName: Full=OsWRKY45 {ECO:0000303|PubMed:15618416}; AltName: Full=WRKY transcription factor 45-2 {ECO:0000303|PubMed:19700558};	A0A8J6BH55_ZIZPA RecName: Full=WRKY domain-containing protein {ECO:0000259|Pfam:PF03106};	--	GO:0005634,nucleus; GO:0003700,DNA-binding transcription factor activity; GO:0043565,sequence-specific DNA binding; GO:0006952,defense response; GO:0009788,negative regulation of abscisic acid-activated signaling pathway; GO:1900425,negative regulation of defense response to bacterium; GO:0080148,negative regulation of response to water deprivation; GO:0080151,positive regulation of salicylic aci…	PF03106.18:WRKY DNA -binding domain	WRKY	TF	WRKY
Zlat_10026568	8.0266	6.9276	7.4045	22.4489	19.6234	20.1082	155	132	169	405	415	399	1.5189	1.44752e-37	2.25094e-35	up	scaffold_260	128238	129708	-	Zlat_10026568	--	K15891 NAD+-dependent farnesol dehydrogenase [EC:1.1.1.354] | (RefSeq) putative dihydroflavonol-4-reductase (A)	ko00900: Terpenoid backbone biosynthesis; ko00909: Sesquiterpenoid and triterpenoid biosynthesis; ko01110: Biosynthesis of secondary metabolites	hypothetical protein OsI_10289 [Oryza sativa Indica Group]	HSDD1_ARATH RecName: Full=3beta-hydroxysteroid-dehydrogenase/decarboxylase isoform 1 {ECO:0000303|PubMed:16835224}; Short=At3BETAHSD/D1 {ECO:0000303|PubMed:16835224}; EC=1.1.1.418 {ECO:0000269|PubMed:16835224, ECO:0000269|PubMed:19218365}; AltName: Full=4alpha-carboxysterol-C3-dehydrogenase/C4-decarboxylase isoform 1-1; AltName: Full=Reticulon-like protein B24 {ECO:0000303|PubMed:17604024}; Short…	I1P8A5_ORYGL RecName: Full=Epimerase domain-containing protein {ECO:0000259|Pfam:PF01370};	Flavonol reductase/cinnamoyl-CoA reductase	GO:0005789,endoplasmic reticulum membrane; GO:0016021,integral component of membrane; GO:0016020,membrane; GO:0003854,3-beta-hydroxy-delta5-steroid dehydrogenase activity; GO:0102175,3-beta-hydroxysteroid dehydrogenase/C4-decarboxylase activity; GO:0102191,4alpha-carboxy-5alpha-cholesta-7,24-dien-3beta-ol dehydrogenase/C4-decarboxylase activity; GO:0016616,oxidoreductase activity, acting on the C…	PF01370.24:NAD dependent epimerase/dehydratase family	--	--	--
Zlat_10047189	13.1412	12.522	15.2879	2.2169	1.826	2.0852	184	173	253	29	28	30	-2.70333	3.91365e-37	6.01932e-35	down	scaffold_11	14378	15273	+	Zlat_10047189	--	K18835 WRKY transcription factor 2 | (RefSeq) probable WRKY transcription factor 2 (A)	ko04626: Plant-pathogen interaction	hypothetical protein GUJ93_ZPchr0001g30456 [Zizania palustris]	WRK50_ARATH RecName: Full=Probable WRKY transcription factor 50; AltName: Full=WRKY DNA-binding protein 50;	A0A8J5V9I5_ZIZPA RecName: Full=WRKY domain-containing protein {ECO:0000259|Pfam:PF03106};	--	GO:0005634,nucleus; GO:0003700,DNA-binding transcription factor activity; GO:0043565,sequence-specific DNA binding; GO:0050832,defense response to fungus; GO:0009867,jasmonic acid mediated signaling pathway; GO:0003674,molecular_function; GO:0140110,transcription regulator activity; GO:0003676,nucleic acid binding; GO:0003677,DNA binding; GO:0005488,binding; GO:0097159,organic cyclic compound bin…	PF03106.18:WRKY DNA -binding domain	WRKY	TF	WRKY
Zlat_10003658	14.1295	14.2024	14.6984	39.9173	43.9932	40.5761	122	121	150	322	416	360	1.57793	6.04372e-37	9.24492e-35	up	scaffold_1391	49698	50298	+	Zlat_10003658	--	--	--	--	--	--	--	--	--	--	--	--
Zlat_10017605	15.2559	14.6324	16.0369	5.1006	5.6826	5.3297	429	406	533	134	175	154	-1.4644	8.20955e-37	1.24229e-34	down	scaffold_503	296890	298425	+	Zlat_10017605	--	K08900 mitochondrial chaperone BCS1 | (RefSeq) AAA-ATPase At3g50940 (A)	--	hypothetical protein GUJ93_ZPchr0007g4271 [Zizania palustris]	AATP9_ARATH RecName: Full=AAA-ATPase At3g28580; EC=3.6.1.- {ECO:0000250|UniProtKB:Q9FLD5};	A0A8J5SV84_ZIZPA RecName: Full=AAA domain-containing protein {ECO:0000259|SMART:SM00382};	AAA+-type ATPase	GO:0005783,endoplasmic reticulum; GO:0016021,integral component of membrane; GO:0005524,ATP binding; GO:0016887,ATP hydrolysis activity; GO:0009737,response to abscisic acid; GO:0000304,response to singlet oxygen; GO:0000166,nucleotide binding; GO:0003674,molecular_function; GO:0005488,binding; GO:0017076,purine nucleotide binding; GO:0030554,adenyl nucleotide binding; GO:0032553,ribonucleotide b…	PF00004.32:ATPase family associated with various cellular activities (AAA)	--	--	--
Zlat_10044595	47.3409	58.7322	56.6284	120.13	137.881	128.684	232	284	328	550	740	648	1.29427	1.9024e-36	2.84814e-34	up	scaffold_38	993959	996481	-	Zlat_10044595	--	--	--	--	--	--	--	--	--	--	--	--
Zlat_10026660	29.9446	25.3247	25.1608	87.9776	70.1485	79.1858	145	121	144	398	372	394	1.60591	2.89296e-36	4.2631e-34	up	scaffold_285	418298	418546	-	Zlat_10026660	--	--	--	uncharacterized protein LOC4348568 [Oryza sativa Japonica Group]	--	J3N2G7_ORYBR SubName: Full=Uncharacterized protein {ECO:0000313|EnsemblPlants:OB10G17150.1};	--	--	--	--	--	--
Zlat_10003659	30.4109	32.8751	27.1335	75.3612	84.6523	77.1284	165	176	174	382	503	430	1.44236	1.69779e-35	2.45057e-33	up	scaffold_1391	50567	50919	-	Zlat_10003659	--	--	--	hypothetical protein GUJ93_ZPchr0013g37206 [Zizania palustris]	--	A0A8J6BY46_ZIZPA SubName: Full=Uncharacterized protein {ECO:0000313|EMBL:KAG8099957.1};	--	--	--	--	--	--
Zlat_10035644	6.0497	4.8925	4.5239	0.6214	0.6138	0.6244	198	158	175	19	22	21	-3.00729	2.50463e-35	3.57845e-33	down	scaffold_142	162360	167638	+	Zlat_10035644	--	--	--	hypothetical protein GUJ93_ZPchr0008g11909 [Zizania palustris]	--	A0A8J5V4M5_ZIZPA SubName: Full=Uncharacterized protein {ECO:0000313|EMBL:KAG8047176.1};	--	--	--	--	--	--
Zlat_10016091	38.341	36.5716	29.0048	98.7364	92.055	88.8936	170	160	152	409	447	405	1.47964	5.0146e-35	7.12833e-33	up	scaffold_524	67693	67920	-	Zlat_10016091	--	--	--	--	--	--	--	--	--	--	--	--
Zlat_10038799	407.618	420.437	444.66	933.142	1160.34	1128.95	7158	7285	9229	15309	22315	20371	1.3865	7.30681e-35	1.02829e-32	up	scaffold_91	822804	823706	+	Zlat_10038799	--	K25108 licheninase [EC:3.2.1.73] | (RefSeq) lichenase-2 (A)	--	hypothetical protein GUJ93_ZPchr0005g16019 [Zizania palustris]	GUB2_HORVU RecName: Full=Lichenase-2; EC=3.2.1.73; AltName: Full=(1->3,1->4)-beta-glucanase isoenzyme EII; AltName: Full=Endo-beta-1,3-1,4 glucanase II; AltName: Full=Lichenase II; Flags: Precursor; Fragment;	A0A8J5S5C9_ZIZPA SubName: Full=Uncharacterized protein {ECO:0000313|EMBL:KAG8069026.1};	--	GO:0042972,licheninase activity; GO:0005975,carbohydrate metabolic process; GO:0003674,molecular_function; GO:0003824,catalytic activity; GO:0004553,hydrolase activity, hydrolyzing O-glycosyl compounds; GO:0016787,hydrolase activity; GO:0016798,hydrolase activity, acting on glycosyl bonds; GO:0008150,biological_process; GO:0008152,metabolic process; GO:0044238,primary metabolic process; GO:007170…	PF00332.21:Glycosyl hydrolases family 17	--	--	--
Zlat_10021556	32.5129	31.8478	37.7523	5.6789	9.1921	7.4139	239	231	328	39	74	56	-2.14132	1.43041e-34	1.98326e-32	down	scaffold_406	409216	409593	+	Zlat_10021556	--	--	--	hypothetical protein GUJ93_ZPchr0006g45115 [Zizania palustris]	--	J3LKT4_ORYBR SubName: Full=Uncharacterized protein {ECO:0000313|EnsemblPlants:OB03G16600.1};	--	--	--	--	--	--
Zlat_10021939	24.3319	23.2618	26.5877	4.9558	5.2171	7.0943	247	233	319	47	58	74	-2.05665	1.6301e-34	2.24905e-32	down	scaffold_354	410671	412500	-	Zlat_10021939	--	K16223 protein FLOWERING LOCUS T | (RefSeq) protein FLOWERING LOCUS T isoform X1 (A)	ko04712: Circadian rhythm - plant	hypothetical protein GUJ93_ZPchr0006g43945 [Zizania palustris]	FT_ARATH RecName: Full=Protein FLOWERING LOCUS T {ECO:0000303|PubMed:10583960};	A0A8J5T1L5_ZIZPA SubName: Full=Uncharacterized protein {ECO:0000313|EMBL:KAG8075532.1};	Phosphatidylethanolamine binding protein	GO:0005737,cytoplasm; GO:0005783,endoplasmic reticulum; GO:0005634,nucleus; GO:0008429,phosphatidylethanolamine binding; GO:0030154,cell differentiation; GO:0009908,flower development; GO:0010022,meristem determinacy; GO:0048573,photoperiodism, flowering; GO:0009911,positive regulation of flower development; GO:0009909,regulation of flower development; GO:0010119,regulation of stomatal movement; …	PF01161.23:Phosphatidylethanolamine-binding protein	--	--	--
Zlat_10032549	67.6518	72.3393	74.824	31.6421	32.437	36.183	817	862	1068	357	429	449	-1.05396	5.80681e-34	7.78279e-32	down	scaffold_177	354242	354862	-	Zlat_10032549	--	K09286 EREBP-like factor | (RefSeq) ethylene-responsive transcription factor 8 (A)	--	hypothetical protein GUJ93_ZPchr0007g6226 [Zizania palustris]	ERF4_TOBAC RecName: Full=Ethylene-responsive transcription factor 4; AltName: Full=Ethylene-responsive element-binding factor 3; Short=EREBP-3; AltName: Full=Ethylene-responsive element-binding factor 4 homolog; AltName: Full=NtERF3;	A0A8J5W5H9_ZIZPA RecName: Full=AP2/ERF domain-containing protein {ECO:0000259|Pfam:PF00847};	--	GO:0005634,nucleus; GO:0003677,DNA binding; GO:0003700,DNA-binding transcription factor activity; GO:0006952,defense response; GO:0009873,ethylene-activated signaling pathway; GO:0003674,molecular_function; GO:0003676,nucleic acid binding; GO:0005488,binding; GO:0097159,organic cyclic compound binding; GO:1901363,heterocyclic compound binding; GO:0140110,transcription regulator activity; GO:00069…	PF00847.23:AP2 domain	AP2/ERF-ERF	TF	AP2/ERF->AP2/ERF-ERF
Zlat_10013437	16.2385	15.7461	15.8593	4.5063	5.2629	5.1214	324	310	374	84	115	105	-1.63423	6.19968e-34	8.26997e-32	down	scaffold_563	298322	299677	+	Zlat_10013437	--	--	--	hypothetical protein GUJ93_ZPchr0006g44899 [Zizania palustris]	HIP5_ARATH RecName: Full=Heavy metal-associated isoprenylated plant protein 5 {ECO:0000303|PubMed:21072340, ECO:0000303|PubMed:23368984}; Short=AtHIP05 {ECO:0000303|PubMed:21072340, ECO:0000303|PubMed:23368984}; AltName: Full=Farnesylated protein 2 {ECO:0000303|PubMed:8837031}; Short=AtFP2 {ECO:0000303|PubMed:8837031}; Flags: Precursor;	A0A8J5W2J7_ZIZPA SubName: Full=Uncharacterized protein {ECO:0000313|EMBL:KAG8073488.1};	Copper chaperone	GO:0005507,copper ion binding; GO:0003674,molecular_function; GO:0005488,binding; GO:0043167,ion binding; GO:0043169,cation binding; GO:0046872,metal ion binding; GO:0046914,transition metal ion binding	PF00403.29:Heavy-metal-associated domain	--	--	--
Zlat_10009374	8.7794	9.745	12.946	30.6978	31.99	31.491	105	115	183	343	419	387	1.61702	7.94989e-34	1.0505e-31	up	scaffold_773	162558	164721	-	Zlat_10009374	--	--	--	hypothetical protein GUJ93_ZPchr0013g36410 [Zizania palustris]	CSPL7_ORYSJ RecName: Full=CASP-like protein 1D1; Short=OsCASPL1D1;	A0A8J6BY61_ZIZPA RecName: Full=CASP-like protein {ECO:0000256|RuleBase:RU361233};	--	GO:0016021,integral component of membrane; GO:0005886,plasma membrane; GO:0051539,4 iron, 4 sulfur cluster binding; GO:0003674,molecular_function; GO:0005488,binding; GO:0051536,iron-sulfur cluster binding; GO:0051540,metal cluster binding; GO:0005575,cellular_component; GO:0016020,membrane; GO:0031224,intrinsic component of membrane; GO:0110165,cellular anatomical entity; GO:0071944,cell periphe…	PF04535.15:Casparian strip membrane protein domain	--	--	--
Zlat_10001693	8.4226	9.135	8.2514	20.8777	21.0035	20.8037	171	183	198	396	467	434	1.32756	1.24038e-33	1.6238e-31	up	scaffold_2085	10726	14012	-	Zlat_10001693	--	K01738 cysteine synthase [EC:2.5.1.47] | (RefSeq) cysteine synthase-like (A)	ko00270: Cysteine and methionine metabolism; ko00920: Sulfur metabolism; ko01100: Metabolic pathways; ko01110: Biosynthesis of secondary metabolites; ko01200: Carbon metabolism; ko01230: Biosynthesis of amino acids	hypothetical protein E2562_004767 [Oryza meyeriana var. granulata]	CYSK2_ORYSJ RecName: Full=Cysteine synthase; Short=CSase; EC=2.5.1.47; AltName: Full=O-acetylserine (thiol)-lyase; Short=OAS-TL; AltName: Full=O-acetylserine sulfhydrylase;	A0A6G1DEI0_9ORYZ RecName: Full=PALP domain-containing protein {ECO:0000259|Pfam:PF00291};	Cystathionine beta-synthase and related enzymes	GO:0005737,cytoplasm; GO:0004124,cysteine synthase activity; GO:0019344,cysteine biosynthetic process; GO:0006535,cysteine biosynthetic process from serine; GO:0003674,molecular_function; GO:0003824,catalytic activity; GO:0016740,transferase activity; GO:0016765,transferase activity, transferring alkyl or aryl (other than methyl) groups; GO:0000096,sulfur amino acid metabolic process; GO:0000097,…	PF00291.28:Pyridoxal-phosphate dependent enzyme	--	--	--
Zlat_10041381	3.2844	4.1088	3.6907	11.8652	13.8239	13.8345	64	79	85	216	295	277	1.88221	1.6096e-33	2.09739e-31	up	scaffold_60	597107	598335	+	Zlat_10041381	--	--	--	hypothetical protein GUJ93_ZPchr0013g37046 [Zizania palustris]	NAC87_ARATH RecName: Full=NAC domain-containing protein 87 {ECO:0000303|PubMed:15029955}; Short=ANAC087 {ECO:0000303|PubMed:15029955};	A0A8J5WZV1_ZIZPA RecName: Full=NAC domain-containing protein {ECO:0000259|Pfam:PF02365};	--	GO:0005737,cytoplasm; GO:0005634,nucleus; GO:0003700,DNA-binding transcription factor activity; GO:0000976,transcription cis-regulatory region binding; GO:0003674,molecular_function; GO:0140110,transcription regulator activity; GO:0001067,transcription regulatory region nucleic acid binding; GO:0003676,nucleic acid binding; GO:0003677,DNA binding; GO:0003690,double-stranded DNA binding; GO:000548…	PF02365.18:No apical meristem (NAM) protein	NAC	TF	NAC
Zlat_10002076	35.0527	35.5682	36.8361	60.3161	75.8702	73.2725	818	819	1016	1315	1939	1757	1.00984	1.69871e-33	2.20332e-31	up	scaffold_1942	7542	8931	-	Zlat_10002076	--	--	--	hypothetical protein GUJ93_ZPchr0009g1475 [Zizania palustris]	BC10_ORYSJ RecName: Full=Glycosyltransferase BC10 {ECO:0000305}; EC=2.4.-.- {ECO:0000269|PubMed:18939965}; AltName: Full=Protein BRITTLE CULM 10 {ECO:0000303|PubMed:18939965}; AltName: Full=Protein FRAGILE CULM 116 {ECO:0000303|PubMed:27708650};	A0A8J5RHI4_ZIZPA SubName: Full=Uncharacterized protein {ECO:0000313|EMBL:KAG8049303.1};	--	GO:0000139,Golgi membrane; GO:0016021,integral component of membrane; GO:0016757,glycosyltransferase activity; GO:0030244,cellulose biosynthetic process; GO:0009664,plant-type cell wall organization; GO:0003674,molecular_function; GO:0003824,catalytic activity; GO:0016740,transferase activity; GO:0000271,polysaccharide biosynthetic process; GO:0005975,carbohydrate metabolic process; GO:0005976,po…	PF02485.24:Core-2/I-Branching enzyme	--	--	--
Zlat_10039130	34.6862	38.1626	40.8522	15.9995	18.6092	18.553	1028	1116	1431	443	604	565	-1.05038	1.96827e-33	2.52963e-31	down	scaffold_83	195324	196847	-	Zlat_10039130	--	K01723 hydroperoxide dehydratase [EC:4.2.1.92] | (RefSeq) allene oxide synthase 1, chloroplastic (A)	ko00592: alpha-Linolenic acid metabolism; ko01100: Metabolic pathways; ko01110: Biosynthesis of secondary metabolites	hypothetical protein GUJ93_ZPchr0013g35076 [Zizania palustris]	C74A1_ORYSJ RecName: Full=Allene oxide synthase 1, chloroplastic; EC=4.2.1.92; AltName: Full=Cytochrome P450 74A1; AltName: Full=Hydroperoxide dehydrase 1; Flags: Precursor;	A0A8J5X2F2_ZIZPA SubName: Full=Uncharacterized protein {ECO:0000313|EMBL:KAG8098313.1};	--	GO:0031969,chloroplast membrane; GO:0009978,allene oxide synthase activity; GO:0020037,heme binding; GO:0005506,iron ion binding; GO:0004497,monooxygenase activity; GO:0016491,oxidoreductase activity; GO:0016705,oxidoreductase activity, acting on paired donors, with incorporation or reduction of molecular oxygen; GO:0050832,defense response to fungus; GO:0006633,fatty acid biosynthetic process; G…	PF00067.25:Cytochrome P450	--	--	--
Zlat_10037166	10.269	10.0943	11.2361	0.6612	0.9165	1.1271	133	129	172	8	13	15	-3.49171	2.03017e-32	2.49524e-30	down	scaffold_94	803039	803704	+	Zlat_10037166	--	K09286 EREBP-like factor | (RefSeq) ethylene-responsive transcription factor ERF039-like (A)	--	hypothetical protein E2562_024180 [Oryza meyeriana var. granulata]	DRE1E_ORYSI RecName: Full=Dehydration-responsive element-binding protein 1E; Short=Protein DREB1E;	A0A6G1C064_9ORYZ RecName: Full=AP2/ERF domain-containing protein {ECO:0000259|PROSITE:PS51032};	--	GO:0005634,nucleus; GO:0003677,DNA binding; GO:0003700,DNA-binding transcription factor activity; GO:0003674,molecular_function; GO:0003676,nucleic acid binding; GO:0005488,binding; GO:0097159,organic cyclic compound binding; GO:1901363,heterocyclic compound binding; GO:0140110,transcription regulator activity; GO:0005575,cellular_component; GO:0005622,intracellular anatomical structure; GO:00432…	PF00847.23:AP2 domain	AP2/ERF-ERF	TF	AP2/ERF->AP2/ERF-ERF
Zlat_10029248	39.4672	39.6668	37.6416	17.8797	19.34	18.0625	723	717	815	306	388	340	-1.03101	2.80681e-32	3.43481e-30	down	scaffold_222	339105	341361	-	Zlat_10029248	--	--	--	hypothetical protein GUJ93_ZPchr0010g11171 [Zizania palustris]	IPCS_ORYSI RecName: Full=Phosphatidylinositol:ceramide inositolphosphotransferase; EC=2.7.8.-; AltName: Full=Inositol-phosphorylceramide synthase; Short=IPC synthase; AltName: Full=Protein ENHANCING RPW8-MEDIATED HR-LIKE CELL DEATH 1; AltName: Full=Sphingolipid synthase;	A0A8J5W9P5_ZIZPA RecName: Full=PAP2_C domain-containing protein {ECO:0000259|Pfam:PF14360};	Uncharacterized conserved protein	GO:0005794,Golgi apparatus; GO:0016021,integral component of membrane; GO:0016780,phosphotransferase activity, for other substituted phosphate groups; GO:0006952,defense response; GO:0006665,sphingolipid metabolic process; GO:0003674,molecular_function; GO:0003824,catalytic activity; GO:0016740,transferase activity; GO:0016772,transferase activity, transferring phosphorus-containing groups; GO:00…	PF14360.9:PAP2 superfamily C-terminal	--	--	--
Zlat_10016202	11.3274	11.461	11.2761	5.082	5.2228	5.33	606	605	713	254	306	293	-1.07709	1.91332e-31	2.25323e-29	down	scaffold_513	47415	56595	-	Zlat_10016202	--	K24195 xenotropic and polytropic retrovirus receptor 1 | (RefSeq) phosphate transporter PHO1-3 (A)	--	phosphate transporter PHO1-3 [Oryza sativa Japonica Group]	PHO13_ORYSJ RecName: Full=Phosphate transporter PHO1-3; AltName: Full=Protein PHO1-3; Short=OsPHO1;3;	A2YD69_ORYSI SubName: Full=Uncharacterized protein {ECO:0000313|EMBL:EAZ01030.1};	Predicted small molecule transporter	GO:0005737,cytoplasm; GO:0005794,Golgi apparatus; GO:0016021,integral component of membrane; GO:0005886,plasma membrane; GO:0000822,inositol hexakisphosphate binding; GO:0015114,phosphate ion transmembrane transporter activity; GO:0016036,cellular response to phosphate starvation; GO:0006817,phosphate ion transport; GO:0003674,molecular_function; GO:0005488,binding; GO:0036094,small molecule bind…	PF03124.17:EXS family	--	--	--
Zlat_10007810	21.0363	18.4483	17.3789	7.1266	7.9551	7.996	594	514	580	188	246	232	-1.25086	2.57982e-31	3.00049e-29	down	scaffold_887	126637	131225	+	Zlat_10007810	--	K19044 E3 ubiquitin-protein ligase XBAT32/33 [EC:2.3.2.27] | (RefSeq) probable E3 ubiquitin-protein ligase XBOS36 (A)	--	hypothetical protein GUJ93_ZPchr0002g25108 [Zizania palustris]	CFXQ2_CYACA RecName: Full=Protein CfxQ homolog;	A0A8J5S9K7_ZIZPA RecName: Full=AAA domain-containing protein {ECO:0000259|SMART:SM00382};	AAA+-type ATPase	GO:0009507,chloroplast; GO:0005524,ATP binding; GO:0016887,ATP hydrolysis activity; GO:0000166,nucleotide binding; GO:0003674,molecular_function; GO:0005488,binding; GO:0017076,purine nucleotide binding; GO:0030554,adenyl nucleotide binding; GO:0032553,ribonucleotide binding; GO:0032555,purine ribonucleotide binding; GO:0032559,adenyl ribonucleotide binding; GO:0035639,purine ribonucleoside triph…	PF12796.10:Ankyrin repeats (3 copies)	--	--	--
Zlat_10009353	182.698	163.099	190.833	98.4336	76.1454	85.3922	1343	1183	1658	676	613	645	-1.00459	4.00321e-31	4.6368e-29	down	scaffold_793	222396	224089	+	Zlat_10009353	--	--	--	hypothetical protein GUJ93_ZPchr0008g12654 [Zizania palustris]	SAG21_ARATH RecName: Full=Protein SENESCENCE-ASSOCIATED GENE 21, mitochondrial {ECO:0000303|PubMed:9617813}; AltName: Full=Late embryogenesis abundant like 5 {ECO:0000303|PubMed:17092320}; Short=AtLEA5 {ECO:0000303|PubMed:17092320}; AltName: Full=Late embryogenis abundant protein 38 {ECO:0000303|PubMed:25005920}; Flags: Precursor;	A0A8J5R3V5_ZIZPA SubName: Full=Uncharacterized protein {ECO:0000313|EMBL:KAG8045341.1};	--	GO:0005739,mitochondrion; GO:0042631,cellular response to water deprivation; GO:0006952,defense response; GO:0010150,leaf senescence; GO:1900424,regulation of defense response to bacterium; GO:1900150,regulation of defense response to fungus; GO:1900055,regulation of leaf senescence; GO:2000028,regulation of photoperiodism, flowering; GO:0009737,response to abscisic acid; GO:0009646,response to a…	PF03242.16:Late embryogenesis abundant protein	--	--	--
novel.2108	103.012	91.5203	96.1288	50.9875	38.3472	48.4057	1224	1073	1350	566	499	591	-1.03514	6.62407e-31	7.5789e-29	down	scaffold_70	911884	912494	.	--	--	--	--	hypothetical protein GQ55_1G081700 [Panicum hallii var. hallii]	--	A0A2T7F3K0_9POAL SubName: Full=Uncharacterized protein {ECO:0000313|EMBL:PUZ74646.1};	--	GO:0016021,integral component of membrane; GO:0005575,cellular_component; GO:0016020,membrane; GO:0031224,intrinsic component of membrane; GO:0110165,cellular anatomical entity	PF06376.15:Arabinogalactan peptide	--	--	--
Zlat_10008090	48.3773	45.6002	45.32	83.6483	90.2016	97.5635	429	399	475	693	876	889	1.00993	7.58008e-31	8.63761e-29	up	scaffold_859	133595	134050	+	Zlat_10008090	--	K14686 solute carrier family 31 (copper transporter), member 1 | (RefSeq) copper transporter 5.1 (A)	--	hypothetical protein GUJ93_ZPchr0002g25216 [Zizania palustris]	COP51_ORYSJ RecName: Full=Copper transporter 5.1; Short=OsCOPT5.1;	A0A8J5RD27_ZIZPA RecName: Full=Copper transport protein {ECO:0000256|RuleBase:RU367022};	Copper transporter	GO:0016021,integral component of membrane; GO:0005886,plasma membrane; GO:0005375,copper ion transmembrane transporter activity; GO:0006878,cellular copper ion homeostasis; GO:0003674,molecular_function; GO:0005215,transporter activity; GO:0008324,cation transmembrane transporter activity; GO:0015075,ion transmembrane transporter activity; GO:0015318,inorganic molecular entity transmembrane trans…	PF04145.18:Ctr copper transporter family	--	--	--
Zlat_10020455	11.9239	9.9697	12.2955	30.6317	26.6074	30.1713	160	132	195	384	391	416	1.39424	9.05259e-31	1.0274e-28	up	scaffold_439	326921	327696	+	Zlat_10020455	--	K00799 glutathione S-transferase [EC:2.5.1.18] | (RefSeq) glutathione transferase GST 23 (A)	ko00480: Glutathione metabolism; ko01100: Metabolic pathways	hypothetical protein GUJ93_ZPchr0001g29814 [Zizania palustris]	GST23_MAIZE RecName: Full=Glutathione transferase GST 23; EC=2.5.1.18; AltName: Full=Glutathione transferase GST 36;	A0A8J5SEP1_ZIZPA SubName: Full=Uncharacterized protein {ECO:0000313|EMBL:KAG8053949.1};	Glutathione S-transferase	GO:0005737,cytoplasm; GO:0004364,glutathione transferase activity; GO:0006952,defense response; GO:0006749,glutathione metabolic process; GO:0042221,response to chemical; GO:0003674,molecular_function; GO:0003824,catalytic activity; GO:0016740,transferase activity; GO:0016765,transferase activity, transferring alkyl or aryl (other than methyl) groups; GO:0006950,response to stress; GO:0008150,bio…	PF13417.9:Glutathione S-transferase, N-terminal domain	--	--	--
Zlat_10025806	8.2217	7.8488	7.7636	2.0429	2.1449	1.786	224	211	250	52	64	50	-1.94931	1.30007e-30	1.45205e-28	down	scaffold_281	160028	161428	+	Zlat_10025806	--	K09286 EREBP-like factor | (RefSeq) ethylene-responsive transcription factor RAP2-13 (A)	--	hypothetical protein E2562_005704 [Oryza meyeriana var. granulata]	ERF53_ARATH RecName: Full=Ethylene-responsive transcription factor ERF053 {ECO:0000305}; Short=AtERF53 {ECO:0000303|PubMed:22095047};	A0A6G1F4G9_9ORYZ RecName: Full=AP2/ERF domain-containing protein {ECO:0000259|PROSITE:PS51032};	--	GO:0005737,cytoplasm; GO:0005634,nucleus; GO:0003700,DNA-binding transcription factor activity; GO:0043565,sequence-specific DNA binding; GO:0000976,transcription cis-regulatory region binding; GO:0009873,ethylene-activated signaling pathway; GO:1900036,positive regulation of cellular response to heat; GO:0045893,positive regulation of DNA-templated transcription; GO:2000070,regulation of respons…	PF00847.23:AP2 domain	AP2/ERF-ERF	TF	AP2/ERF->AP2/ERF-ERF
Zlat_10037670	137.601	121.842	131.529	59.6281	57.1711	54.9092	578	505	653	234	263	237	-1.14294	1.50838e-30	1.67806e-28	down	scaffold_99	327470	327922	-	Zlat_10037670	--	--	--	hypothetical protein GUJ93_ZPchr0007g3582 [Zizania palustris]	--	A0A8J5VZ13_ZIZPA SubName: Full=Uncharacterized protein {ECO:0000313|EMBL:KAG8079876.1};	--	--	--	--	--	--
Zlat_10021931	0.9992	0.9737	1.3332	5.6358	6.3869	5.9469	26	25	41	137	182	159	2.4766	2.01613e-30	2.22534e-28	up	scaffold_354	339518	344887	+	Zlat_10021931	--	--	--	hypothetical protein GUJ93_ZPchr0006g40939 [Zizania palustris]	CYND4_CYNDA RecName: Full=Berberine bridge enzyme-like Cyn d 4 {ECO:0000305}; AltName: Full=60 kDa pollen antigen {ECO:0000303|PubMed:8828524, ECO:0000303|PubMed:8900140}; Short=BG60 {ECO:0000303|PubMed:20080962, ECO:0000303|PubMed:8828524, ECO:0000303|PubMed:8900140}; AltName: Full=Cyn d BG60 {ECO:0000303|PubMed:20080962}; AltName: Full=FAD-linked oxidoreductase BG60 {ECO:0000312|EMBL:AAS02108.1…	A0A8J5W3B8_ZIZPA SubName: Full=Uncharacterized protein {ECO:0000313|EMBL:KAG8075543.1};	--	GO:0071949,FAD binding; GO:0016491,oxidoreductase activity; GO:0000166,nucleotide binding; GO:0003674,molecular_function; GO:0005488,binding; GO:0036094,small molecule binding; GO:0043167,ion binding; GO:0043168,anion binding; GO:0050660,flavin adenine dinucleotide binding; GO:0097159,organic cyclic compound binding; GO:1901265,nucleoside phosphate binding; GO:1901363,heterocyclic compound bindin…	PF01565.26:FAD binding domain	--	--	--
Zlat_10010768	77.8783	75.5283	81.5497	40.4168	33.5712	33.3625	627	600	776	304	296	276	-1.08978	1.23081e-29	1.3324e-27	down	scaffold_722	155366	155779	+	Zlat_10010768	--	--	--	hypothetical protein GUJ93_ZPchr0001g30182 [Zizania palustris]	--	A0A8J5RY18_ZIZPA SubName: Full=Uncharacterized protein {ECO:0000313|EMBL:KAG8055844.1};	--	--	--	--	--	--
Zlat_10021249	23.4817	22.8942	21.9632	7.1055	5.2473	6.1711	237	228	262	67	58	64	-1.84441	1.49914e-29	1.61666e-27	down	scaffold_351	76159	76677	+	Zlat_10021249	--	--	--	uncharacterized protein LOC121055996 [Oryza brachyantha]	--	A0A0E0FCG8_9ORYZ SubName: Full=Uncharacterized protein {ECO:0000313|EnsemblPlants:OMERI12G09400.1};	--	GO:0016021,integral component of membrane; GO:0005575,cellular_component; GO:0016020,membrane; GO:0031224,intrinsic component of membrane; GO:0110165,cellular anatomical entity	--	--	--	--
Zlat_10013393	0.4199	0.5803	0.5491	4.2497	5.2288	4.2353	11	15	17	104	150	114	3.18992	5.09022e-29	5.40639e-27	up	scaffold_614	91511	92925	+	Zlat_10013393	--	K13227 UDP-glucosyltransferase BX8/BX9 [EC:2.4.1.202] | (RefSeq) DIMBOA UDP-glucosyltransferase BX8 (A)	ko00402: Benzoxazinoid biosynthesis; ko00999: Biosynthesis of various plant secondary metabolites; ko01100: Metabolic pathways; ko01110: Biosynthesis of secondary metabolites	hypothetical protein GUJ93_ZPchr0013g34482 [Zizania palustris]	U83A1_ARATH RecName: Full=UDP-glycosyltransferase 83A1; EC=2.4.1.-;	A0A8J6C321_ZIZPA SubName: Full=Uncharacterized protein {ECO:0000313|EMBL:KAG8098203.1};	UDP-glucuronosyl and UDP-glucosyl transferase	GO:0008194,UDP-glycosyltransferase activity; GO:0003674,molecular_function; GO:0003824,catalytic activity; GO:0016740,transferase activity; GO:0016757,glycosyltransferase activity	PF00201.21:UDP-glucoronosyl and UDP-glucosyl transferase	--	--	--
Zlat_10018131	47.0043	42.6229	42.9839	17.3068	17.9911	20.8086	532	476	575	183	223	242	-1.19312	7.39847e-29	7.82847e-27	down	scaffold_454	128292	130324	-	Zlat_10018131	--	K14484 auxin-responsive protein IAA | (RefSeq) auxin-responsive protein IAA4 (A)	ko04075: Plant hormone signal transduction	hypothetical protein GUJ93_ZPchr0001g32780 [Zizania palustris]	IAA4_ORYSI RecName: Full=Auxin-responsive protein IAA4; AltName: Full=Indoleacetic acid-induced protein 4;	A0A8J5RN25_ZIZPA RecName: Full=Auxin-responsive protein {ECO:0000256|RuleBase:RU004549};	--	GO:0005634,nucleus; GO:0009734,auxin-activated signaling pathway; GO:0006355,regulation of DNA-templated transcription; GO:0007154,cell communication; GO:0007165,signal transduction; GO:0008150,biological_process; GO:0009719,response to endogenous stimulus; GO:0009725,response to hormone; GO:0009733,response to auxin; GO:0009755,hormone-mediated signaling pathway; GO:0009987,cellular process; GO:…	PF02309.19:AUX/IAA family	AUX/IAA	TR	AUX/IAA
Zlat_10041576	0.4543	0.3069	0.2562	3.5333	3.7608	3.0651	15	10	10	109	136	104	3.40946	9.18948e-29	9.68715e-27	up	scaffold_57	927597	933264	-	Zlat_10041576	--	K20102 YTH domain-containing family protein | (RefSeq) uncharacterized protein LOC4334103 isoform X1 (A)	--	hypothetical protein EE612_025445 [Oryza sativa]	ECT3_ARATH RecName: Full=YTH domain-containing protein ECT3 {ECO:0000305}; AltName: Full=Protein EVOLUTIONARILY CONSERVED C-TERMINAL REGION 3 {ECO:0000303|PubMed:29643069};	A0A0E0KUZ2_ORYPU RecName: Full=YTH domain-containing protein {ECO:0000259|PROSITE:PS50882};	Uncharacterized high-glucose-regulated protein	GO:0005737,cytoplasm; GO:0003729,mRNA binding; GO:0061157,mRNA destabilization; GO:0003674,molecular_function; GO:0003676,nucleic acid binding; GO:0003723,RNA binding; GO:0005488,binding; GO:0097159,organic cyclic compound binding; GO:1901363,heterocyclic compound binding; GO:0006139,nucleobase-containing compound metabolic process; GO:0006401,RNA catabolic process; GO:0006402,mRNA catabolic proc…	PF04146.18:YT521-B-like domain	--	--	--
Zlat_10034356	22.9778	23.2403	25.5948	11.0578	10.5753	9.9637	496	495	653	223	250	221	-1.14218	1.47493e-28	1.54324e-26	down	scaffold_150	421452	423732	+	Zlat_10034356	--	--	--	hypothetical protein E2562_024639 [Oryza meyeriana var. granulata]	WTR13_ARATH RecName: Full=WAT1-related protein At2g37460;	A0A6G1DNV9_9ORYZ RecName: Full=WAT1-related protein {ECO:0000256|RuleBase:RU363077};	--	GO:0016021,integral component of membrane; GO:0005886,plasma membrane; GO:0022857,transmembrane transporter activity; GO:0003674,molecular_function; GO:0005215,transporter activity; GO:0005575,cellular_component; GO:0016020,membrane; GO:0031224,intrinsic component of membrane; GO:0110165,cellular anatomical entity; GO:0071944,cell periphery	PF00892.23:EamA-like transporter family	--	--	--
Zlat_10021694	0.9339	1.2806	1.0226	6.8802	7.0732	7.0575	17	23	22	117	141	132	2.74793	1.75027e-28	1.82456e-26	up	scaffold_389	88135	96061	+	Zlat_10021694	--	K08232 monodehydroascorbate reductase (NADH) [EC:1.6.5.4] | (RefSeq) monodehydroascorbate reductase 4, peroxisomal (A)	ko00053: Ascorbate and aldarate metabolism; ko01100: Metabolic pathways	hypothetical protein EE612_013190 [Oryza sativa]	MDAR1_ORYSJ RecName: Full=Monodehydroascorbate reductase 1, peroxisomal {ECO:0000305}; Short=OsMDAR1 {ECO:0000303|PubMed:25546583}; Short=OsMDHAR1 {ECO:0000303|PubMed:25546583}; EC=1.6.5.4 {ECO:0000250|UniProtKB:Q652L6};	A0A8J5SUY9_ZIZPA RecName: Full=Pyr_redox_2 domain-containing protein {ECO:0000259|Pfam:PF07992};	Monodehydroascorbate/ferredoxin reductase	GO:0005737,cytoplasm; GO:0016021,integral component of membrane; GO:0005778,peroxisomal membrane; GO:0050660,flavin adenine dinucleotide binding; GO:0016656,monodehydroascorbate reductase (NADH) activity; GO:0016651,oxidoreductase activity, acting on NAD(P)H; GO:0000166,nucleotide binding; GO:0003674,molecular_function; GO:0005488,binding; GO:0036094,small molecule binding; GO:0043167,ion binding…	PF07992.17:Pyridine nucleotide-disulphide oxidoreductase	--	--	--
Zlat_10033406	52.2481	48.1379	54.1656	24.5365	21.4971	20.9018	506	460	620	222	228	208	-1.16633	2.43679e-28	2.52154e-26	down	scaffold_169	710223	710938	+	Zlat_10033406	--	K14492 two-component response regulator ARR-A family | (RefSeq) two-component response regulator ORR6 (A)	ko04075: Plant hormone signal transduction	hypothetical protein E2562_005158 [Oryza meyeriana var. granulata]	ORR6_ORYSI RecName: Full=Two-component response regulator ORR6 {ECO:0000305}; AltName: Full=Type A response regulator 6 {ECO:0000303|PubMed:16472405}; Short=OsRR6 {ECO:0000303|PubMed:16472405};	A0A6G1BTC6_9ORYZ RecName: Full=Response regulatory domain-containing protein {ECO:0000259|PROSITE:PS50110};	GATA-4/5/6 transcription factors	GO:0009736,cytokinin-activated signaling pathway; GO:0000160,phosphorelay signal transduction system; GO:0007154,cell communication; GO:0007165,signal transduction; GO:0008150,biological_process; GO:0009719,response to endogenous stimulus; GO:0009725,response to hormone; GO:0009735,response to cytokinin; GO:0009755,hormone-mediated signaling pathway; GO:0009987,cellular process; GO:0010033,respon…	PF00072.27:Response regulator receiver domain	Others	TR	Others
Zlat_10040692	20.9874	24.1367	22.4476	40.0245	48.8655	46.3552	371	421	469	661	946	842	1.04886	2.48395e-28	2.56092e-26	up	scaffold_70	208931	209839	-	Zlat_10040692	--	--	--	hypothetical protein GUJ93_ZPchr0002g25480 [Zizania palustris]	--	A0A8J5S9I9_ZIZPA SubName: Full=Uncharacterized protein {ECO:0000313|EMBL:KAG8058630.1};	--	--	--	--	--	--
Zlat_10033526	11.2748	11.6582	11.9886	27.4799	26.5726	30.5453	148	151	186	337	382	412	1.32052	2.50219e-28	2.57032e-26	up	scaffold_164	495842	504471	+	Zlat_10033526	--	--	--	hypothetical protein GUJ93_ZPchr0007g4831 [Zizania palustris]	--	A0A8J5W4L2_ZIZPA SubName: Full=Uncharacterized protein {ECO:0000313|EMBL:KAG8078858.1};	--	--	PF04720.15:PDDEXK-like family of unknown function	--	--	--
novel.23	7.5332	8.1325	6.7201	1.7091	1.8318	1.0359	184	196	194	39	49	26	-2.24203	3.21645e-28	3.28008e-26	down	scaffold_1002	31160	32415	-	--	--	K03676 glutaredoxin 3 | (RAP-DB) Os04g0508300, GLUTAREDOXIN, GRX; Glutaredoxin. (A)	--	hypothetical protein GUJ93_ZPchr0002g25370 [Zizania palustris]	GRXC6_ORYSJ RecName: Full=Glutaredoxin-C6; AltName: Full=Glutaredoxin-C2 homolog 1;	A0A8J5S415_ZIZPA RecName: Full=Glutaredoxin domain-containing protein {ECO:0000259|Pfam:PF00462};	Glutaredoxin and related proteins	GO:0005737,cytoplasm; GO:0015038,glutathione disulfide oxidoreductase activity; GO:0097573,glutathione oxidoreductase activity; GO:0004362,glutathione-disulfide reductase (NADPH) activity; GO:0034599,cellular response to oxidative stress; GO:0003674,molecular_function; GO:0003824,catalytic activity; GO:0015036,disulfide oxidoreductase activity; GO:0016491,oxidoreductase activity; GO:0016667,oxido…	PF00462.27:Glutaredoxin	--	--	--
Zlat_10044289	33.3396	36.5088	35.8974	15.2724	17.0274	18.4685	708	765	901	303	396	403	-1.01118	5.70267e-28	5.77365e-26	down	scaffold_33	404225	409911	-	Zlat_10044289	--	K18835 WRKY transcription factor 2 | (RefSeq) probable WRKY transcription factor 2 isoform X1 (A)	ko04626: Plant-pathogen interaction	hypothetical protein E2562_027577 [Oryza meyeriana var. granulata]	WRK19_ORYSJ RecName: Full=Transcription factor WRKY19 {ECO:0000305}; Short=OsWRKY19 {ECO:0000303|PubMed:15047897}; AltName: Full=WRKY transcription factor 19 {ECO:0000305};	A0A6G1DNZ4_9ORYZ RecName: Full=WRKY domain-containing protein {ECO:0000259|PROSITE:PS50811};	--	GO:0005634,nucleus; GO:0003700,DNA-binding transcription factor activity; GO:0000976,transcription cis-regulatory region binding; GO:0006952,defense response; GO:0003674,molecular_function; GO:0140110,transcription regulator activity; GO:0001067,transcription regulatory region nucleic acid binding; GO:0003676,nucleic acid binding; GO:0003677,DNA binding; GO:0003690,double-stranded DNA binding; GO…	PF03106.18:WRKY DNA -binding domain	WRKY	TF	WRKY
Zlat_10008042	85.3225	91.4899	92.7079	39.1405	44.2877	46.7075	672	711	863	288	382	378	-1.00306	3.64402e-27	3.58618e-25	down	scaffold_818	128007	128411	+	Zlat_10008042	--	--	--	hypothetical protein GUJ93_ZPchr0006g40978 [Zizania palustris]	--	A0A8J5TBW4_ZIZPA RecName: Full=VQ domain-containing protein {ECO:0000259|Pfam:PF05678};	--	--	PF05678.17:VQ motif	--	--	--
Zlat_10038999	11.7894	13.8125	14.9269	34.5462	29.6995	33.3625	141	163	211	386	389	410	1.307	3.87459e-27	3.7735e-25	up	scaffold_87	368841	379508	-	Zlat_10038999	--	--	--	hypothetical protein GUJ93_ZPchr0012g21741 [Zizania palustris]	--	A0A8J5WTY2_ZIZPA SubName: Full=Uncharacterized protein {ECO:0000313|EMBL:KAG8095094.1};	--	--	--	--	--	--
Zlat_10013694	0.1804	0.1829	0.458	34.3767	33.6094	47.5855	1	1	3	178	204	271	7.12794	1.00627e-26	9.63352e-25	up	scaffold_601	303436	303720	+	Zlat_10013694	--	--	--	hypothetical protein GUJ93_ZPchr0008g11665 [Zizania palustris]	--	A0A8J5R9A6_ZIZPA SubName: Full=Uncharacterized protein {ECO:0000313|EMBL:KAG8046528.1};	--	--	--	--	--	--
Zlat_10022647	0.5866	0.9577	0.3309	7.4644	9.4325	8.9115	18	29	12	214	317	281	3.84772	3.48417e-26	3.23648e-24	up	scaffold_373	335020	336597	-	Zlat_10022647	--	K24184 cytochrome P450 family 89 subfamily A [EC:1.14.-.-] | (RefSeq) cytochrome P450 89A2 (A)	--	hypothetical protein E2562_019896 [Oryza meyeriana var. granulata]	C89A2_ARATH RecName: Full=Cytochrome P450 89A2; EC=1.14.-.-; AltName: Full=ATH 6-1; AltName: Full=CYPLXXXIX;	A0A6G1EXE3_9ORYZ SubName: Full=Uncharacterized protein {ECO:0000313|EMBL:KAF0929313.1};	Cytochrome P450 CYP2 subfamily	GO:0016021,integral component of membrane; GO:0016020,membrane; GO:0020037,heme binding; GO:0005506,iron ion binding; GO:0016709,oxidoreductase activity, acting on paired donors, with incorporation or reduction of molecular oxygen, NAD(P)H as one donor, and incorporation of one atom of oxygen; GO:0003674,molecular_function; GO:0005488,binding; GO:0046906,tetrapyrrole binding; GO:0097159,organic c…	PF00067.25:Cytochrome P450	--	--	--
Zlat_10008446	6.8563	6.7749	6.9128	0.7339	0.7826	1.1677	120	117	143	12	15	21	-2.88712	3.7943e-26	3.51297e-24	down	scaffold_840	14938	16047	-	Zlat_10008446	--	K08235 xyloglucan:xyloglucosyl transferase [EC:2.4.1.207] | (RefSeq) probable xyloglucan endotransglucosylase/hydrolase (A)	--	hypothetical protein GUJ93_ZPchr0011g27377 [Zizania palustris]	XTH_WHEAT RecName: Full=Probable xyloglucan endotransglucosylase/hydrolase; EC=2.4.1.207; Flags: Precursor;	A0A8J5WF88_ZIZPA RecName: Full=Xyloglucan endotransglucosylase/hydrolase {ECO:0000256|RuleBase:RU361120}; EC=2.4.1.207 {ECO:0000256|RuleBase:RU361120};	--	GO:0048046,apoplast; GO:0004553,hydrolase activity, hydrolyzing O-glycosyl compounds; GO:0030247,polysaccharide binding; GO:0016762,xyloglucan:xyloglucosyl transferase activity; GO:0042546,cell wall biogenesis; GO:0071555,cell wall organization; GO:0010411,xyloglucan metabolic process; GO:0003674,molecular_function; GO:0003824,catalytic activity; GO:0016787,hydrolase activity; GO:0016798,hydrolas…	PF00722.24:Glycosyl hydrolases family 16	--	--	--
Zlat_10022616	8.758	8.7492	5.2928	27.9894	25.7049	25.0828	70	69	50	209	225	206	1.84773	7.43367e-26	6.77113e-24	up	scaffold_372	370208	370813	-	Zlat_10022616	--	--	--	hypothetical protein OsI_23158 [Oryza sativa Indica Group]	THN5_HORVU RecName: Full=Leaf-specific thionin; Contains: RecName: Full=Leaf-specific thionin; Contains: RecName: Full=Acidic protein; Flags: Precursor;	A0A0E0LC22_ORYPU SubName: Full=Uncharacterized protein {ECO:0000313|EnsemblPlants:OPUNC06G14910.1};	--	GO:0005576,extracellular region; GO:0090729,toxin activity; GO:0006952,defense response; GO:0003674,molecular_function; GO:0006950,response to stress; GO:0008150,biological_process; GO:0050896,response to stimulus; GO:0005575,cellular_component; GO:0110165,cellular anatomical entity	PF00321.20:Plant thionin	--	--	--
Zlat_10019757	25.1397	27.2797	26.1043	5.9798	5.6809	8.8967	198	212	243	44	49	72	-1.88695	9.70176e-26	8.80857e-24	down	scaffold_405	313631	314035	+	Zlat_10019757	--	--	--	hypothetical protein GUJ93_ZPchr0006g46072 [Zizania palustris]	PIKS1_ORYSJ RecName: Full=Disease resistance protein Piks-1 {ECO:0000305}; AltName: Full=NBS-LRR class disease resistance protein Piks-1 {ECO:0000312|EMBL:AET36547.1};	A0A8J5W1R3_ZIZPA SubName: Full=Uncharacterized protein {ECO:0000313|EMBL:KAG8071223.1};	--	GO:0043531,ADP binding; GO:0005524,ATP binding; GO:0006952,defense response; GO:0051707,response to other organism; GO:0000166,nucleotide binding; GO:0003674,molecular_function; GO:0005488,binding; GO:0017076,purine nucleotide binding; GO:0030554,adenyl nucleotide binding; GO:0032553,ribonucleotide binding; GO:0032555,purine ribonucleotide binding; GO:0032559,adenyl ribonucleotide binding; GO:003…	PF00403.29:Heavy-metal-associated domain	--	--	--
Zlat_10006776	18.8987	19.1532	19.225	6.8684	8.6685	8.64	430	430	517	146	216	202	-1.19389	1.36441e-25	1.23085e-23	down	scaffold_917	102083	103878	+	Zlat_10006776	--	K01179 endoglucanase [EC:3.2.1.4] | (RefSeq) endoglucanase 9 (A)	ko00500: Starch and sucrose metabolism; ko01100: Metabolic pathways	hypothetical protein GUJ93_ZPchr0003g17352 [Zizania palustris]	GUN9_ORYSJ RecName: Full=Endoglucanase 9; EC=3.2.1.4; AltName: Full=Endo-1,4-beta glucanase 9; AltName: Full=OsCel9D; AltName: Full=OsGLU1;	A0A8J5SCW6_ZIZPA SubName: Full=Uncharacterized protein {ECO:0000313|EMBL:KAG8063509.1};	--	GO:0016021,integral component of membrane; GO:0008810,cellulase activity; GO:0071555,cell wall organization; GO:0030245,cellulose catabolic process; GO:0003674,molecular_function; GO:0003824,catalytic activity; GO:0004553,hydrolase activity, hydrolyzing O-glycosyl compounds; GO:0016787,hydrolase activity; GO:0016798,hydrolase activity, acting on glycosyl bonds; GO:0008150,biological_process; GO:0…	PF00759.22:Glycosyl hydrolase family 9	--	--	--
Zlat_10009107	21.2116	20.7372	22.7053	7.9122	9.9778	8.6013	396	382	501	138	204	165	-1.23839	1.89248e-25	1.68031e-23	down	scaffold_849	101342	102602	-	Zlat_10009107	--	K00430 peroxidase [EC:1.11.1.7] | (RefSeq) peroxidase 16 (A)	ko00940: Phenylpropanoid biosynthesis; ko01100: Metabolic pathways; ko01110: Biosynthesis of secondary metabolites	hypothetical protein GUJ93_ZPchr0006g42887 [Zizania palustris]	PER45_ARATH RecName: Full=Peroxidase 45; Short=Atperox P45; EC=1.11.1.7; AltName: Full=ATP8a; Flags: Precursor;	A0A8J5TFB1_ZIZPA RecName: Full=PEROXIDASE_4 domain-containing protein {ECO:0000259|Pfam:PF00141};	--	GO:0005576,extracellular region; GO:0020037,heme binding; GO:0046872,metal ion binding; GO:0004601,peroxidase activity; GO:0042744,hydrogen peroxide catabolic process; GO:0006979,response to oxidative stress; GO:0003674,molecular_function; GO:0005488,binding; GO:0046906,tetrapyrrole binding; GO:0097159,organic cyclic compound binding; GO:1901363,heterocyclic compound binding; GO:0043167,ion bindi…	PF00141.26:Peroxidase	--	--	--
Zlat_10019296	5.8362	4.7958	5.9166	15.4768	17.1878	13.0994	111	90	133	275	358	256	1.51001	2.12017e-25	1.87655e-23	up	scaffold_413	260081	263538	+	Zlat_10019296	--	K10144 RING finger and CHY zinc finger domain-containing protein 1 [EC:2.3.2.27] | (RefSeq) E3 ubiquitin-protein ligase MIEL1 isoform X1 (A)	ko04120: Ubiquitin mediated proteolysis	hypothetical protein GUJ93_ZPchr0012g19621 [Zizania palustris]	ZFP34_ARATH RecName: Full=E3 ubiquitin-protein ligase RZFP34 {ECO:0000305}; EC=2.3.2.27 {ECO:0000269|PubMed:26508764}; AltName: Full=CHY zinc-finger and RING protein 1 {ECO:0000303|PubMed:26508764}; AltName: Full=RING zinc-finger protein 34 {ECO:0000305}; AltName: Full=RZFP34 protein homolog {ECO:0000303|PubMed:25002225}; Short=AtRZPF34 {ECO:0000303|PubMed:25002225};	A0A8J5WIG7_ZIZPA SubName: Full=Uncharacterized protein {ECO:0000313|EMBL:KAG8091815.1};	Zn-finger protein	GO:0005783,endoplasmic reticulum; GO:0005634,nucleus; GO:0061630,ubiquitin protein ligase activity; GO:0008270,zinc ion binding; GO:0016567,protein ubiquitination; GO:1902456,regulation of stomatal opening; GO:0006511,ubiquitin-dependent protein catabolic process; GO:0003674,molecular_function; GO:0003824,catalytic activity; GO:0004842,ubiquitin-protein transferase activity; GO:0016740,transferas…	PF14599.9:Zinc-ribbon	--	--	--
Zlat_10036302	7.1991	6.9982	7.8727	15.5164	18.6028	18.969	147	141	190	296	416	398	1.31149	2.4205e-25	2.12898e-23	up	scaffold_117	876804	880382	+	Zlat_10036302	--	K00430 peroxidase [EC:1.11.1.7] | (RefSeq) peroxidase 1 (A)	ko00940: Phenylpropanoid biosynthesis; ko01100: Metabolic pathways; ko01110: Biosynthesis of secondary metabolites	hypothetical protein GUJ93_ZPchr0001g31944 [Zizania palustris]	PER1_MAIZE RecName: Full=Peroxidase 1; EC=1.11.1.7; AltName: Full=Plasma membrane-bound peroxidase 1; Short=pmPOX1; Flags: Precursor;	A0A8J5V9Z8_ZIZPA RecName: Full=PEROXIDASE_4 domain-containing protein {ECO:0000259|Pfam:PF00141};	--	GO:0005576,extracellular region; GO:0009505,plant-type cell wall; GO:0005773,vacuole; GO:0020037,heme binding; GO:0046872,metal ion binding; GO:0004601,peroxidase activity; GO:0042744,hydrogen peroxide catabolic process; GO:0006979,response to oxidative stress; GO:0003674,molecular_function; GO:0005488,binding; GO:0046906,tetrapyrrole binding; GO:0097159,organic cyclic compound binding; GO:190136…	PF00141.26:Peroxidase	--	--	--
Zlat_10013446	2.4173	1.7817	2.603	24.4628	20.0659	20.9585	11	8	14	104	100	98	3.29828	3.4755e-25	3.02852e-23	up	scaffold_590	66264	66850	+	Zlat_10013446	--	--	--	metallothionein-like protein 4C [Oryza sativa Japonica Group]	MT4C_ORYSJ RecName: Full=Metallothionein-like protein 4C; AltName: Full=Class I metallothionein-like protein 4C; AltName: Full=MT-1-4b {ECO:0000303|PubMed:21297036}; AltName: Full=OsMT-I-4c; AltName: Full=OsMT1c;	I1R7D4_ORYGL SubName: Full=Uncharacterized protein {ECO:0000313|EnsemblPlants:ORGLA12G0144000.1};	Predicted metallothionein	GO:0046872,metal ion binding; GO:0009555,pollen development; GO:0072593,reactive oxygen species metabolic process; GO:0003674,molecular_function; GO:0005488,binding; GO:0043167,ion binding; GO:0043169,cation binding; GO:0007275,multicellular organism development; GO:0008150,biological_process; GO:0032501,multicellular organismal process; GO:0032502,developmental process; GO:0048229,gametophyte de…	PF01439.21:Metallothionein	--	--	--
Zlat_10033716	11.5673	10.7639	12.456	28.0272	29.6705	30.8041	110	101	140	249	309	301	1.38996	9.12979e-25	7.71673e-23	up	scaffold_159	186969	189148	+	Zlat_10033716	--	K03070 preprotein translocase subunit SecA [EC:7.4.2.8] | (RefSeq) protein translocase subunit SECA1, chloroplastic (A)	ko03060: Protein export	hypothetical protein GUJ93_ZPchr0011g26935 [Zizania palustris]	--	A0A8J5WHT6_ZIZPA SubName: Full=Uncharacterized protein {ECO:0000313|EMBL:KAG8089569.1};	--	--	--	--	--	--
Zlat_10002229	45.9755	45.7829	37.5436	83.848	84.5469	87.3038	287	282	277	489	578	560	1.03434	1.09149e-24	9.19792e-23	up	scaffold_1887	21417	22481	+	Zlat_10002229	--	--	--	--	--	J3LUG2_ORYBR SubName: Full=Uncharacterized protein {ECO:0000313|EnsemblPlants:OB03G46880.1};	--	--	--	--	--	--
Zlat_10019126	5.9106	5.9902	7.7013	14.4246	15.3276	15.6459	150	150	231	342	426	408	1.25064	2.54201e-24	2.11618e-22	up	scaffold_436	905	7388	+	Zlat_10019126	--	K10256 omega-6 fatty acid desaturase / acyl-lipid omega-6 desaturase (Delta-12 desaturase) [EC:1.14.19.6 1.14.19.22] | (RefSeq) fatty acid desaturase DES2 (A)	ko01040: Biosynthesis of unsaturated fatty acids; ko01100: Metabolic pathways; ko01212: Fatty acid metabolism	hypothetical protein GUJ93_ZPchr0002g25210 [Zizania palustris]	DES2_SORBI RecName: Full=Fatty acid desaturase DES2 {ECO:0000303|PubMed:17178719}; Short=SbDES2 {ECO:0000303|PubMed:17178719}; EC=1.14.19.- {ECO:0000305};	A0A8J5RS68_ZIZPA SubName: Full=Uncharacterized protein {ECO:0000313|EMBL:KAG8059636.1};	--	GO:0016021,integral component of membrane; GO:0016717,oxidoreductase activity, acting on paired donors, with oxidation of a pair of donors resulting in the reduction of molecular oxygen to two molecules of water; GO:0006636,unsaturated fatty acid biosynthetic process; GO:0003674,molecular_function; GO:0003824,catalytic activity; GO:0016491,oxidoreductase activity; GO:0016705,oxidoreductase activi…	PF00487.27:Fatty acid desaturase	--	--	--
novel.1790	34.1224	34.0988	29.6771	14.5076	15.6721	14.516	501	494	515	199	252	219	-1.08172	2.55024e-24	2.11618e-22	down	scaffold_532	339683	340437	-	--	--	--	--	--	--	--	--	--	--	--	--	--
Zlat_10024208	7.383	7.4387	8.4019	2.1721	2.0895	1.8908	171	170	230	47	53	45	-1.87489	2.7387e-24	2.26051e-22	down	scaffold_325	227860	230138	+	Zlat_10024208	--	K01087 trehalose 6-phosphate phosphatase [EC:3.1.3.12] | (RefSeq) probable trehalose-phosphate phosphatase 1 (A)	ko00500: Starch and sucrose metabolism; ko01100: Metabolic pathways; ko01110: Biosynthesis of secondary metabolites	hypothetical protein GUJ93_ZPchr0006g43112 [Zizania palustris]	TPP1_ORYSJ RecName: Full=Probable trehalose-phosphate phosphatase 1; Short=OsTPP1; EC=3.1.3.12; AltName: Full=Trehalose 6-phosphate phosphatase;	A0A8J5SG34_ZIZPA SubName: Full=Uncharacterized protein {ECO:0000313|EMBL:KAG8071728.1};	Trehalose-6-phosphate synthase component TPS1 and related subunits	GO:0004805,trehalose-phosphatase activity; GO:0009409,response to cold; GO:0009651,response to salt stress; GO:0005992,trehalose biosynthetic process; GO:0003674,molecular_function; GO:0003824,catalytic activity; GO:0016787,hydrolase activity; GO:0016788,hydrolase activity, acting on ester bonds; GO:0016791,phosphatase activity; GO:0019203,carbohydrate phosphatase activity; GO:0042578,phosphoric …	PF02358.19:Trehalose-phosphatase	--	--	--
Zlat_10040530	1.5582	1.3329	1.3063	0.0765	0.1044	0.1391	109	92	108	5	8	10	-3.65491	4.91845e-24	4.02427e-22	down	scaffold_72	301853	305549	-	Zlat_10040530	--	K01176 alpha-amylase [EC:3.2.1.1] | (RefSeq) alpha-amylase isozyme 3C (A)	ko00500: Starch and sucrose metabolism; ko01100: Metabolic pathways; ko01110: Biosynthesis of secondary metabolites	hypothetical protein GUJ93_ZPchr0009g316 [Zizania palustris]	AMY3C_ORYSJ RecName: Full=Alpha-amylase isozyme 3C; EC=3.2.1.1 {ECO:0000250|UniProtKB:P00693}; AltName: Full=1,4-alpha-D-glucan glucanohydrolase; Flags: Precursor;	A0A8J5VMB8_ZIZPA SubName: Full=Uncharacterized protein {ECO:0000313|EMBL:KAG8049999.1};	Alpha-amylase	GO:0004556,alpha-amylase activity; GO:0005509,calcium ion binding; GO:0005983,starch catabolic process; GO:0005987,sucrose catabolic process; GO:0003674,molecular_function; GO:0003824,catalytic activity; GO:0004553,hydrolase activity, hydrolyzing O-glycosyl compounds; GO:0016160,amylase activity; GO:0016787,hydrolase activity; GO:0016798,hydrolase activity, acting on glycosyl bonds; GO:0005488,bi…	PF00128.27:Alpha amylase, catalytic domain	AP2/ERF-ERF	TF	AP2/ERF->AP2/ERF-ERF
Zlat_10025145	4.34	4.2207	4.488	10.2763	11.5684	12.3723	99	95	121	219	289	290	1.43683	1.11006e-23	9.00393e-22	up	scaffold_286	466319	468561	-	Zlat_10025145	--	--	--	hypothetical protein GUJ93_ZPchr0006g40623 [Zizania palustris]	WTR5_ARATH RecName: Full=WAT1-related protein At1g21890;	A0A8J5VQV3_ZIZPA RecName: Full=WAT1-related protein {ECO:0000256|RuleBase:RU363077};	--	GO:0016021,integral component of membrane; GO:0005886,plasma membrane; GO:0022857,transmembrane transporter activity; GO:0003674,molecular_function; GO:0005215,transporter activity; GO:0005575,cellular_component; GO:0016020,membrane; GO:0031224,intrinsic component of membrane; GO:0110165,cellular anatomical entity; GO:0071944,cell periphery	PF00892.23:EamA-like transporter family	--	--	--
Zlat_10000522	11.5855	9.1487	12.2142	21.6331	21.1578	22.7634	317	247	395	553	634	640	1.03401	1.20604e-23	9.72644e-22	up	scaffold_2813	3964	7187	-	Zlat_10000522	--	K09590 brassinosteroid 6-oxygenase [EC:1.14.14.179] | (RefSeq) cytochrome P450 85A1 (A)	ko00905: Brassinosteroid biosynthesis; ko01100: Metabolic pathways; ko01110: Biosynthesis of secondary metabolites	hypothetical protein GUJ93_ZPchr0003g16460 [Zizania palustris]	C85A1_ORYSJ RecName: Full=Cytochrome P450 85A1 {ECO:0000305}; Short=OsCYP85A1 {ECO:0000305}; AltName: Full=3-dehydroteasterone synthase {ECO:0000303|PubMed:12427982, ECO:0000303|PubMed:12445121}; EC=1.14.14.- {ECO:0000269|PubMed:12427982, ECO:0000269|PubMed:12445121}; AltName: Full=C6-oxidase {ECO:0000303|PubMed:12427982, ECO:0000303|PubMed:12445121}; AltName: Full=Protein DWARF {ECO:0000303|PubM…	A0A8J5V6U5_ZIZPA SubName: Full=Uncharacterized protein {ECO:0000313|EMBL:KAG8062717.1};	Cytochrome P450 CYP4/CYP19/CYP26 subfamilies	GO:0016021,integral component of membrane; GO:0020037,heme binding; GO:0005506,iron ion binding; GO:0004497,monooxygenase activity; GO:0016491,oxidoreductase activity; GO:0016705,oxidoreductase activity, acting on paired donors, with incorporation or reduction of molecular oxygen; GO:0016132,brassinosteroid biosynthetic process; GO:0010268,brassinosteroid homeostasis; GO:0001578,microtubule bundl…	PF00067.25:Cytochrome P450	--	--	--
Zlat_10004458	18.3873	17.4768	18.0621	6.3381	7.6834	7.9362	354	332	411	114	162	157	-1.24623	1.5058e-23	1.20404e-21	down	scaffold_1235	65287	66519	+	Zlat_10004458	--	K17893 ubiquinol oxidase [EC:1.10.3.11] | (RefSeq) ubiquinol oxidase 2, mitochondrial (A)	--	hypothetical protein GUJ93_ZPchr0169g28999 [Zizania palustris]	AOX1B_ORYSJ RecName: Full=Ubiquinol oxidase 1b, mitochondrial {ECO:0000305}; EC=1.10.3.11 {ECO:0000250|UniProtKB:Q39219}; AltName: Full=Alternative oxidase 1b {ECO:0000303|PubMed:22994594}; Short=OsAOX1B {ECO:0000303|PubMed:22994594}; Flags: Precursor;	A0A8J6C6H9_ZIZPA RecName: Full=Ubiquinol oxidase {ECO:0000256|RuleBase:RU003779}; EC=1.10.3.11 {ECO:0000256|RuleBase:RU003779};	--	GO:0016021,integral component of membrane; GO:0005743,mitochondrial inner membrane; GO:0005739,mitochondrion; GO:0070469,respirasome; GO:0009916,alternative oxidase activity; GO:0046872,metal ion binding; GO:0102721,ubiquinol:oxygen oxidoreductase activity; GO:0010230,alternative respiration; GO:0003674,molecular_function; GO:0003824,catalytic activity; GO:0016491,oxidoreductase activity; GO:0016…	PF01786.20:Alternative oxidase	--	--	--
Zlat_10032568	1.2856	0.6514	1.8128	19.0351	17.0209	20.6431	6	3	10	83	87	99	3.92868	1.88417e-23	1.48549e-21	up	scaffold_177	454374	454613	-	Zlat_10032568	--	--	--	hypothetical protein GUJ93_ZPchr0007g3286 [Zizania palustris]	--	A0A8J5T8K6_ZIZPA SubName: Full=Uncharacterized protein {ECO:0000313|EMBL:KAG8078175.1};	--	--	--	--	--	--
Zlat_10047416	7.4548	8.603	8.4252	1.9803	1.4906	2.0653	137	156	183	34	30	39	-2.10657	2.02057e-23	1.58857e-21	down	scaffold_9	298770	299714	-	Zlat_10047416	--	--	--	hypothetical protein GUJ93_ZPchr0002g24533 [Zizania palustris]	PHI1_TOBAC RecName: Full=Protein PHOSPHATE-INDUCED 1 {ECO:0000303|PubMed:10189698}; Flags: Precursor;	A0A8J5SAL0_ZIZPA SubName: Full=Uncharacterized protein {ECO:0000313|EMBL:KAG8059377.1};	--	GO:0048046,apoplast; GO:0005615,extracellular space; GO:0005575,cellular_component; GO:0005576,extracellular region; GO:0110165,cellular anatomical entity	PF04674.15:Phosphate-induced protein 1 conserved region	--	--	--
novel.1458	47.2527	45.072	46.1796	20.556	21.1121	17.2141	374	352	432	152	183	140	-1.1887	2.20854e-23	1.73152e-21	down	scaffold_39	1006291	1006697	.	--	--	--	--	--	--	--	--	--	--	--	--	--
Zlat_10046568	4.6044	4.9801	4.7468	12.6317	10.2105	11.9744	119	127	145	305	289	318	1.32333	2.6335e-23	2.04758e-21	up	scaffold_16	379886	382504	+	Zlat_10046568	--	K00815 tyrosine aminotransferase [EC:2.6.1.5] | (RefSeq) probable aminotransferase TAT2 (A)	ko00130: Ubiquinone and other terpenoid-quinone biosynthesis; ko00270: Cysteine and methionine metabolism; ko00350: Tyrosine metabolism; ko00360: Phenylalanine metabolism; ko00400: Phenylalanine, tyrosine and tryptophan biosynthesis; ko00950: Isoquinoline alkaloid biosynthesis; ko00960: Tropane, piperidine and pyridine alkaloid biosynthesis; ko01100: Metabolic pathways; ko01110: Biosynthesis of s…	hypothetical protein GUJ93_ZPchr0011g28669 [Zizania palustris]	NAAT1_ORYSJ RecName: Full=Nicotianamine aminotransferase 1 {ECO:0000303|PubMed:15781441}; Short=OsNAAT1 {ECO:0000303|PubMed:15781441}; EC=2.6.1.80 {ECO:0000269|PubMed:18034312};	A0A8J5WI32_ZIZPA RecName: Full=Aminotran_1_2 domain-containing protein {ECO:0000259|Pfam:PF00155};	Tyrosine aminotransferase	GO:0004838,L-tyrosine:2-oxoglutarate aminotransferase activity; GO:0033855,nicotianamine aminotransferase activity; GO:0030170,pyridoxal phosphate binding; GO:0009058,biosynthetic process; GO:0006572,tyrosine catabolic process; GO:0003674,molecular_function; GO:0003824,catalytic activity; GO:0008483,transaminase activity; GO:0016740,transferase activity; GO:0016769,transferase activity, transferr…	PF00155.24:Aminotransferase class I and II	--	--	--
Zlat_10048172	23.7722	24.3201	22.7283	10.8278	10.9303	10.8838	423	427	478	180	213	199	-1.0706	3.08445e-23	2.38502e-21	down	scaffold_6	1890762	1900977	-	Zlat_10048172	--	K15104 solute carrier family 25 (mitochondrial oxoglutarate transporter), member 11 | (RefSeq) mitochondrial dicarboxylate/tricarboxylate transporter DTC (A)	--	hypothetical protein E2562_037202 [Oryza meyeriana var. granulata]	DTC_ARATH RecName: Full=Mitochondrial dicarboxylate/tricarboxylate transporter DTC; AltName: Full=Dicarboxylate/tricarboxylate carrier;	A0A6G1CCA6_9ORYZ SubName: Full=Uncharacterized protein {ECO:0000313|EMBL:KAF0897424.1};	Mitochondrial oxoglutarate/malate carrier proteins	GO:0009941,chloroplast envelope; GO:0016021,integral component of membrane; GO:0005743,mitochondrial inner membrane; GO:0005739,mitochondrion; GO:0009505,plant-type cell wall; GO:0000325,plant-type vacuole; GO:0009506,plasmodesma; GO:0009536,plastid; GO:0005310,dicarboxylic acid transmembrane transporter activity; GO:0022857,transmembrane transporter activity; GO:0015142,tricarboxylic acid transm…	PF00153.30:Mitochondrial carrier protein	--	--	--
novel.2199	11.4065	13.0169	11.0631	5.7572	5.2712	5.7535	492	554	564	232	249	255	-1.03477	4.07948e-23	3.13719e-21	down	scaffold_754	171685	173902	.	--	--	--	--	--	--	--	--	--	--	--	--	--
Zlat_10011444	59.875	58.5396	64.9628	110.083	123.925	124.538	255	246	327	438	578	545	1.01211	4.25782e-23	3.26541e-21	up	scaffold_694	248015	248233	+	Zlat_10011444	--	--	--	hypothetical protein OsI_00356 [Oryza sativa Indica Group]	--	A0A0P0UYK5_ORYSJ SubName: Full=Os01g0143900 protein {ECO:0000313|EMBL:BAS70347.1};	--	--	--	--	--	--
Zlat_10012603	8.186	9.27	8.4868	3.3321	2.6671	2.3563	213	238	261	81	76	63	-1.59531	4.47762e-23	3.41537e-21	down	scaffold_671	73996	75333	+	Zlat_10012603	--	K22683 aspartyl protease family protein [EC:3.4.23.-] | (RefSeq) protein ASPARTIC PROTEASE IN GUARD CELL 1 (A)	--	hypothetical protein GUJ93_ZPchr0013g37735 [Zizania palustris]	NEP1_NEPGR RecName: Full=Aspartic proteinase nepenthesin-1; EC=3.4.23.12; AltName: Full=Nepenthesin-I; Flags: Precursor;	A0A8J5X8E4_ZIZPA SubName: Full=Uncharacterized protein {ECO:0000313|EMBL:KAG8099787.1};	Aspartyl protease	GO:0005576,extracellular region; GO:0004190,aspartic-type endopeptidase activity; GO:0006508,proteolysis; GO:0003674,molecular_function; GO:0003824,catalytic activity; GO:0004175,endopeptidase activity; GO:0008233,peptidase activity; GO:0016787,hydrolase activity; GO:0070001,aspartic-type peptidase activity; GO:0140096,catalytic activity, acting on a protein; GO:0006807,nitrogen compound metaboli…	PF14543.9:Xylanase inhibitor N-terminal	--	--	--
Zlat_10005611	3.7564	3.695	3.7658	1.3684	1.2394	1.3363	238	231	282	81	86	87	-1.46487	5.44857e-23	4.13357e-21	down	scaffold_1063	15650	18907	+	Zlat_10005611	--	K07195 exocyst complex component 7 | (RefSeq) exocyst complex component EXO70B1 (A)	--	hypothetical protein GUJ93_ZPchr0010g9827 [Zizania palustris]	E70B1_ARATH RecName: Full=Exocyst complex component EXO70B1 {ECO:0000303|PubMed:23944713}; Short=AtExo70b1 {ECO:0000303|PubMed:23944713}; AltName: Full=Exocyst subunit Exo70 family protein B1 {ECO:0000303|PubMed:23944713};	A0A8J5W9B8_ZIZPA RecName: Full=Exocyst subunit Exo70 family protein {ECO:0000256|RuleBase:RU365026};	Exocyst component protein and related proteins	GO:0005829,cytosol; GO:0012505,endomembrane system; GO:0000145,exocyst; GO:0070062,extracellular exosome; GO:0016020,membrane; GO:0045335,phagocytic vesicle; GO:0005546,phosphatidylinositol-4,5-bisphosphate binding; GO:0006952,defense response; GO:0052542,defense response by callose deposition; GO:0042742,defense response to bacterium; GO:0050832,defense response to fungus; GO:0006887,exocytosis;…	PF03081.18:Exo70 exocyst complex subunit	--	--	--
Zlat_10009223	12.5647	12.2622	10.4339	1.5774	2.9745	2.9438	162	156	159	19	42	39	-2.16969	6.73702e-23	5.05654e-21	down	scaffold_811	225144	225806	-	Zlat_10009223	--	--	--	hypothetical protein GUJ93_ZPchr0010g9534 [Zizania palustris]	--	A0A8J6BFW1_ZIZPA SubName: Full=Uncharacterized protein {ECO:0000313|EMBL:KAG8086459.1};	--	--	PF07816.14:Protein of unknown function (DUF1645)	--	--	--
Zlat_10039991	20.437	18.4405	24.7656	5.2219	5.0566	5.0044	155	138	222	37	42	39	-2.01796	7.68363e-23	5.73643e-21	down	scaffold_76	892770	893159	-	Zlat_10039991	--	--	--	--	--	--	--	--	--	--	--	--
Zlat_10019401	6.4427	7.3355	6.4941	1.4048	1.9247	1.9352	162	182	193	33	53	50	-1.89021	8.62751e-23	6.39026e-21	down	scaffold_419	293122	294414	-	Zlat_10019401	--	--	--	hypothetical protein GUJ93_ZPchr0002g24006 [Zizania palustris]	FB333_ARATH RecName: Full=Probable F-box protein At4g22030;	A0A8J5VVT8_ZIZPA SubName: Full=Uncharacterized protein {ECO:0000313|EMBL:KAG8058504.1};	--	--	PF14476.9:Petal formation-expressed	--	--	--
Zlat_10011296	17.1407	18.0618	19.3525	7.594	7.5666	7.1254	302	314	403	125	146	129	-1.24835	8.72149e-23	6.44291e-21	down	scaffold_703	81595	83447	+	Zlat_10011296	--	--	--	hypothetical protein GUJ93_ZPchr0013g34607 [Zizania palustris]	SDI2_ARATH RecName: Full=Protein SULFUR DEFICIENCY-INDUCED 2 {ECO:0000305};	A0A8J5WRS3_ZIZPA SubName: Full=Uncharacterized protein {ECO:0000313|EMBL:KAG8096000.1};	--	GO:0005634,nucleus; GO:0010438,cellular response to sulfur starvation; GO:0009658,chloroplast organization; GO:0010439,regulation of glucosinolate biosynthetic process; GO:0006950,response to stress; GO:0007154,cell communication; GO:0008150,biological_process; GO:0009267,cellular response to starvation; GO:0009605,response to external stimulus; GO:0009987,cellular process; GO:0009991,response to…	PF00515.31:Tetratricopeptide repeat	--	--	--
Zlat_10022539	12.8275	12.4326	12.7014	3.8973	4.6545	4.4156	229	219	268	65	91	81	-1.49977	1.87599e-22	1.36438e-20	down	scaffold_381	260481	261616	+	Zlat_10022539	--	K18835 WRKY transcription factor 2 | (RefSeq) probable WRKY transcription factor 2 (A)	ko04626: Plant-pathogen interaction	hypothetical protein GUJ93_ZPchr0005g14969 [Zizania palustris]	WR451_ORYSJ RecName: Full=Transcription factor WRKY45-1 {ECO:0000303|PubMed:19700558}; Short=OsWRKY45-1 {ECO:0000303|PubMed:19700558}; AltName: Full=OsWRKY45 {ECO:0000303|PubMed:15618416}; AltName: Full=WRKY transcription factor 45-2 {ECO:0000303|PubMed:19700558};	A0A8J5SVW7_ZIZPA RecName: Full=WRKY domain-containing protein {ECO:0000259|Pfam:PF03106};	--	GO:0005634,nucleus; GO:0003700,DNA-binding transcription factor activity; GO:0043565,sequence-specific DNA binding; GO:0006952,defense response; GO:0009788,negative regulation of abscisic acid-activated signaling pathway; GO:1900425,negative regulation of defense response to bacterium; GO:0080148,negative regulation of response to water deprivation; GO:0080151,positive regulation of salicylic aci…	PF03106.18:WRKY DNA -binding domain	WRKY	TF	WRKY
Zlat_10012219	10.0828	10.1334	10.9479	1.9786	1.6879	2.4531	120	119	154	22	22	30	-2.30697	4.70308e-22	3.36826e-20	down	scaffold_664	224962	226017	-	Zlat_10012219	--	K20893 probable galacturonosyltransferase-like 1 [EC:2.4.1.-] | (RefSeq) probable galacturonosyltransferase-like 1 (A)	--	hypothetical protein GUJ93_ZPchr0003g17035 [Zizania palustris]	GATL2_ARATH RecName: Full=Probable galacturonosyltransferase-like 2; EC=2.4.1.-;	A0A8J5SBC6_ZIZPA RecName: Full=Hexosyltransferase {ECO:0000256|RuleBase:RU362027}; EC=2.4.1.- {ECO:0000256|RuleBase:RU362027};	--	GO:0005794,Golgi apparatus; GO:0000139,Golgi membrane; GO:0016021,integral component of membrane; GO:0047262,polygalacturonate 4-alpha-galacturonosyltransferase activity; GO:0071555,cell wall organization; GO:0045489,pectin biosynthetic process; GO:0003674,molecular_function; GO:0003824,catalytic activity; GO:0008194,UDP-glycosyltransferase activity; GO:0016740,transferase activity; GO:0016757,gl…	PF01501.23:Glycosyl transferase family 8	--	--	--
Zlat_10046088	27.4424	30.5317	25.9285	47.443	56.2819	63.2709	317	348	354	512	712	751	1.04309	1.24012e-21	8.70435e-20	up	scaffold_20	986538	987204	-	Zlat_10046088	--	--	--	hypothetical protein GUJ93_ZPchr0010g7267 [Zizania palustris]	--	A0A8J5WBK7_ZIZPA RecName: Full=DUF4408 domain-containing protein {ECO:0000259|Pfam:PF14364};	--	--	--	--	--	--
Zlat_10003500	1.7713	1.6467	1.7579	4.0771	3.8916	3.681	133	122	156	286	320	284	1.21364	1.7425e-21	1.21097e-19	up	scaffold_1427	5513	12123	-	Zlat_10003500	--	K05658 ATP-binding cassette, subfamily B (MDR/TAP), member 1 [EC:7.6.2.2] | (RefSeq) ABC transporter B family member 9 (A)	ko02010: ABC transporters	hypothetical protein GUJ93_ZPchr0007g4641 [Zizania palustris]	AB4B_ARATH RecName: Full=ABC transporter B family member 4; Short=ABC transporter ABCB.4; Short=AtABCB4; AltName: Full=Multidrug resistance protein 4; AltName: Full=P-glycoprotein 4;	A0A8J5T382_ZIZPA SubName: Full=Uncharacterized protein {ECO:0000313|EMBL:KAG8077647.1};	Multidrug/pheromone exporter, ABC superfamily	GO:0005829,cytosol; GO:0016021,integral component of membrane; GO:0016020,membrane; GO:0005886,plasma membrane; GO:0009506,plasmodesma; GO:0008559,ABC-type xenobiotic transporter activity; GO:0005524,ATP binding; GO:0042626,ATPase-coupled transmembrane transporter activity; GO:0010329,auxin efflux transmembrane transporter activity; GO:0010328,auxin influx transmembrane transporter activity; GO:0…	PF00664.26:ABC transporter transmembrane region	--	--	--
Zlat_10021758	29.247	28.912	33.4671	10.7773	12.149	10.9653	244	238	330	84	111	94	-1.38948	1.86704e-21	1.29432e-19	down	scaffold_371	129690	130118	-	Zlat_10021758	--	--	--	hypothetical protein GUJ93_ZPchr0006g45134 [Zizania palustris]	PUB27_ARATH RecName: Full=U-box domain-containing protein 27; EC=2.3.2.27; AltName: Full=Plant U-box protein 27; AltName: Full=RING-type E3 ubiquitin transferase PUB27 {ECO:0000305};	A0A8J5SZW1_ZIZPA RecName: Full=U-box domain-containing protein {ECO:0000259|Pfam:PF04564};	--	GO:0061630,ubiquitin protein ligase activity; GO:0003674,molecular_function; GO:0003824,catalytic activity; GO:0004842,ubiquitin-protein transferase activity; GO:0016740,transferase activity; GO:0019787,ubiquitin-like protein transferase activity; GO:0061659,ubiquitin-like protein ligase activity; GO:0140096,catalytic activity, acting on a protein	--	--	--	--
novel.423	22.7159	22.943	25.6699	8.4935	9.5187	10.5993	292	291	390	102	134	140	-1.27151	2.36071e-21	1.61666e-19	down	scaffold_1535	38905	39565	.	--	--	--	--	hypothetical protein GUJ93_ZPchr0006g45134 [Zizania palustris]	PUB29_ARATH RecName: Full=U-box domain-containing protein 29; EC=2.3.2.27; AltName: Full=Plant U-box protein 29; AltName: Full=RING-type E3 ubiquitin transferase PUB29 {ECO:0000305};	A0A8J5SZW1_ZIZPA RecName: Full=U-box domain-containing protein {ECO:0000259|Pfam:PF04564};	--	GO:0009506,plasmodesma; GO:0070696,transmembrane receptor protein serine/threonine kinase binding; GO:0061630,ubiquitin protein ligase activity; GO:0004842,ubiquitin-protein transferase activity; GO:0016567,protein ubiquitination; GO:0003674,molecular_function; GO:0005102,signaling receptor binding; GO:0005488,binding; GO:0005515,protein binding; GO:0033612,receptor serine/threonine kinase bindin…	PF04564.18:U-box domain	--	--	--
Zlat_10037282	5.7136	5.7905	5.4841	12.0772	13.6785	14.1113	119	119	135	235	312	302	1.2797	2.43752e-21	1.6652e-19	up	scaffold_104	760437	764651	+	Zlat_10037282	--	K22588 acetylserotonin O-methyltransferase, plant [EC:2.1.1.4] | (RefSeq) O-methyltransferase ZRP4 (A)	ko00380: Tryptophan metabolism; ko01100: Metabolic pathways; ko01110: Biosynthesis of secondary metabolites	hypothetical protein GUJ93_ZPchr0005g16274 [Zizania palustris]	ZRP4_MAIZE RecName: Full=O-methyltransferase ZRP4; Short=OMT; EC=2.1.1.-;	A0A8J5VQY3_ZIZPA SubName: Full=Uncharacterized protein {ECO:0000313|EMBL:KAG8068011.1};	Hydroxyindole-O-methyltransferase and related SAM-dependent methyltransferases	GO:0008171,O-methyltransferase activity; GO:0046983,protein dimerization activity; GO:0008757,S-adenosylmethionine-dependent methyltransferase activity; GO:0019438,aromatic compound biosynthetic process; GO:0032259,methylation; GO:0003674,molecular_function; GO:0003824,catalytic activity; GO:0008168,methyltransferase activity; GO:0016740,transferase activity; GO:0016741,transferase activity, tran…	PF00891.21:O-methyltransferase domain	--	--	--
Zlat_10029053	9.9416	9.9886	10.6955	3.3483	4.2259	3.378	232	230	295	73	108	81	-1.43427	3.02054e-21	2.05353e-19	down	scaffold_225	326143	330333	-	Zlat_10029053	--	K13430 serine/threonine-protein kinase PBS1 [EC:2.7.11.1] | (RefSeq) serine/threonine-protein kinase CDL1 isoform X1 (A)	ko04626: Plant-pathogen interaction	hypothetical protein GUJ93_ZPchr0009g145 [Zizania palustris]	PBL19_ARATH RecName: Full=Probable serine/threonine-protein kinase PBL19 {ECO:0000305}; EC=2.7.11.1 {ECO:0000305}; AltName: Full=PBS1-like protein 19 {ECO:0000303|PubMed:20413097};	A0A8J5V7U9_ZIZPA RecName: Full=PK_Tyr_Ser-Thr domain-containing protein {ECO:0000259|Pfam:PF07714};	Serine/threonine protein kinase	GO:0005886,plasma membrane; GO:0009536,plastid; GO:0005524,ATP binding; GO:0106310,protein serine kinase activity; GO:0004674,protein serine/threonine kinase activity; GO:0045087,innate immune response; GO:0006468,protein phosphorylation; GO:0000166,nucleotide binding; GO:0003674,molecular_function; GO:0005488,binding; GO:0017076,purine nucleotide binding; GO:0030554,adenyl nucleotide binding; GO…	PF07714.20:Protein tyrosine and serine/threonine kinase	--	--	--
Zlat_10028876	8.4348	7.4155	8.5123	3.4084	2.3508	2.8352	249	216	297	94	76	86	-1.46744	4.16324e-21	2.82358e-19	down	scaffold_235	690888	692771	-	Zlat_10028876	--	--	--	hypothetical protein GUJ93_ZPchr0007g3262 [Zizania palustris]	--	A0A8J5VRU4_ZIZPA SubName: Full=Uncharacterized protein {ECO:0000313|EMBL:KAG8078465.1};	--	--	PF05003.15:Protein of unknown function (DUF668)	--	--	--
Zlat_10027903	3.2265	4.1283	4.0607	0.4317	0.4787	0.5103	80	101	119	10	13	13	-2.95916	4.53872e-21	3.07084e-19	down	scaffold_238	393224	394592	+	Zlat_10027903	--	--	--	unnamed protein product [Miscanthus lutarioriparius]	ALP1_ARATH RecName: Full=Protein ANTAGONIST OF LIKE HETEROCHROMATIN PROTEIN 1 {ECO:0000303|PubMed:26642436}; EC=3.1.-.-;	A0A811P6Q7_9POAL SubName: Full=Hypothetical protein {ECO:0000313|EMBL:CAD6233119.1};	Predicted transposase	GO:0035098,ESC/E(Z) complex; GO:0005634,nucleus; GO:0035102,PRC1 complex; GO:0003682,chromatin binding; GO:0046872,metal ion binding; GO:0004518,nuclease activity; GO:0040029,epigenetic regulation of gene expression; GO:0003674,molecular_function; GO:0005488,binding; GO:0043167,ion binding; GO:0043169,cation binding; GO:0003824,catalytic activity; GO:0016787,hydrolase activity; GO:0016788,hydrola…	PF13359.9:DDE superfamily endonuclease	--	--	--
Zlat_10000561	27.5475	29.1593	30.6104	12.1877	13.6391	15.4302	450	470	591	186	244	259	-1.03466	4.97922e-21	3.36079e-19	down	scaffold_2783	1967	2905	+	Zlat_10000561	--	--	--	hypothetical protein GUJ93_ZPchr0013g36303 [Zizania palustris]	NAC67_ORYSJ RecName: Full=NAC domain-containing protein 67 {ECO:0000303|PubMed:15029955}; Short=ONAC067 {ECO:0000303|PubMed:15029955}; AltName: Full=OsNAC3 {ECO:0000303|PubMed:10660065};	A0A8J5X981_ZIZPA RecName: Full=NAC domain-containing protein {ECO:0000259|Pfam:PF02365};	--	GO:0005634,nucleus; GO:0003677,DNA binding; GO:0006355,regulation of DNA-templated transcription; GO:0003674,molecular_function; GO:0003676,nucleic acid binding; GO:0005488,binding; GO:0097159,organic cyclic compound binding; GO:1901363,heterocyclic compound binding; GO:0006139,nucleobase-containing compound metabolic process; GO:0006351,DNA-templated transcription; GO:0006725,cellular aromatic c…	PF02365.18:No apical meristem (NAM) protein	NAC	TF	NAC
Zlat_10030265	13.2592	12.8398	13.4778	6.6807	5.444	6.5879	427	408	513	201	192	218	-1.03944	6.43586e-21	4.3027e-19	down	scaffold_212	466789	468741	-	Zlat_10030265	--	K20619 cytochrome P450 family 78 subfamily A | (RefSeq) cytochrome P450 78A6 (A)	--	hypothetical protein GUJ93_ZPchr0006g45073 [Zizania palustris]	C78A6_ARATH RecName: Full=Cytochrome P450 78A6; EC=1.14.-.-; AltName: Full=Protein ENHANCER OF DA1-1;	A0A8J5SNY6_ZIZPA SubName: Full=Uncharacterized protein {ECO:0000313|EMBL:KAG8073347.1};	Cytochrome P450 CYP2 subfamily	GO:0016021,integral component of membrane; GO:0020037,heme binding; GO:0005506,iron ion binding; GO:0004497,monooxygenase activity; GO:0016705,oxidoreductase activity, acting on paired donors, with incorporation or reduction of molecular oxygen; GO:0040008,regulation of growth; GO:0048316,seed development; GO:0003674,molecular_function; GO:0005488,binding; GO:0046906,tetrapyrrole binding; GO:0097…	PF00067.25:Cytochrome P450	--	--	--
Zlat_10027680	13.4089	13.91	12.6294	3.5882	4.7359	4.9244	212	217	236	53	82	80	-1.53831	6.77909e-21	4.5001e-19	down	scaffold_269	488032	488958	-	Zlat_10027680	--	--	--	hypothetical protein E2562_024343 [Oryza meyeriana var. granulata]	NAC90_ARATH RecName: Full=NAC domain-containing protein 90; Short=ANAC090;	A0A6G1C9K6_9ORYZ RecName: Full=NAC domain-containing protein {ECO:0000259|PROSITE:PS51005};	--	GO:0005634,nucleus; GO:0003677,DNA binding; GO:0003700,DNA-binding transcription factor activity; GO:0003674,molecular_function; GO:0003676,nucleic acid binding; GO:0005488,binding; GO:0097159,organic cyclic compound binding; GO:1901363,heterocyclic compound binding; GO:0140110,transcription regulator activity; GO:0005575,cellular_component; GO:0005622,intracellular anatomical structure; GO:00432…	PF02365.18:No apical meristem (NAM) protein	NAC	TF	NAC
Zlat_10005440	4.9801	6.8664	7.9371	1.0537	0.7403	1.2962	86	117	162	17	14	23	-2.64469	9.06475e-21	5.98912e-19	down	scaffold_1084	68132	69019	-	Zlat_10005440	--	K09422 transcription factor MYB, plant | (RefSeq) transcription factor MYB108 (A)	--	hypothetical protein GUJ93_ZPchr0008g13618 [Zizania palustris]	MYB2_ORYSJ RecName: Full=Transcription factor MYB2 {ECO:0000305}; AltName: Full=Myb-related protein 2 {ECO:0000305}; Short=OsMYB2 {ECO:0000303|PubMed:22301384};	A0A8J5V0S7_ZIZPA SubName: Full=Uncharacterized protein {ECO:0000313|EMBL:KAG8045300.1};	Transcription factor, Myb superfamily	GO:0005634,nucleus; GO:0003700,DNA-binding transcription factor activity; GO:0043565,sequence-specific DNA binding; GO:1901002,positive regulation of response to salt stress; GO:1902584,positive regulation of response to water deprivation; GO:0045893,positive regulation of DNA-templated transcription; GO:0006355,regulation of DNA-templated transcription; GO:0009409,response to cold; GO:0003674,mo…	PF00249.34:Myb-like DNA-binding domain	MYB	TF	MYB->MYB
Zlat_10027946	11.5502	10.8505	13.9669	3.613	3.8527	4.7221	219	203	313	64	80	92	-1.53319	1.29836e-20	8.45917e-19	down	scaffold_253	196947	198020	-	Zlat_10027946	--	K18835 WRKY transcription factor 2 | (RefSeq) probable WRKY transcription factor 2 (A)	ko04626: Plant-pathogen interaction	hypothetical protein GUJ93_ZPchr0008g12477 [Zizania palustris]	WRK53_ARATH RecName: Full=Probable WRKY transcription factor 53 {ECO:0000303|PubMed:17369373}; AltName: Full=WRKY DNA-binding protein 53 {ECO:0000303|PubMed:17369373};	A0A8J5RXU8_ZIZPA RecName: Full=WRKY domain-containing protein {ECO:0000259|Pfam:PF03106};	--	GO:0009507,chloroplast; GO:0005634,nucleus; GO:0003677,DNA binding; GO:0003700,DNA-binding transcription factor activity; GO:0000976,transcription cis-regulatory region binding; GO:0042742,defense response to bacterium; GO:0010150,leaf senescence; GO:0045893,positive regulation of DNA-templated transcription; GO:0031347,regulation of defense response; GO:2000022,regulation of jasmonic acid mediat…	PF03106.18:WRKY DNA -binding domain	WRKY	TF	WRKY
Zlat_10014563	5.2894	4.3745	4.7286	9.5074	10.047	9.2512	212	173	224	356	441	381	1.0475	1.50673e-20	9.7715e-19	up	scaffold_568	9658	11718	+	Zlat_10014563	--	K27628 U-box domain-containing protein 12/13 [EC:2.3.2.27] | (RefSeq) protein spotted leaf 11 (A)	ko04075: Plant hormone signal transduction	hypothetical protein GUJ93_ZPchr0007g5401 [Zizania palustris]	PUB16_ARATH RecName: Full=U-box domain-containing protein 16; EC=2.3.2.27; AltName: Full=Plant U-box protein 16; AltName: Full=RING-type E3 ubiquitin transferase PUB16 {ECO:0000305};	A0A8J5VN68_ZIZPA RecName: Full=U-box domain-containing protein {ECO:0000259|Pfam:PF04564};	FOG: Armadillo/beta-catenin-like repeats	GO:0005737,cytoplasm; GO:0005634,nucleus; GO:0004842,ubiquitin-protein transferase activity; GO:0003674,molecular_function; GO:0003824,catalytic activity; GO:0016740,transferase activity; GO:0019787,ubiquitin-like protein transferase activity; GO:0140096,catalytic activity, acting on a protein; GO:0005575,cellular_component; GO:0005622,intracellular anatomical structure; GO:0110165,cellular anato…	PF04564.18:U-box domain	--	--	--
Zlat_10009049	16.9186	19.2167	18.2971	7.51	8.5556	9.0321	381	427	487	158	211	209	-1.06866	1.57335e-20	1.01801e-18	down	scaffold_798	164817	165974	-	Zlat_10009049	--	K09287 RAV-like factor | (RefSeq) AP2/ERF and B3 domain-containing protein Os01g0693400 (A)	--	hypothetical protein GUJ93_ZPchr0007g4418 [Zizania palustris]	Y1934_ORYSJ RecName: Full=AP2/ERF and B3 domain-containing protein Os01g0693400;	A0A8J5TBS8_ZIZPA SubName: Full=Uncharacterized protein {ECO:0000313|EMBL:KAG8077618.1};	--	GO:0005634,nucleus; GO:0003677,DNA binding; GO:0003700,DNA-binding transcription factor activity; GO:0003674,molecular_function; GO:0003676,nucleic acid binding; GO:0005488,binding; GO:0097159,organic cyclic compound binding; GO:1901363,heterocyclic compound binding; GO:0140110,transcription regulator activity; GO:0005575,cellular_component; GO:0005622,intracellular anatomical structure; GO:00432…	PF02362.24:B3 DNA binding domain	AP2/ERF-RAV	TF	AP2/ERF->AP2/ERF-RAV
Zlat_10043752	1.5645	1.3757	1.5184	3.7926	4.6429	4.5006	68	59	78	154	221	201	1.58409	1.61955e-20	1.04311e-18	up	scaffold_36	103101	106499	-	Zlat_10043752	--	K03549 KUP system potassium uptake protein | (RefSeq) potassium transporter 6 (A)	--	hypothetical protein GUJ93_ZPchr0007g5655 [Zizania palustris]	HAK6_ORYSJ RecName: Full=Potassium transporter 6; AltName: Full=OsHAK6;	A0A8J5T3R9_ZIZPA SubName: Full=Uncharacterized protein {ECO:0000313|EMBL:KAG8078989.1};	--	GO:0016021,integral component of membrane; GO:0016020,membrane; GO:0015079,potassium ion transmembrane transporter activity; GO:0006813,potassium ion transport; GO:0003674,molecular_function; GO:0005215,transporter activity; GO:0008324,cation transmembrane transporter activity; GO:0015075,ion transmembrane transporter activity; GO:0015318,inorganic molecular entity transmembrane transporter activ…	PF02705.19:K+ potassium transporter	--	--	--
novel.2369	30.6633	32.1763	28.4691	12.6348	10.159	10.0352	226	234	248	87	82	76	-1.43426	2.13532e-20	1.35668e-18	down	scaffold_858	148726	149104	.	--	--	K03676 glutaredoxin 3 | (RAP-DB) Os04g0393500; Similar to H0718E12.1 protein. (A)	--	hypothetical protein GUJ93_ZPchr0773g40574 [Zizania palustris]	GRXS5_ORYSJ RecName: Full=Monothiol glutaredoxin-S5;	A0A0D3ES93_9ORYZ SubName: Full=Uncharacterized protein {ECO:0000313|EnsemblPlants:OBART01G25870.1};	Glutaredoxin and related proteins	GO:0005737,cytoplasm; GO:0005634,nucleus; GO:0051537,2 iron, 2 sulfur cluster binding; GO:0046872,metal ion binding; GO:0003674,molecular_function; GO:0005488,binding; GO:0051536,iron-sulfur cluster binding; GO:0051540,metal cluster binding; GO:0043167,ion binding; GO:0043169,cation binding; GO:0005575,cellular_component; GO:0005622,intracellular anatomical structure; GO:0110165,cellular anatomic…	--	--	--	--
Zlat_10043158	8.6271	7.0176	9.028	23.0858	21.3523	23.1991	76	61	94	190	206	210	1.4941	2.3608e-20	1.49319e-18	up	scaffold_56	114747	115755	+	Zlat_10043158	--	--	--	hypothetical protein GUJ93_ZPchr0011g28199 [Zizania palustris]	WHW1_WHEAT RecName: Full=Wheatwin-1; AltName: Full=Pathogenesis-related protein 4a; AltName: Full=Protein 0.14; AltName: Full=RNase; EC=3.1.-.-; Flags: Precursor;	A0A8J5WID2_ZIZPA RecName: Full=Barwin domain-containing protein {ECO:0000259|Pfam:PF00967};	Predicted chitinase	GO:0004540,ribonuclease activity; GO:0042742,defense response to bacterium; GO:0050832,defense response to fungus; GO:0031640,killing of cells of another organism; GO:0009626,plant-type hypersensitive response; GO:0003674,molecular_function; GO:0003824,catalytic activity; GO:0004518,nuclease activity; GO:0016787,hydrolase activity; GO:0016788,hydrolase activity, acting on ester bonds; GO:0140098,…	PF00967.20:Barwin family	--	--	--
Zlat_10042524	34.9356	28.1127	29.4476	10.6441	11.2308	11.7151	267	212	266	76	94	92	-1.41284	2.64746e-20	1.67075e-18	down	scaffold_49	936114	936506	+	Zlat_10042524	--	K03676 glutaredoxin 3 | (RefSeq) glutaredoxin-C9 (A)	--	hypothetical protein EJB05_36515, partial [Eragrostis curvula]	GRXS9_ORYSJ RecName: Full=Monothiol glutaredoxin-S9;	A0A5J9UAU9_9POAL RecName: Full=Glutaredoxin domain-containing protein {ECO:0000259|Pfam:PF00462}; Flags: Fragment;	Glutaredoxin and related proteins	GO:0005737,cytoplasm; GO:0005634,nucleus; GO:0051537,2 iron, 2 sulfur cluster binding; GO:0097573,glutathione oxidoreductase activity; GO:0046872,metal ion binding; GO:0003674,molecular_function; GO:0005488,binding; GO:0051536,iron-sulfur cluster binding; GO:0051540,metal cluster binding; GO:0003824,catalytic activity; GO:0015035,protein-disulfide reductase activity; GO:0015036,disulfide oxidored…	PF00462.27:Glutaredoxin	--	--	--
Zlat_10000969	3.1797	3.3232	2.9425	8.8811	9.7991	8.3648	64	66	70	167	216	173	1.56746	2.75836e-20	1.73684e-18	up	scaffold_2479	5491	11136	-	Zlat_10000969	--	K00559 sterol 24-C-methyltransferase [EC:2.1.1.41] | (RefSeq) cycloartenol-C-24-methyltransferase 1 (A)	ko00100: Steroid biosynthesis; ko01100: Metabolic pathways; ko01110: Biosynthesis of secondary metabolites	hypothetical protein E2562_014682 [Oryza meyeriana var. granulata]	SMT1_ORYSJ RecName: Full=Cycloartenol-C-24-methyltransferase 1; EC=2.1.1.41; AltName: Full=24-sterol C-methyltransferase 1; Short=Sterol C-methyltransferase 1;	A0A6G1D3T8_9ORYZ RecName: Full=Methyltransferase {ECO:0000256|RuleBase:RU362025}; EC=2.1.1.- {ECO:0000256|RuleBase:RU362025};	SAM-dependent methyltransferases	GO:0005783,endoplasmic reticulum; GO:0003838,sterol 24-C-methyltransferase activity; GO:0032259,methylation; GO:0016126,sterol biosynthetic process; GO:0003674,molecular_function; GO:0003824,catalytic activity; GO:0008168,methyltransferase activity; GO:0008169,C-methyltransferase activity; GO:0008757,S-adenosylmethionine-dependent methyltransferase activity; GO:0016740,transferase activity; GO:00…	PF08498.13:Sterol methyltransferase C-terminal	--	--	--
Zlat_10022879	2.981	2.5563	2.0856	8.4679	7.9042	9.5959	52	44	43	138	151	172	1.82266	2.87408e-20	1.80567e-18	up	scaffold_350	416070	417102	-	Zlat_10022879	--	K13993 HSP20 family protein | (RefSeq) 24.1 kDa heat shock protein, mitochondrial (A)	ko04141: Protein processing in endoplasmic reticulum	hypothetical protein GUJ93_ZPchr0006g43974 [Zizania palustris]	HS24M_ORYSJ RecName: Full=24.1 kDa heat shock protein, mitochondrial; Short=OsHsp24.1; Flags: Precursor;	A0A8J5T249_ZIZPA RecName: Full=SHSP domain-containing protein {ECO:0000259|Pfam:PF00011};	Molecular chaperone (small heat-shock protein Hsp26/Hsp42)	GO:0005739,mitochondrion; GO:0009408,response to heat; GO:0006970,response to osmotic stress; GO:0006950,response to stress; GO:0008150,biological_process; GO:0009266,response to temperature stimulus; GO:0009628,response to abiotic stimulus; GO:0050896,response to stimulus; GO:0005575,cellular_component; GO:0005622,intracellular anatomical structure; GO:0005737,cytoplasm; GO:0043226,organelle; GO…	PF00011.24:Hsp20/alpha crystallin family	--	--	--
Zlat_10003657	12.1504	14.9527	14.1352	42.5002	35.2652	42.0199	56	68	77	183	178	199	1.57998	3.89468e-20	2.42521e-18	up	scaffold_1391	49179	49522	+	Zlat_10003657	--	--	--	--	--	--	--	--	--	--	--	--
Zlat_10001014	7.8177	8.0214	9.2027	15.6444	18.4891	19.3276	161	163	224	301	417	409	1.13815	5.50064e-20	3.36567e-18	up	scaffold_2443	183	2299	+	Zlat_10001014	--	K09510 DnaJ homolog subfamily B member 4 | (RefSeq) dnaJ homolog subfamily B member 4 (A)	--	hypothetical protein GUJ93_ZPchr0010g8736 [Zizania palustris]	DNJH_CUCSA RecName: Full=DnaJ protein homolog; AltName: Full=DNAJ-1; Flags: Precursor;	A0A8J5WCK5_ZIZPA SubName: Full=Uncharacterized protein {ECO:0000313|EMBL:KAG8086409.1};	Molecular chaperone (DnaJ superfamily)	GO:0005886,plasma membrane; GO:0005524,ATP binding; GO:0030544,Hsp70 protein binding; GO:0046872,metal ion binding; GO:0051082,unfolded protein binding; GO:0006457,protein folding; GO:0009408,response to heat; GO:0000166,nucleotide binding; GO:0003674,molecular_function; GO:0005488,binding; GO:0017076,purine nucleotide binding; GO:0030554,adenyl nucleotide binding; GO:0032553,ribonucleotide bindi…	PF01556.21:DnaJ C terminal domain	--	--	--
Zlat_10028630	0.302	0.5357	0.5111	5.5769	5.5159	5.3645	4	7	8	69	80	73	3.64501	8.60206e-20	5.21796e-18	up	scaffold_218	325744	326424	-	Zlat_10028630	--	--	--	hypothetical protein GUJ93_ZPchr0013g36315 [Zizania palustris]	GL33_ORYSJ RecName: Full=Germin-like protein 3-3; Flags: Precursor;	A0A8J6BWY1_ZIZPA RecName: Full=Cupin type-1 domain-containing protein {ECO:0000259|Pfam:PF00190};	--	GO:0048046,apoplast; GO:0030145,manganese ion binding; GO:0003674,molecular_function; GO:0005488,binding; GO:0043167,ion binding; GO:0043169,cation binding; GO:0046872,metal ion binding; GO:0046914,transition metal ion binding; GO:0005575,cellular_component; GO:0005576,extracellular region; GO:0110165,cellular anatomical entity	PF00190.25:Cupin	--	--	--
Zlat_10027486	0.217	0	0.1836	92.8967	75.8796	85.0956	1	0	1	400	383	403	9.31402	1.1661e-19	7.04316e-18	up	scaffold_254	640636	640872	-	Zlat_10027486	--	--	--	hypothetical protein GUJ93_ZPchr0008g12221 [Zizania palustris]	--	A0A8J5RIN4_ZIZPA SubName: Full=Uncharacterized protein {ECO:0000313|EMBL:KAG8046529.1};	--	--	PF15054.9:Domain of unknown function (DUF4535)	--	--	--
Zlat_10000180	2.6178	2.1793	2.6632	0.0667	0.1707	0.091	84	69	101	2	6	3	-4.43004	1.61649e-19	9.72171e-18	down	scaffold_3381	502	3764	-	Zlat_10000180	--	K07195 exocyst complex component 7 | (RefSeq) exocyst complex component EXO70A1 (A)	--	hypothetical protein GUJ93_ZPchr0011g28931 [Zizania palustris]	E70B1_ARATH RecName: Full=Exocyst complex component EXO70B1 {ECO:0000303|PubMed:23944713}; Short=AtExo70b1 {ECO:0000303|PubMed:23944713}; AltName: Full=Exocyst subunit Exo70 family protein B1 {ECO:0000303|PubMed:23944713};	A0A8J6BR68_ZIZPA RecName: Full=Exocyst subunit Exo70 family protein {ECO:0000256|RuleBase:RU365026};	Exocyst component protein and related proteins	GO:0005829,cytosol; GO:0012505,endomembrane system; GO:0000145,exocyst; GO:0070062,extracellular exosome; GO:0016020,membrane; GO:0045335,phagocytic vesicle; GO:0005546,phosphatidylinositol-4,5-bisphosphate binding; GO:0006952,defense response; GO:0052542,defense response by callose deposition; GO:0042742,defense response to bacterium; GO:0050832,defense response to fungus; GO:0006887,exocytosis;…	PF03081.18:Exo70 exocyst complex subunit	--	--	--
Zlat_10047691	6.7777	6.7943	7.3551	2.9177	2.5338	3.2263	276	273	354	111	113	135	-1.22819	1.67938e-19	1.0057e-17	down	scaffold_8	742294	754296	-	Zlat_10047691	--	K00430 peroxidase [EC:1.11.1.7] | (RefSeq) peroxidase 17 (A)	ko00940: Phenylpropanoid biosynthesis; ko01100: Metabolic pathways; ko01110: Biosynthesis of secondary metabolites	hypothetical protein GUJ93_ZPchr0002g26829 [Zizania palustris]	PER17_ARATH RecName: Full=Peroxidase 17; Short=Atperox P17; EC=1.11.1.7; AltName: Full=ATP25a; Flags: Precursor;	A0A8J5RUU4_ZIZPA SubName: Full=Uncharacterized protein {ECO:0000313|EMBL:KAG8057087.1};	--	GO:0005576,extracellular region; GO:0009505,plant-type cell wall; GO:0005773,vacuole; GO:0020037,heme binding; GO:0046872,metal ion binding; GO:0004601,peroxidase activity; GO:0042744,hydrogen peroxide catabolic process; GO:0009809,lignin biosynthetic process; GO:0006979,response to oxidative stress; GO:0010228,vegetative to reproductive phase transition of meristem; GO:0003674,molecular_function…	PF13947.9:Wall-associated receptor kinase galacturonan-binding	--	--	--
novel.2388	10.2727	12.1363	10.4298	3.9584	3.6985	3.142	175	204	210	63	69	55	-1.56027	2.45064e-19	1.44907e-17	down	scaffold_870	994	1974	-	--	--	--	--	hypothetical protein E2562_019751 [Oryza meyeriana var. granulata]	--	A0A6G1C8B3_9ORYZ RecName: Full=Protein kinase domain-containing protein {ECO:0000259|PROSITE:PS50011};	--	GO:0005524,ATP binding; GO:0004674,protein serine/threonine kinase activity; GO:0006468,protein phosphorylation; GO:0000166,nucleotide binding; GO:0003674,molecular_function; GO:0005488,binding; GO:0017076,purine nucleotide binding; GO:0030554,adenyl nucleotide binding; GO:0032553,ribonucleotide binding; GO:0032555,purine ribonucleotide binding; GO:0032559,adenyl ribonucleotide binding; GO:003563…	--	--	--	--
Zlat_10008509	21.8348	21.2639	20.3395	9.3639	8.4427	9.898	307	295	338	123	130	143	-1.15027	3.76201e-19	2.20137e-17	down	scaffold_845	159779	161083	-	Zlat_10008509	--	K20623 typhasterol/6-deoxotyphasterol 2alpha-hydroxylase | (RefSeq) cytochrome P450 71A1 (A)	ko00905: Brassinosteroid biosynthesis; ko01100: Metabolic pathways; ko01110: Biosynthesis of secondary metabolites	hypothetical protein GUJ93_ZPchr2162g18756 [Zizania palustris]	C92C6_MAIZE RecName: Full=Trimethyltridecatetraene synthase {ECO:0000303|PubMed:27662898}; EC=1.14.14.58 {ECO:0000269|PubMed:27662898}; AltName: Full=Cytochrome P-450 20 {ECO:0000312|EMBL:ONM27923.1}; AltName: Full=Cytochrome P450 92C6 {ECO:0000303|PubMed:27662898};	A0A8J5RAG4_ZIZPA SubName: Full=Uncharacterized protein {ECO:0000313|EMBL:KAG8050081.1};	Cytochrome P450 CYP2 subfamily	GO:0016021,integral component of membrane; GO:0097007,4,8,12-trimethyltrideca-1,3,7,11-tetraene synthase activity; GO:0020037,heme binding; GO:0005506,iron ion binding; GO:0010333,terpene synthase activity; GO:0080027,response to herbivore; GO:0016114,terpenoid biosynthetic process; GO:0003674,molecular_function; GO:0003824,catalytic activity; GO:0004497,monooxygenase activity; GO:0016491,oxidore…	PF00067.25:Cytochrome P450	--	--	--
Zlat_10034432	0.3881	0.3278	0.2736	4.6387	4.3115	4.4693	6	5	5	67	73	71	3.81773	4.51002e-19	2.6173e-17	up	scaffold_148	661173	662624	+	Zlat_10034432	--	K00799 glutathione S-transferase [EC:2.5.1.18] | (RefSeq) probable glutathione S-transferase GSTU1 (A)	ko00480: Glutathione metabolism; ko01100: Metabolic pathways	hypothetical protein GUJ93_ZPchr0010g9254 [Zizania palustris]	GSTU1_ORYSJ RecName: Full=Probable glutathione S-transferase GSTU1; EC=2.5.1.18;	A0A8J6BAP9_ZIZPA RecName: Full=GST N-terminal domain-containing protein {ECO:0000259|Pfam:PF02798};	Glutathione S-transferase	GO:0005737,cytoplasm; GO:0004364,glutathione transferase activity; GO:0006749,glutathione metabolic process; GO:0042221,response to chemical; GO:0003674,molecular_function; GO:0003824,catalytic activity; GO:0016740,transferase activity; GO:0016765,transferase activity, transferring alkyl or aryl (other than methyl) groups; GO:0006518,peptide metabolic process; GO:0006575,cellular modified amino a…	PF02798.23:Glutathione S-transferase, N-terminal domain	--	--	--
Zlat_10033723	2.2408	1.5452	1.8959	4.797	6.2015	4.5637	97	66	97	194	294	203	1.50146	5.20961e-19	3.01707e-17	up	scaffold_159	261085	263444	+	Zlat_10033723	--	--	--	hypothetical protein GUJ93_ZPchr0011g27155 [Zizania palustris]	--	A0A8J5WHA4_ZIZPA SubName: Full=Uncharacterized protein {ECO:0000313|EMBL:KAG8089566.1};	--	--	PF12783.10:Guanine nucleotide exchange factor in Golgi transport N-terminal	--	--	--
Zlat_10046559	6.6869	7.5464	7.6094	2.5317	3.2263	2.7565	229	255	308	81	121	97	-1.30972	6.22798e-19	3.59206e-17	down	scaffold_16	303431	305471	-	Zlat_10046559	--	K13429 chitin elicitor receptor kinase 1 | (RefSeq) chitin elicitor receptor kinase 1-like isoform X2 (A)	ko04626: Plant-pathogen interaction	hypothetical protein GUJ93_ZPchr0011g28366 [Zizania palustris]	LYK5_ARATH RecName: Full=Protein LYK5; AltName: Full=LysM domain receptor-like kinase 5; AltName: Full=LysM-containing receptor-like kinase 5; Flags: Precursor;	A0A8J6BRM9_ZIZPA SubName: Full=Uncharacterized protein {ECO:0000313|EMBL:KAG8090670.1};	--	GO:0016021,integral component of membrane; GO:0005886,plasma membrane; GO:0005524,ATP binding; GO:0008061,chitin binding; GO:0042803,protein homodimerization activity; GO:0004672,protein kinase activity; GO:0071323,cellular response to chitin; GO:0045087,innate immune response; GO:0006468,protein phosphorylation; GO:0000166,nucleotide binding; GO:0003674,molecular_function; GO:0005488,binding; GO…	PF07714.20:Protein tyrosine and serine/threonine kinase	--	--	--
Zlat_10026702	5.8181	5.4021	6.3669	2.1256	1.7815	1.6613	167	153	216	57	56	49	-1.62146	8.19099e-19	4.68585e-17	down	scaffold_262	219795	221364	-	Zlat_10026702	--	--	--	hypothetical protein GUJ93_ZPchr0001g30843 [Zizania palustris]	EDR4_ARATH RecName: Full=Protein ENHANCED DISEASE RESISTANCE 4 {ECO:0000303|PubMed:25747881};	A0A8J5RK10_ZIZPA RecName: Full=zinc_ribbon_12 domain-containing protein {ECO:0000259|Pfam:PF11331};	--	GO:0005768,endosome; GO:0005886,plasma membrane; GO:0006952,defense response; GO:0006897,endocytosis; GO:1900150,regulation of defense response to fungus; GO:0030100,regulation of endocytosis; GO:0009620,response to fungus; GO:0009863,salicylic acid mediated signaling pathway; GO:0006950,response to stress; GO:0008150,biological_process; GO:0050896,response to stimulus; GO:0006810,transport; GO:0…	PF11331.11:Probable zinc-ribbon domain	--	--	--
Zlat_10013278	4.5913	6.9796	6.1506	0.6553	0.4192	0.4468	60	90	95	8	6	6	-3.51349	1.23488e-18	7.02162e-17	down	scaffold_630	264960	265631	-	Zlat_10013278	--	K09286 EREBP-like factor | (RefSeq) ethylene-responsive transcription factor ERF039-like (A)	--	hypothetical protein GUJ93_ZPchr0002g23428 [Zizania palustris]	DRE1G_ORYSI RecName: Full=Dehydration-responsive element-binding protein 1G; Short=Protein DREB1G;	A0A8J5VBW4_ZIZPA RecName: Full=AP2/ERF domain-containing protein {ECO:0000259|Pfam:PF00847};	--	GO:0005634,nucleus; GO:0003677,DNA binding; GO:0003700,DNA-binding transcription factor activity; GO:0003674,molecular_function; GO:0003676,nucleic acid binding; GO:0005488,binding; GO:0097159,organic cyclic compound binding; GO:1901363,heterocyclic compound binding; GO:0140110,transcription regulator activity; GO:0005575,cellular_component; GO:0005622,intracellular anatomical structure; GO:00432…	PF00847.23:AP2 domain	AP2/ERF-ERF	TF	AP2/ERF->AP2/ERF-ERF
Zlat_10027077	3.6685	3.141	3.4517	7.1087	8.3166	7.9713	116	98	129	210	288	259	1.23644	2.68054e-18	1.49695e-16	up	scaffold_261	47112	64034	-	Zlat_10027077	--	K03549 KUP system potassium uptake protein | (RefSeq) potassium transporter 1 (A)	--	hypothetical protein GUJ93_ZPchr0014g47186 [Zizania palustris]	HAK1_ORYSJ RecName: Full=Potassium transporter 1; AltName: Full=OsHAK1;	A0A8J5W0A3_ZIZPA SubName: Full=Uncharacterized protein {ECO:0000313|EMBL:KAG8081811.1};	--	GO:0016021,integral component of membrane; GO:0016020,membrane; GO:0005886,plasma membrane; GO:0015079,potassium ion transmembrane transporter activity; GO:0006813,potassium ion transport; GO:0003674,molecular_function; GO:0005215,transporter activity; GO:0008324,cation transmembrane transporter activity; GO:0015075,ion transmembrane transporter activity; GO:0015318,inorganic molecular entity tra…	PF02705.19:K+ potassium transporter	--	--	--
Zlat_10037988	16.4589	21.6157	16.7272	5.7335	5.8693	6.445	169	219	203	55	66	68	-1.55371	3.02096e-18	1.67708e-16	down	scaffold_90	75651	76937	+	Zlat_10037988	--	--	--	hypothetical protein GUJ93_ZPchr0006g45741 [Zizania palustris]	--	A0A8J5SDC5_ZIZPA RecName: Full=GATA-type domain-containing protein {ECO:0000259|Pfam:PF00320};	--	--	--	--	--	--
Zlat_10029275	30.9452	30.4293	27.6422	14.2836	11.7648	9.2922	269	261	284	116	112	83	-1.29139	3.58074e-18	1.98393e-16	down	scaffold_222	621794	623504	+	Zlat_10029275	--	--	--	hypothetical protein GUJ93_ZPchr0010g9505 [Zizania palustris]	ICI2_HORVU RecName: Full=Subtilisin-chymotrypsin inhibitor-2A; Short=CI-2A;	A0A8J6BI14_ZIZPA SubName: Full=Uncharacterized protein {ECO:0000313|EMBL:KAG8085045.1};	--	GO:0004867,serine-type endopeptidase inhibitor activity; GO:0009611,response to wounding; GO:0003674,molecular_function; GO:0004857,enzyme inhibitor activity; GO:0004866,endopeptidase inhibitor activity; GO:0030234,enzyme regulator activity; GO:0030414,peptidase inhibitor activity; GO:0061134,peptidase regulator activity; GO:0061135,endopeptidase regulator activity; GO:0098772,molecular function …	PF00280.21:Potato inhibitor I family	--	--	--
Zlat_10047627	2.3591	2.0579	3.3603	0.3516	0.2999	0.3778	79	68	133	11	11	13	-2.88286	5.00541e-18	2.75161e-16	down	scaffold_8	215135	225826	+	Zlat_10047627	--	K01176 alpha-amylase [EC:3.2.1.1] | (RefSeq) alpha-amylase isozyme 3B (A)	ko00500: Starch and sucrose metabolism; ko01100: Metabolic pathways; ko01110: Biosynthesis of secondary metabolites	hypothetical protein E2562_009311 [Oryza meyeriana var. granulata]	AMY3B_ORYSJ RecName: Full=Alpha-amylase isozyme 3B; EC=3.2.1.1 {ECO:0000250|UniProtKB:P00693}; AltName: Full=1,4-alpha-D-glucan glucanohydrolase; Flags: Precursor;	A0A0E0M208_ORYPU RecName: Full=Alpha-amylase {ECO:0000256|ARBA:ARBA00012595}; EC=3.2.1.1 {ECO:0000256|ARBA:ARBA00012595}; AltName: Full=1,4-alpha-D-glucan glucanohydrolase {ECO:0000256|ARBA:ARBA00030238};	Alpha-amylase	GO:0004556,alpha-amylase activity; GO:0005509,calcium ion binding; GO:0005983,starch catabolic process; GO:0005987,sucrose catabolic process; GO:0003674,molecular_function; GO:0003824,catalytic activity; GO:0004553,hydrolase activity, hydrolyzing O-glycosyl compounds; GO:0016160,amylase activity; GO:0016787,hydrolase activity; GO:0016798,hydrolase activity, acting on glycosyl bonds; GO:0005488,bi…	PF00128.27:Alpha amylase, catalytic domain	AP2/ERF-ERF	TF	AP2/ERF->AP2/ERF-ERF
Zlat_10025075	16.329	14.5166	13.7753	5.8772	6.932	6.9699	342	300	341	115	159	150	-1.12225	5.37079e-18	2.94671e-16	down	scaffold_287	78373	81312	-	Zlat_10025075	--	--	--	hypothetical protein GUJ93_ZPchr0010g10839 [Zizania palustris]	--	A0A8J5WG31_ZIZPA RecName: Full=LysM domain-containing protein {ECO:0000259|Pfam:PF01476};	--	--	PF01476.23:LysM domain	--	--	--
Zlat_10020982	5.6333	6.5387	5.6217	1.3915	1.8026	1.2183	117	134	138	27	41	26	-1.95855	6.04758e-18	3.30515e-16	down	scaffold_398	80857	81924	+	Zlat_10020982	--	--	--	hypothetical protein GUJ93_ZPchr2161g7122 [Zizania palustris]	OFP6_ARATH RecName: Full=Transcription repressor OFP6; AltName: Full=Ovate family protein 6; Short=AtOFP6;	A0A8J5VEJ8_ZIZPA RecName: Full=Transcription repressor {ECO:0000256|RuleBase:RU367028}; AltName: Full=Ovate family protein {ECO:0000256|RuleBase:RU367028};	--	GO:0005634,nucleus; GO:0045892,negative regulation of DNA-templated transcription; GO:0006139,nucleobase-containing compound metabolic process; GO:0006351,DNA-templated transcription; GO:0006355,regulation of DNA-templated transcription; GO:0006725,cellular aromatic compound metabolic process; GO:0006807,nitrogen compound metabolic process; GO:0008150,biological_process; GO:0008152,metabolic proc…	PF04844.16:Transcriptional repressor, ovate	OFP	TF	OFP
novel.927	14.7764	16.3981	13.6273	5.5358	6.0717	4.0265	200	219	218	70	90	56	-1.4702	6.2791e-18	3.42503e-16	down	scaffold_2506	21	2039	-	--	--	K13415 protein brassinosteroid insensitive 1 [EC:2.7.10.1 2.7.11.1] | (RAP-DB) Os01g0718300, D61, DWARF_61; Similar to Systemin receptor SR160 precursor (EC 2.7.1.37) (Brassinosteroid LRR receptor kinase). (A)	ko04075: Plant hormone signal transduction	hypothetical protein GUJ93_ZPchr0004g38975 [Zizania palustris]	CRPK1_ARATH RecName: Full=Cold-responsive protein kinase 1 {ECO:0000303|PubMed:28344081}; EC=2.7.11.1 {ECO:0000255|PROSITE-ProRule:PRU00159, ECO:0000269|PubMed:28344081};	A0A8J5VZX1_ZIZPA RecName: Full=PK_Tyr_Ser-Thr domain-containing protein {ECO:0000259|Pfam:PF07714};	Serine/threonine protein kinase	GO:0005634,nucleus; GO:0005886,plasma membrane; GO:0005524,ATP binding; GO:0106310,protein serine kinase activity; GO:0004674,protein serine/threonine kinase activity; GO:0046777,protein autophosphorylation; GO:0009409,response to cold; GO:0050826,response to freezing; GO:0009625,response to insect; GO:0002237,response to molecule of bacterial origin; GO:0000166,nucleotide binding; GO:0003674,mol…	PF07714.20:Protein tyrosine and serine/threonine kinase	--	--	--
Zlat_10038943	8.9784	10.372	10.9432	3.4275	2.6372	3.4218	143	163	206	51	46	56	-1.63759	6.77164e-18	3.67943e-16	down	scaffold_88	934988	936693	-	Zlat_10038943	--	K13430 serine/threonine-protein kinase PBS1 [EC:2.7.11.1] | (RefSeq) serine/threonine-protein kinase CDL1 isoform X1 (A)	ko04626: Plant-pathogen interaction	hypothetical protein GUJ93_ZPchr0006g46371 [Zizania palustris]	RIPK_ARATH RecName: Full=Serine/threonine-protein kinase RIPK {ECO:0000305}; EC=2.7.11.1 {ECO:0000305|PubMed:21320696}; AltName: Full=ACIK1A/PBL14; AltName: Full=ACRE protein ortholog 264A {ECO:0000305}; Short=AtACRE264a {ECO:0000303|PubMed:15181213}; AltName: Full=PBS1-like protein 14 {ECO:0000303|PubMed:20413097}; AltName: Full=RPM1-induced protein kinase {ECO:0000303|PubMed:21320696};	A0A8J5VXJ9_ZIZPA RecName: Full=PK_Tyr_Ser-Thr domain-containing protein {ECO:0000259|Pfam:PF07714};	Serine/threonine protein kinase	GO:0005886,plasma membrane; GO:0005524,ATP binding; GO:0106310,protein serine kinase activity; GO:0004674,protein serine/threonine kinase activity; GO:0042742,defense response to bacterium; GO:0006468,protein phosphorylation; GO:0000166,nucleotide binding; GO:0003674,molecular_function; GO:0005488,binding; GO:0017076,purine nucleotide binding; GO:0030554,adenyl nucleotide binding; GO:0032553,ribo…	PF00069.28:Protein kinase domain	--	--	--
Zlat_10024467	12.9344	12.0428	10.8546	4.6712	4.8491	4.6564	246	226	244	83	101	91	-1.28856	7.11625e-18	3.85923e-16	down	scaffold_328	131648	132625	+	Zlat_10024467	--	K13436 pto-interacting protein 1 [EC:2.7.11.1] | (RefSeq) pto-interacting protein 1 (A)	ko04626: Plant-pathogen interaction	wall-associated receptor kinase 3 [Oryza sativa Japonica Group]	WAKLA_ARATH RecName: Full=Wall-associated receptor kinase-like 1; EC=2.7.11.-; Flags: Precursor;	Q2QZB0_ORYSJ SubName: Full=Wall-associated protein kinase {ECO:0000313|EMBL:AAX95007.1};	--	GO:0016021,integral component of membrane; GO:0009505,plant-type cell wall; GO:0005886,plasma membrane; GO:0005524,ATP binding; GO:0030247,polysaccharide binding; GO:0106310,protein serine kinase activity; GO:0004674,protein serine/threonine kinase activity; GO:0007166,cell surface receptor signaling pathway; GO:0006468,protein phosphorylation; GO:0000166,nucleotide binding; GO:0003674,molecular_…	PF07714.20:Protein tyrosine and serine/threonine kinase	--	--	--
Zlat_10022886	10.4587	10.5014	9.996	2.6951	1.8569	2.4504	108	107	122	26	21	26	-2.10733	1.07414e-17	5.74769e-16	down	scaffold_350	447260	448432	+	Zlat_10022886	--	--	--	hypothetical protein GUJ93_ZPchr0006g40778 [Zizania palustris]	EPFL1_ARATH RecName: Full=EPIDERMAL PATTERNING FACTOR-like protein 1 {ECO:0000303|PubMed:19435754}; Short=EPF-like protein 1; Contains: RecName: Full=MEPFL1 {ECO:0000305}; Flags: Precursor;	A0A8J5W384_ZIZPA RecName: Full=Epidermal patterning factor-like protein {ECO:0000256|RuleBase:RU367102};	--	GO:0005576,extracellular region; GO:0010052,guard cell differentiation; GO:0010374,stomatal complex development; GO:0007275,multicellular organism development; GO:0008150,biological_process; GO:0009653,anatomical structure morphogenesis; GO:0009791,post-embryonic development; GO:0009888,tissue development; GO:0009987,cellular process; GO:0010016,shoot system morphogenesis; GO:0010103,stomatal com…	PF17181.7:Epidermal patterning factor proteins	--	--	--
Zlat_10035148	2.7277	2.1501	2.3648	0.1442	0.0615	0.3605	81	63	83	4	2	11	-3.63901	1.37815e-17	7.29122e-16	down	scaffold_129	509329	511195	+	Zlat_10035148	--	K16085 9beta-pimara-7,15-diene oxidase [EC:1.14.14.111] | (RefSeq) 9-beta-pimara-7,15-diene oxidase (A)	ko00904: Diterpenoid biosynthesis; ko01110: Biosynthesis of secondary metabolites	hypothetical protein GUJ93_ZPchr0009g805 [Zizania palustris]	C7D55_HYOMU RecName: Full=Premnaspirodiene oxygenase; Short=HPO; EC=1.14.14.151 {ECO:0000269|PubMed:17715131}; AltName: Full=Cytochrome P450 71D55;	A0A8J5R9M0_ZIZPA SubName: Full=Uncharacterized protein {ECO:0000313|EMBL:KAG8049541.1};	Cytochrome P450 CYP2 subfamily	GO:0016021,integral component of membrane; GO:0020037,heme binding; GO:0005506,iron ion binding; GO:0004497,monooxygenase activity; GO:0016705,oxidoreductase activity, acting on paired donors, with incorporation or reduction of molecular oxygen; GO:0003674,molecular_function; GO:0005488,binding; GO:0046906,tetrapyrrole binding; GO:0097159,organic cyclic compound binding; GO:1901363,heterocyclic c…	PF00067.25:Cytochrome P450	--	--	--
Zlat_10004392	5.5537	4.8187	5.037	1.6679	1.0215	1.4387	139	119	149	39	28	37	-1.86583	1.63921e-17	8.58794e-16	down	scaffold_1232	49776	52487	+	Zlat_10004392	--	K24221 type I inositol polyphosphate 5-phosphatase IP5P1/2 [EC:3.1.3.56] | (RefSeq) type I inositol polyphosphate 5-phosphatase 2 isoform X1 (A)	ko00562: Inositol phosphate metabolism; ko01100: Metabolic pathways	hypothetical protein GUJ93_ZPchr0010g9744 [Zizania palustris]	IP5P9_ARATH RecName: Full=Type IV inositol polyphosphate 5-phosphatase 9 {ECO:0000303|PubMed:23658066}; Short=At5PTase9 {ECO:0000303|PubMed:23658066}; EC=3.1.3.36 {ECO:0000269|PubMed:23658066}; EC=3.1.3.86 {ECO:0000269|PubMed:23658066};	A0A8J5WEP6_ZIZPA RecName: Full=Endo/exonuclease/phosphatase domain-containing protein {ECO:0000259|Pfam:PF03372};	Inositol polyphosphate 5-phosphatase and related proteins	GO:0004445,inositol-polyphosphate 5-phosphatase activity; GO:0034595,phosphatidylinositol phosphate 5-phosphatase activity; GO:0034485,phosphatidylinositol-3,4,5-trisphosphate 5-phosphatase activity; GO:0004439,phosphatidylinositol-4,5-bisphosphate 5-phosphatase activity; GO:0071472,cellular response to salt stress; GO:0046855,inositol phosphate dephosphorylation; GO:0046856,phosphatidylinositol …	PF03372.26:Endonuclease/Exonuclease/phosphatase family	--	--	--
novel.1321	11.7394	11.8975	11.0517	0.5309	0.302	0.8046	71	71	79	3	2	5	-4.36954	1.64155e-17	8.58794e-16	down	scaffold_3507	1	311	.	--	--	--	--	hypothetical protein GUJ93_ZPchr0002g24065 [Zizania palustris]	--	A0A8J5RMR9_ZIZPA RecName: Full=AP2/ERF domain-containing protein {ECO:0000259|Pfam:PF00847};	--	--	--	--	--	--
novel.2557	25.711	24.9937	18.8679	8.9863	7.0671	6.0001	196	188	170	64	59	47	-1.61426	2.02212e-17	1.04622e-15	down	scaffold_995	8788	9179	.	--	--	--	--	hypothetical protein GUJ93_ZPchr0010g7534 [Zizania palustris]	--	A0A8J6BFP2_ZIZPA SubName: Full=Uncharacterized protein {ECO:0000313|EMBL:KAG8086354.1};	--	--	--	--	--	--
Zlat_10001612	2.5828	3.3315	1.5893	16.8391	16.509	17.8238	11	14	8	67	77	78	2.83947	2.73078e-17	1.40256e-15	up	scaffold_2147	10172	10390	+	Zlat_10001612	--	--	--	hypothetical protein GUJ93_ZPchr0010g10434 [Zizania palustris]	ICI2_HORVU RecName: Full=Subtilisin-chymotrypsin inhibitor-2A; Short=CI-2A;	A0A8J5W8V5_ZIZPA SubName: Full=Uncharacterized protein {ECO:0000313|EMBL:KAG8085059.1};	--	GO:0004867,serine-type endopeptidase inhibitor activity; GO:0009611,response to wounding; GO:0003674,molecular_function; GO:0004857,enzyme inhibitor activity; GO:0004866,endopeptidase inhibitor activity; GO:0030234,enzyme regulator activity; GO:0030414,peptidase inhibitor activity; GO:0061134,peptidase regulator activity; GO:0061135,endopeptidase regulator activity; GO:0098772,molecular function …	PF00280.21:Potato inhibitor I family	--	--	--
Zlat_10016414	1.7568	1.7805	2.4505	5.3872	7.197	7.6244	37	37	61	106	166	165	1.79358	3.13599e-17	1.59902e-15	up	scaffold_472	102254	103336	+	Zlat_10016414	--	K14493 gibberellin receptor GID1 [EC:3.-.-.-] | (RefSeq) gibberellin receptor GID1 (A)	ko04075: Plant hormone signal transduction	probable carboxylesterase 15 [Oryza sativa Japonica Group]	CXE15_ARATH RecName: Full=Probable carboxylesterase 15; AltName: Full=AtCXE15; EC=3.1.1.1;	Q10C96_ORYSJ SubName: Full=Os03g0790500 protein {ECO:0000313|EMBL:BAS86771.1}; SubName: Full=cDNA clone:002-124-C10, full insert sequence {ECO:0000313|EMBL:BAG97967.1}; SubName: Full=prMC3, putative, expressed {ECO:0000313|EMBL:ABF99276.1};	Arylacetamide deacetylase	GO:0080030,methyl indole-3-acetate esterase activity; GO:0003674,molecular_function; GO:0003824,catalytic activity; GO:0016787,hydrolase activity; GO:0016788,hydrolase activity, acting on ester bonds; GO:0052689,carboxylic ester hydrolase activity	PF07859.16:alpha/beta hydrolase fold	--	--	--
Zlat_10002963	7.2254	7.0057	5.7427	2.444	2.2278	2.8309	231	221	217	73	78	93	-1.36421	3.95391e-17	2.00517e-15	down	scaffold_1599	1239	3378	+	Zlat_10002963	--	K27628 U-box domain-containing protein 12/13 [EC:2.3.2.27] | (RefSeq) SPL11; E3 ubiquitin-protein ligase SPL11 (A)	ko04075: Plant hormone signal transduction	hypothetical protein GUJ93_ZPchr0006g42338 [Zizania palustris]	PUB11_ARATH RecName: Full=U-box domain-containing protein 11; EC=2.3.2.27; AltName: Full=Plant U-box protein 11; AltName: Full=RING-type E3 ubiquitin transferase PUB11 {ECO:0000305};	A0A8J5SAQ1_ZIZPA RecName: Full=U-box domain-containing protein {ECO:0000259|Pfam:PF04564};	FOG: Armadillo/beta-catenin-like repeats	GO:0005737,cytoplasm; GO:0005634,nucleus; GO:0004842,ubiquitin-protein transferase activity; GO:0051865,protein autoubiquitination; GO:0016567,protein ubiquitination; GO:0090333,regulation of stomatal closure; GO:0003674,molecular_function; GO:0003824,catalytic activity; GO:0016740,transferase activity; GO:0019787,ubiquitin-like protein transferase activity; GO:0140096,catalytic activity, acting …	PF00514.26:Armadillo/beta-catenin-like repeat	--	--	--
Zlat_10042994	6.0612	6.8033	8.3265	15.1381	17.2582	16.047	93	103	151	217	290	253	1.23229	4.25073e-17	2.15182e-15	up	scaffold_39	160618	161578	+	Zlat_10042994	--	K13457 disease resistance protein RPM1 | (RefSeq) disease resistance protein RPM1-like (A)	ko04626: Plant-pathogen interaction	hypothetical protein GUJ93_ZPchr0006g42551 [Zizania palustris]	RGA5R_ORYSJ RecName: Full=Disease resistance protein RGA5 {ECO:0000305}; AltName: Full=Os11gRGA5 {ECO:0000312|EMBL:BAK39930.1}; AltName: Full=SasRGA5 {ECO:0000303|PubMed:21251109};	A0A8J5VSM2_ZIZPA RecName: Full=NB-ARC domain-containing protein {ECO:0000259|Pfam:PF00931};	Apoptotic ATPase	GO:0005737,cytoplasm; GO:0043531,ADP binding; GO:0005524,ATP binding; GO:0043621,protein self-association; GO:0042742,defense response to bacterium; GO:0002758,innate immune response-activating signal transduction; GO:0060548,negative regulation of cell death; GO:0009626,plant-type hypersensitive response; GO:0000166,nucleotide binding; GO:0003674,molecular_function; GO:0005488,binding; GO:001707…	PF00931.25:NB-ARC domain	--	--	--
Zlat_10044094	7.5987	9.5235	8.3186	3.2286	3.893	3.8669	262	324	339	104	147	137	-1.16118	4.38168e-17	2.21412e-15	down	scaffold_32	353232	358958	-	Zlat_10044094	--	K20893 probable galacturonosyltransferase-like 1 [EC:2.4.1.-] | (RefSeq) probable galacturonosyltransferase-like 1 (A)	--	hypothetical protein E2562_014467 [Oryza meyeriana var. granulata]	GATL7_ARATH RecName: Full=Probable galacturonosyltransferase-like 7; EC=2.4.1.-;	A0A6G1CP30_9ORYZ RecName: Full=Hexosyltransferase {ECO:0000256|RuleBase:RU362027}; EC=2.4.1.- {ECO:0000256|RuleBase:RU362027};	--	GO:0005794,Golgi apparatus; GO:0000139,Golgi membrane; GO:0016021,integral component of membrane; GO:0047262,polygalacturonate 4-alpha-galacturonosyltransferase activity; GO:0071555,cell wall organization; GO:0045489,pectin biosynthetic process; GO:0003674,molecular_function; GO:0003824,catalytic activity; GO:0008194,UDP-glycosyltransferase activity; GO:0016740,transferase activity; GO:0016757,gl…	PF01501.23:Glycosyl transferase family 8	--	--	--
Zlat_10013306	3.7292	3.916	4.9038	1.1783	1.5795	1.4867	166	172	258	49	77	68	-1.5163	5.54061e-17	2.77979e-15	down	scaffold_606	252628	255218	+	Zlat_10013306	--	K13430 serine/threonine-protein kinase PBS1 [EC:2.7.11.1] | (RefSeq) serine/threonine-protein kinase PBS1 (A)	ko04626: Plant-pathogen interaction	hypothetical protein GUJ93_ZPchr0010g7572 [Zizania palustris]	ACCR3_ARATH RecName: Full=Putative serine/threonine-protein kinase-like protein CCR3; EC=2.7.11.1; AltName: Full=Protein CRINKLY 4 RELATED 3; Short=AtCRR3; Flags: Precursor;	A0A8J5W7U0_ZIZPA RecName: Full=PK_Tyr_Ser-Thr domain-containing protein {ECO:0000259|Pfam:PF07714};	Serine/threonine protein kinase	GO:0016021,integral component of membrane; GO:0005524,ATP binding; GO:0042803,protein homodimerization activity; GO:0106310,protein serine kinase activity; GO:0004674,protein serine/threonine kinase activity; GO:0006468,protein phosphorylation; GO:0000166,nucleotide binding; GO:0003674,molecular_function; GO:0005488,binding; GO:0017076,purine nucleotide binding; GO:0030554,adenyl nucleotide bindi…	PF07714.20:Protein tyrosine and serine/threonine kinase	--	--	--
Zlat_10012173	8.7108	7.3093	8.0041	1.8046	1.0263	1.3673	93	77	101	18	12	15	-2.48712	6.29767e-17	3.14839e-15	down	scaffold_666	164966	166487	-	Zlat_10012173	--	--	--	hypothetical protein GUJ93_ZPchr0010g8537 [Zizania palustris]	STEL_TOXVR RecName: Full=Stellacyanin;	A0A8J5WEG0_ZIZPA RecName: Full=Phytocyanin domain-containing protein {ECO:0000259|Pfam:PF02298};	--	GO:0009055,electron transfer activity; GO:0046872,metal ion binding; GO:0003674,molecular_function; GO:0003824,catalytic activity; GO:0016491,oxidoreductase activity; GO:0005488,binding; GO:0043167,ion binding; GO:0043169,cation binding	PF02298.20:Plastocyanin-like domain	--	--	--
Zlat_10009629	69.2539	73.0444	80.886	134.171	170.626	166.759	2505	2607	3458	4534	6759	6198	1.1253	8.7261e-17	4.31643e-15	up	scaffold_784	96656	99997	-	Zlat_10009629	--	--	--	hypothetical protein GUJ93_ZPchr0007g6081 [Zizania palustris]	NFD4_ARATH RecName: Full=Protein NUCLEAR FUSION DEFECTIVE 4 {ECO:0000303|PubMed:16698901};	A0A8J5SV62_ZIZPA RecName: Full=Nodulin-like domain-containing protein {ECO:0000259|Pfam:PF06813};	--	GO:0016021,integral component of membrane; GO:0016020,membrane; GO:0005739,mitochondrion; GO:0000741,karyogamy; GO:0010197,polar nucleus fusion; GO:0009651,response to salt stress; GO:0006996,organelle organization; GO:0006997,nucleus organization; GO:0008150,biological_process; GO:0009987,cellular process; GO:0016043,cellular component organization; GO:0048284,organelle fusion; GO:0071840,cellul…	PF06813.16:Nodulin-like	--	--	--
Zlat_10006555	5.136	6.334	4.2408	0.7948	0.7345	1.0238	83	101	81	12	13	17	-2.57143	1.41577e-16	6.89416e-15	down	scaffold_966	30070	31995	+	Zlat_10006555	--	--	--	hypothetical protein GUJ93_ZPchr0013g37759 [Zizania palustris]	--	A0A8J5WSV7_ZIZPA SubName: Full=Uncharacterized protein {ECO:0000313|EMBL:KAG8096293.1};	--	--	PF05553.14:Cotton fibre expressed protein	--	--	--
Zlat_10047292	10.7253	12.0033	11.3848	4.6836	5.5876	5.9873	326	360	409	133	186	187	-1.01967	1.55383e-16	7.55339e-15	down	scaffold_11	1003701	1007491	+	Zlat_10047292	--	--	--	hypothetical protein GUJ93_ZPchr0001g29842 [Zizania palustris]	--	A0A8J5UZG3_ZIZPA SubName: Full=Uncharacterized protein {ECO:0000313|EMBL:KAG8051377.1};	--	--	PF04862.15:Protein of unknown function (DUF642)	--	--	--
Zlat_10004000	23.5684	26.9017	27.0913	10.0654	10.6517	10.8892	198	223	269	79	98	94	-1.24963	2.07972e-16	1.00577e-14	down	scaffold_1332	994	2205	-	Zlat_10004000	--	--	--	hypothetical protein EE612_057105, partial [Oryza sativa]	--	B8BFI0_ORYSI SubName: Full=Uncharacterized protein {ECO:0000313|EMBL:EEC66494.1};	--	GO:0016021,integral component of membrane; GO:0005524,ATP binding; GO:0005509,calcium ion binding; GO:0030247,polysaccharide binding; GO:0004674,protein serine/threonine kinase activity; GO:0007166,cell surface receptor signaling pathway; GO:0006468,protein phosphorylation; GO:0000166,nucleotide binding; GO:0003674,molecular_function; GO:0005488,binding; GO:0017076,purine nucleotide binding; GO:0…	PF08488.14:Wall-associated kinase	--	--	--
Zlat_10000983	5.2265	4.7843	5.1828	11.7903	10.7764	12.1965	93	84	109	196	210	223	1.23713	2.34918e-16	1.12833e-14	up	scaffold_2462	342	4015	-	Zlat_10000983	--	K00469 inositol oxygenase [EC:1.13.99.1] | (RefSeq) probable inositol oxygenase (A)	ko00053: Ascorbate and aldarate metabolism; ko00562: Inositol phosphate metabolism; ko01100: Metabolic pathways; ko01250: Biosynthesis of nucleotide sugars	hypothetical protein GUJ93_ZPchr0006g40679 [Zizania palustris]	MIOX_ORYSJ RecName: Full=Probable inositol oxygenase; EC=1.13.99.1; AltName: Full=Myo-inositol oxygenase; Short=MI oxygenase;	A0A8J5W3B2_ZIZPA RecName: Full=Inositol oxygenase {ECO:0000256|ARBA:ARBA00011919, ECO:0000256|RuleBase:RU367039}; EC=1.13.99.1 {ECO:0000256|ARBA:ARBA00011919, ECO:0000256|RuleBase:RU367039}; AltName: Full=Myo-inositol oxygenase {ECO:0000256|RuleBase:RU367039};	Aldehyde reductase	GO:0005737,cytoplasm; GO:0050113,inositol oxygenase activity; GO:0005506,iron ion binding; GO:0019310,inositol catabolic process; GO:0019853,L-ascorbic acid biosynthetic process; GO:0003674,molecular_function; GO:0003824,catalytic activity; GO:0004497,monooxygenase activity; GO:0016491,oxidoreductase activity; GO:0016701,oxidoreductase activity, acting on single donors with incorporation of molec…	PF05153.18:Myo-inositol oxygenase	--	--	--
Zlat_10033288	6.0945	6.5626	4.6193	1.359	1.1014	0.7414	96	102	86	20	19	12	-2.38957	2.36986e-16	1.13439e-14	down	scaffold_163	348319	352338	+	Zlat_10033288	--	K13448 calcium-binding protein CML | (RefSeq) probable calcium-binding protein CML36 (A)	ko04626: Plant-pathogen interaction	hypothetical protein BAE44_0004012 [Dichanthelium oligosanthes]	--	A0A1E5WC48_9POAL SubName: Full=Uncharacterized protein {ECO:0000313|EMBL:OEL34967.1};	--	GO:0005509,calcium ion binding; GO:0003674,molecular_function; GO:0005488,binding; GO:0043167,ion binding; GO:0043169,cation binding; GO:0046872,metal ion binding	PF13202.9:EF hand	--	--	--
Zlat_10017939	8.8262	9.3988	10.1192	16.7725	19.9731	21.474	138	145	187	245	342	345	1.08396	3.55506e-16	1.67887e-14	up	scaffold_459	160825	161628	+	Zlat_10017939	--	K08912 light-harvesting complex II chlorophyll a/b binding protein 1 | (RefSeq) chlorophyll a-b binding protein 2, chloroplastic (A)	ko00196: Photosynthesis - antenna proteins; ko01100: Metabolic pathways	hypothetical protein GUJ93_ZPchr0007g3316 [Zizania palustris]	CB22_ORYSJ RecName: Full=Chlorophyll a-b binding protein 2, chloroplastic; AltName: Full=LHCII type I CAB-2; Short=LHCP; Flags: Precursor;	A0A8J5TI02_ZIZPA RecName: Full=Chlorophyll a-b binding protein, chloroplastic {ECO:0000256|RuleBase:RU363080};	--	GO:0009535,chloroplast thylakoid membrane; GO:0016021,integral component of membrane; GO:0009522,photosystem I; GO:0009523,photosystem II; GO:0016168,chlorophyll binding; GO:0046872,metal ion binding; GO:0015979,photosynthesis; GO:0009768,photosynthesis, light harvesting in photosystem I; GO:0009416,response to light stimulus; GO:0003674,molecular_function; GO:0005488,binding; GO:0046906,tetrapyr…	PF00504.24:Chlorophyll A-B binding protein	--	--	--
Zlat_10037689	8.482	7.5217	8.9706	23.6432	25.6554	23.0442	48	42	60	125	159	134	1.57653	3.66639e-16	1.72565e-14	up	scaffold_99	448189	448806	-	Zlat_10037689	--	--	--	--	--	--	--	--	--	--	--	--
Zlat_10025508	15.3209	17.2525	15.0984	5.5293	6.2177	8.2264	261	290	304	88	116	144	-1.20468	3.76389e-16	1.76859e-14	down	scaffold_303	483846	484721	-	Zlat_10025508	--	--	--	hypothetical protein GUJ93_ZPchr0003g17147 [Zizania palustris]	--	A0A8J5VY37_ZIZPA SubName: Full=Uncharacterized protein {ECO:0000313|EMBL:KAG8063048.1};	--	--	--	--	--	--
novel.2037	38.1458	37.712	41.7669	18.4138	14.3424	14.7402	204	199	264	92	84	81	-1.27112	3.94887e-16	1.84933e-14	down	scaffold_659	1	275	.	--	--	K09287 RAV-like factor | (RAP-DB) Os01g0693400, APETALA2/ETHYLENE-RESPONSIVE_ELEMENT_BINDING_PROTEIN_127, AP2/EREBP127; Pathogenesis-related transcriptional factor and ERF, DNA-binding domain containing protein. (A)	--	hypothetical protein GUJ93_ZPchr0007g4418 [Zizania palustris]	Y1934_ORYSJ RecName: Full=AP2/ERF and B3 domain-containing protein Os01g0693400;	A0A8J5TBS8_ZIZPA SubName: Full=Uncharacterized protein {ECO:0000313|EMBL:KAG8077618.1};	--	GO:0005634,nucleus; GO:0003677,DNA binding; GO:0003700,DNA-binding transcription factor activity; GO:0003674,molecular_function; GO:0003676,nucleic acid binding; GO:0005488,binding; GO:0097159,organic cyclic compound binding; GO:1901363,heterocyclic compound binding; GO:0140110,transcription regulator activity; GO:0005575,cellular_component; GO:0005622,intracellular anatomical structure; GO:00432…	--	--	--	--
Zlat_10025404	14.7128	15.0586	14.1326	6.6528	6.7394	7.6082	303	306	344	128	152	161	-1.01652	5.06984e-16	2.34697e-14	down	scaffold_300	160064	161122	+	Zlat_10025404	--	--	--	uncharacterized protein LOC4324881 [Oryza sativa Japonica Group]	--	A2WXP6_ORYSI SubName: Full=Putative G protein-coupled receptor {ECO:0000313|EMBL:ALG04654.1};	--	GO:0016021,integral component of membrane; GO:0005575,cellular_component; GO:0016020,membrane; GO:0031224,intrinsic component of membrane; GO:0110165,cellular anatomical entity	--	--	--	--
Zlat_10028163	26.568	16.9372	18.4906	56.188	45.3891	46.499	124	78	102	245	232	223	1.30229	6.61375e-16	3.02684e-14	up	scaffold_231	254116	254698	-	Zlat_10028163	--	--	--	hypothetical protein GUJ93_ZPchr0012g22101 [Zizania palustris]	MT4C_ORYSJ RecName: Full=Metallothionein-like protein 4C; AltName: Full=Class I metallothionein-like protein 4C; AltName: Full=MT-1-4b {ECO:0000303|PubMed:21297036}; AltName: Full=OsMT-I-4c; AltName: Full=OsMT1c;	A0A8J6BWW6_ZIZPA SubName: Full=Uncharacterized protein {ECO:0000313|EMBL:KAG8093073.1};	Predicted metallothionein	GO:0046872,metal ion binding; GO:0009555,pollen development; GO:0072593,reactive oxygen species metabolic process; GO:0003674,molecular_function; GO:0005488,binding; GO:0043167,ion binding; GO:0043169,cation binding; GO:0007275,multicellular organism development; GO:0008150,biological_process; GO:0032501,multicellular organismal process; GO:0032502,developmental process; GO:0048229,gametophyte de…	PF01439.21:Metallothionein	--	--	--
Zlat_10031118	8.3774	9.8308	7.3678	3.1267	2.466	2.8428	152	176	158	53	49	53	-1.55643	7.53292e-16	3.4197e-14	down	scaffold_185	590093	591540	-	Zlat_10031118	--	--	--	hypothetical protein GUJ93_ZPchr0013g36162 [Zizania palustris]	NAC22_ORYSJ RecName: Full=NAC domain-containing protein 22 {ECO:0000303|PubMed:15029955}; Short=ONAC022 {ECO:0000303|PubMed:15029955};	A0A8J6BXM2_ZIZPA RecName: Full=NAC domain-containing protein {ECO:0000259|Pfam:PF02365};	--	GO:0005634,nucleus; GO:0043565,sequence-specific DNA binding; GO:1901002,positive regulation of response to salt stress; GO:1902584,positive regulation of response to water deprivation; GO:0045893,positive regulation of DNA-templated transcription; GO:0003674,molecular_function; GO:0003676,nucleic acid binding; GO:0003677,DNA binding; GO:0005488,binding; GO:0097159,organic cyclic compound binding…	PF02365.18:No apical meristem (NAM) protein	NAC	TF	NAC
Zlat_10048680	50.6768	53.6251	47.7633	27.1218	20.4149	20.8516	272	284	303	136	120	115	-1.1126	7.75814e-16	3.50498e-14	down	scaffold_3	1508545	1508820	-	Zlat_10048680	--	--	--	hypothetical protein GUJ93_ZPchr0378g16431 [Zizania palustris]	--	A0A8J5TKJ0_ZIZPA SubName: Full=Uncharacterized protein {ECO:0000313|EMBL:KAG8081561.1};	--	--	--	--	--	--
Zlat_10017227	4.5468	5.3029	5.1293	1.3133	1.5487	1.8262	126	145	168	34	47	52	-1.62634	8.52179e-16	3.81934e-14	down	scaffold_491	129173	130597	+	Zlat_10017227	--	--	--	hypothetical protein GUJ93_ZPchr0007g3262 [Zizania palustris]	--	A0A8J5VRU4_ZIZPA SubName: Full=Uncharacterized protein {ECO:0000313|EMBL:KAG8078465.1};	--	--	PF05003.15:Protein of unknown function (DUF668)	--	--	--
Zlat_10034685	4.4313	4.2935	4.6144	9.4342	10.1823	10.2362	91	87	112	181	229	216	1.20707	8.79171e-16	3.93404e-14	up	scaffold_137	497233	557183	+	Zlat_10034685	--	K16296 serine carboxypeptidase-like clade I [EC:3.4.16.-] | (RefSeq) serine carboxypeptidase-like 15 isoform X1 (A)	--	hypothetical protein GUJ93_ZPchr0012g19550 [Zizania palustris]	SCP18_ARATH RecName: Full=Serine carboxypeptidase-like 18; EC=3.4.16.-; Flags: Precursor;	A0A8J5WVD0_ZIZPA SubName: Full=Uncharacterized protein {ECO:0000313|EMBL:KAG8095567.1};	Serine carboxypeptidases (lysosomal cathepsin A)	GO:0005576,extracellular region; GO:0016747,acyltransferase activity, transferring groups other than amino-acyl groups; GO:0004185,serine-type carboxypeptidase activity; GO:0006508,proteolysis; GO:0019748,secondary metabolic process; GO:0003674,molecular_function; GO:0003824,catalytic activity; GO:0016740,transferase activity; GO:0016746,acyltransferase activity; GO:0004180,carboxypeptidase activ…	PF00450.25:Serine carboxypeptidase	--	--	--
Zlat_10000934	5.5407	6.1079	6.3602	2.0463	2.5741	2.2389	171	186	232	59	87	71	-1.34368	1.07627e-15	4.77805e-14	down	scaffold_2498	288	2062	+	Zlat_10000934	--	K00850 6-phosphofructokinase 1 [EC:2.7.1.11] | (RefSeq) ATP-dependent 6-phosphofructokinase 6 (A)	ko00010: Glycolysis / Gluconeogenesis; ko00030: Pentose phosphate pathway; ko00051: Fructose and mannose metabolism; ko00052: Galactose metabolism; ko01100: Metabolic pathways; ko01110: Biosynthesis of secondary metabolites; ko01200: Carbon metabolism; ko01230: Biosynthesis of amino acids; ko03018: RNA degradation	hypothetical protein OsI_18773 [Oryza sativa Indica Group]	PFKA3_ARATH RecName: Full=ATP-dependent 6-phosphofructokinase 3 {ECO:0000255|HAMAP-Rule:MF_03186}; Short=ATP-PFK 3 {ECO:0000255|HAMAP-Rule:MF_03186}; Short=Phosphofructokinase 3 {ECO:0000255|HAMAP-Rule:MF_03186}; EC=2.7.1.11 {ECO:0000255|HAMAP-Rule:MF_03186}; AltName: Full=Phosphohexokinase 3 {ECO:0000255|HAMAP-Rule:MF_03186};	A2Y192_ORYSI RecName: Full=ATP-dependent 6-phosphofructokinase {ECO:0000256|HAMAP-Rule:MF_03186}; Short=ATP-PFK {ECO:0000256|HAMAP-Rule:MF_03186}; Short=Phosphofructokinase {ECO:0000256|HAMAP-Rule:MF_03186}; EC=2.7.1.11 {ECO:0000256|HAMAP-Rule:MF_03186}; AltName: Full=Phosphohexokinase {ECO:0000256|HAMAP-Rule:MF_03186};	Pyrophosphate-dependent phosphofructo-1-kinase	GO:0005737,cytoplasm; GO:0005829,cytosol; GO:0003872,6-phosphofructokinase activity; GO:0005524,ATP binding; GO:0046872,metal ion binding; GO:0071456,cellular response to hypoxia; GO:0006002,fructose 6-phosphate metabolic process; GO:0006096,glycolytic process; GO:0010053,root epidermal cell differentiation; GO:0003674,molecular_function; GO:0003824,catalytic activity; GO:0008443,phosphofructokin…	PF00365.23:Phosphofructokinase	--	--	--
novel.1215	16.0567	14.831	15.9068	6.3091	3.5262	5.6373	158	144	185	58	38	57	-1.56361	1.82723e-15	7.96119e-14	down	scaffold_328	51762	52267	.	--	--	--	--	wall-associated receptor kinase 3 [Oryza sativa Japonica Group]	--	I7HDC2_ORYSJ SubName: Full=Putative wall-associated protein kinase {ECO:0000313|EMBL:BAM28960.1};	--	GO:0016021,integral component of membrane; GO:0005524,ATP binding; GO:0005509,calcium ion binding; GO:0030247,polysaccharide binding; GO:0004674,protein serine/threonine kinase activity; GO:0007166,cell surface receptor signaling pathway; GO:0006468,protein phosphorylation; GO:0000166,nucleotide binding; GO:0003674,molecular_function; GO:0005488,binding; GO:0017076,purine nucleotide binding; GO:0…	--	--	--	--
Zlat_10046474	13.4287	12.7797	13.1168	5.0834	5.5827	6.5875	246	231	284	87	112	124	-1.14012	2.23449e-15	9.64602e-14	down	scaffold_15	1091048	1091989	+	Zlat_10046474	--	K00640 serine O-acetyltransferase [EC:2.3.1.30] | (RefSeq) probable serine acetyltransferase 4 (A)	ko00270: Cysteine and methionine metabolism; ko00543: Exopolysaccharide biosynthesis; ko00920: Sulfur metabolism; ko01100: Metabolic pathways; ko01110: Biosynthesis of secondary metabolites; ko01200: Carbon metabolism; ko01230: Biosynthesis of amino acids	hypothetical protein GUJ93_ZPchr0013g37439 [Zizania palustris]	SAT4_ORYSJ RecName: Full=Probable serine acetyltransferase 4; EC=2.3.1.30; AltName: Full=OsSERAT2;2;	A0A8J5X4D8_ZIZPA RecName: Full=SATase_N domain-containing protein {ECO:0000259|Pfam:PF06426};	Serine O-acetyltransferase	GO:0005829,cytosol; GO:0009001,serine O-acetyltransferase activity; GO:0006535,cysteine biosynthetic process from serine; GO:0003674,molecular_function; GO:0003824,catalytic activity; GO:0008374,O-acyltransferase activity; GO:0016407,acetyltransferase activity; GO:0016412,serine O-acyltransferase activity; GO:0016413,O-acetyltransferase activity; GO:0016740,transferase activity; GO:0016746,acyltr…	PF06426.17:Serine acetyltransferase, N-terminal	--	--	--
Zlat_10015156	1.6324	0.8272	2.1704	9.236	7.8789	8.6243	14	7	22	74	74	76	2.4925	3.36279e-15	1.42975e-13	up	scaffold_507	241133	241880	-	Zlat_10015156	--	--	--	hypothetical protein GUJ93_ZPchr0001g32235 [Zizania palustris]	--	A0A8J5RY37_ZIZPA SubName: Full=Uncharacterized protein {ECO:0000313|EMBL:KAG8055889.1};	--	--	PF12795.10:Mechanosensitive ion channel porin domain	--	--	--
Zlat_10013182	12.7692	12.708	12.1664	3.9403	3.1513	3.5826	111	109	125	32	30	32	-1.77754	5.39052e-15	2.25776e-13	down	scaffold_622	51432	51878	+	Zlat_10013182	--	--	--	hypothetical protein GUJ93_ZPchr0009g372 [Zizania palustris]	ROH1_ARATH RecName: Full=Protein ROH1 {ECO:0000303|PubMed:20618910};	A0A8J5RW94_ZIZPA SubName: Full=Uncharacterized protein {ECO:0000313|EMBL:KAG8050575.1};	--	GO:0016021,integral component of membrane; GO:0048354,mucilage biosynthetic process involved in seed coat development; GO:0010214,seed coat development; GO:0000003,reproduction; GO:0003006,developmental process involved in reproduction; GO:0007275,multicellular organism development; GO:0008150,biological_process; GO:0008152,metabolic process; GO:0009058,biosynthetic process; GO:0009791,post-embry…	PF05633.14:Protein ROH1-like	--	--	--
Zlat_10032536	2.7854	3.648	2.973	6.8802	8.6083	7.4649	65	84	82	150	220	179	1.33806	5.4768e-15	2.29049e-13	up	scaffold_177	209159	210924	+	Zlat_10032536	--	--	--	hypothetical protein GUJ93_ZPchr0007g4273 [Zizania palustris]	WTR38_ARATH RecName: Full=WAT1-related protein At5g07050;	A0A8J5TCE4_ZIZPA RecName: Full=WAT1-related protein {ECO:0000256|RuleBase:RU363077};	--	GO:0016021,integral component of membrane; GO:0005886,plasma membrane; GO:0022857,transmembrane transporter activity; GO:0003674,molecular_function; GO:0005215,transporter activity; GO:0005575,cellular_component; GO:0016020,membrane; GO:0031224,intrinsic component of membrane; GO:0110165,cellular anatomical entity; GO:0071944,cell periphery	PF00892.23:EamA-like transporter family	--	--	--
Zlat_10019806	17.6383	21.3501	20.4437	6.8062	11.057	8.5021	319	381	437	115	219	158	-1.1201	5.54791e-15	2.31679e-13	down	scaffold_424	234182	235233	-	Zlat_10019806	--	K19861 benzyl alcohol O-benzoyltransferase [EC:2.3.1.196 2.3.1.232] | (RefSeq) benzyl alcohol O-benzoyltransferase (A)	--	hypothetical protein GUJ93_ZPchr0006g43681 [Zizania palustris]	AT7_ORYSJ RecName: Full=Acyl transferase 7 {ECO:0000305}; Short=OsAT7 {ECO:0000303|PubMed:23391577}; EC=2.3.1.- {ECO:0000305};	A0A8J5VWU6_ZIZPA SubName: Full=Uncharacterized protein {ECO:0000313|EMBL:KAG8075391.1};	--	GO:0050734,hydroxycinnamoyltransferase activity; GO:0016410,N-acyltransferase activity; GO:0003674,molecular_function; GO:0003824,catalytic activity; GO:0016740,transferase activity; GO:0016746,acyltransferase activity; GO:0016747,acyltransferase activity, transferring groups other than amino-acyl groups	PF02458.18:Transferase family	--	--	--
Zlat_10027633	10.4353	10.6608	10.3892	5.069	4.5921	5.0982	249	251	293	113	120	125	-1.04917	8.83734e-15	3.64715e-13	down	scaffold_252	653142	656695	+	Zlat_10027633	--	--	--	hypothetical protein GUJ93_ZPchr0006g41901 [Zizania palustris]	WRK28_ORYSJ RecName: Full=WRKY transcription factor WRKY28 {ECO:0000303|PubMed:15618416}; Short=OsWRKY28 {ECO:0000303|PubMed:15618416};	A0A8J5TFI2_ZIZPA RecName: Full=WRKY domain-containing protein {ECO:0000259|Pfam:PF03106};	--	GO:0005634,nucleus; GO:0003700,DNA-binding transcription factor activity; GO:0043565,sequence-specific DNA binding; GO:0006952,defense response; GO:0045892,negative regulation of DNA-templated transcription; GO:1905034,regulation of antifungal innate immune response; GO:0010200,response to chitin; GO:0009620,response to fungus; GO:0003674,molecular_function; GO:0140110,transcription regulator act…	--	--	--	--
Zlat_10046072	13.6532	14.2883	12.6818	5.4803	5.6237	5.3438	184	190	202	69	83	74	-1.25641	1.15384e-14	4.70665e-13	down	scaffold_20	892671	893658	+	Zlat_10046072	--	K18835 WRKY transcription factor 2 | (RefSeq) probable WRKY transcription factor 2 (A)	ko04626: Plant-pathogen interaction	hypothetical protein GUJ93_ZPchr0010g7323 [Zizania palustris]	WRK50_ARATH RecName: Full=Probable WRKY transcription factor 50; AltName: Full=WRKY DNA-binding protein 50;	A0A8J5W9M2_ZIZPA RecName: Full=WRKY domain-containing protein {ECO:0000259|Pfam:PF03106};	--	GO:0005634,nucleus; GO:0003700,DNA-binding transcription factor activity; GO:0043565,sequence-specific DNA binding; GO:0050832,defense response to fungus; GO:0009867,jasmonic acid mediated signaling pathway; GO:0003674,molecular_function; GO:0140110,transcription regulator activity; GO:0003676,nucleic acid binding; GO:0003677,DNA binding; GO:0005488,binding; GO:0097159,organic cyclic compound bin…	PF03106.18:WRKY DNA -binding domain	WRKY	TF	WRKY
Zlat_10013820	9.4449	8.6604	9.471	3.7978	3.9243	3.5502	189	171	224	71	86	73	-1.24563	1.32397e-14	5.37325e-13	down	scaffold_599	77352	78380	+	Zlat_10013820	--	K10664 E3 ubiquitin-protein ligase ATL6/9/15/31/42/55 [EC:2.3.2.27] | (RefSeq) E3 ubiquitin-protein ligase ATL6 (A)	--	hypothetical protein GUJ93_ZPchr0006g43997 [Zizania palustris]	ATL55_ARATH RecName: Full=E3 ubiquitin-protein ligase RING1; EC=2.3.2.27 {ECO:0000269|PubMed:18643987}; AltName: Full=RING-H2 finger protein ATL55; AltName: Full=RING-type E3 ubiquitin transferase ATL55 {ECO:0000305};	A0A8J5T065_ZIZPA RecName: Full=RING-type E3 ubiquitin transferase {ECO:0000256|ARBA:ARBA00012483}; EC=2.3.2.27 {ECO:0000256|ARBA:ARBA00012483};	FOG: Predicted E3 ubiquitin ligase	GO:0016021,integral component of membrane; GO:0005886,plasma membrane; GO:0046872,metal ion binding; GO:0004842,ubiquitin-protein transferase activity; GO:0006952,defense response; GO:0043068,positive regulation of programmed cell death; GO:0012501,programmed cell death; GO:0051865,protein autoubiquitination; GO:0016567,protein ubiquitination; GO:0009617,response to bacterium; GO:0002238,response…	PF13639.9:Ring finger domain	--	--	--
Zlat_10001988	8.1096	9.3395	9.5123	25.0546	22.2149	26.7259	44	50	61	127	132	149	1.49766	1.42394e-14	5.74185e-13	up	scaffold_1968	1714	2267	+	Zlat_10001988	--	--	--	hypothetical protein GUJ93_ZPchr0007g4604 [Zizania palustris]	--	A0A8J5W654_ZIZPA RecName: Full=RING-type domain-containing protein {ECO:0000259|Pfam:PF13639};	--	--	--	--	--	--
Zlat_10017243	2.5174	2.0636	2.1299	6.261	4.8002	6.305	68	55	68	158	142	175	1.41591	1.53582e-14	6.1665e-13	up	scaffold_491	247138	258905	-	Zlat_10017243	--	K01803 triosephosphate isomerase (TIM) [EC:5.3.1.1] | (RefSeq) triosephosphate isomerase, cytosolic-like (A)	ko00010: Glycolysis / Gluconeogenesis; ko00051: Fructose and mannose metabolism; ko00562: Inositol phosphate metabolism; ko00710: Carbon fixation by Calvin cycle; ko01100: Metabolic pathways; ko01110: Biosynthesis of secondary metabolites; ko01200: Carbon metabolism; ko01230: Biosynthesis of amino acids	hypothetical protein GUJ93_ZPchr0007g3282 [Zizania palustris]	TPIS_PETHY RecName: Full=Triosephosphate isomerase, cytosolic; Short=TIM; Short=Triose-phosphate isomerase; EC=5.3.1.1;	A0A8J5T389_ZIZPA SubName: Full=Uncharacterized protein {ECO:0000313|EMBL:KAG8078449.1};	Triosephosphate isomerase	GO:0005737,cytoplasm; GO:0004807,triose-phosphate isomerase activity; GO:0006094,gluconeogenesis; GO:0006096,glycolytic process; GO:0003674,molecular_function; GO:0003824,catalytic activity; GO:0016853,isomerase activity; GO:0016860,intramolecular oxidoreductase activity; GO:0016861,intramolecular oxidoreductase activity, interconverting aldoses and ketoses; GO:0005975,carbohydrate metabolic proc…	PF00121.21:Triosephosphate isomerase	--	--	--
Zlat_10037488	7.39	7.0734	9.6393	0.8789	1.0309	2.1975	72	68	111	8	11	22	-2.50528	1.57295e-14	6.29761e-13	down	scaffold_106	770350	771110	-	Zlat_10037488	--	--	--	hypothetical protein GUJ93_ZPchr0010g10719 [Zizania palustris]	NAC90_ARATH RecName: Full=NAC domain-containing protein 90; Short=ANAC090;	A0A8J5WA37_ZIZPA RecName: Full=NAC domain-containing protein {ECO:0000259|Pfam:PF02365};	--	GO:0005634,nucleus; GO:0003677,DNA binding; GO:0003700,DNA-binding transcription factor activity; GO:0003674,molecular_function; GO:0003676,nucleic acid binding; GO:0005488,binding; GO:0097159,organic cyclic compound binding; GO:1901363,heterocyclic compound binding; GO:0140110,transcription regulator activity; GO:0005575,cellular_component; GO:0005622,intracellular anatomical structure; GO:00432…	PF02365.18:No apical meristem (NAM) protein	--	--	--
Zlat_10029669	1.4922	1.9776	2.266	4.4639	6.4283	5.7342	39	51	70	109	184	154	1.57743	1.65044e-14	6.59847e-13	up	scaffold_206	88311	89654	+	Zlat_10029669	--	--	--	hypothetical protein GUJ93_ZPchr0010g9856 [Zizania palustris]	MOT1_ARATH RecName: Full=Molybdate transporter 1; AltName: Full=Sulfate transporter like protein 5.2;	A0A8J6BGC2_ZIZPA SubName: Full=Uncharacterized protein {ECO:0000313|EMBL:KAG8084761.1};	--	GO:0016021,integral component of membrane; GO:0031966,mitochondrial membrane; GO:0005739,mitochondrion; GO:0000325,plant-type vacuole; GO:0015098,molybdate ion transmembrane transporter activity; GO:0015689,molybdate ion transport; GO:0003674,molecular_function; GO:0005215,transporter activity; GO:0008509,anion transmembrane transporter activity; GO:0015075,ion transmembrane transporter activity;…	PF16983.8:Molybdate transporter of MFS superfamily	--	--	--
Zlat_10031512	5.6128	6.4323	5.8813	2.1259	1.7347	2.269	130	147	161	46	44	54	-1.50623	1.65369e-14	6.60207e-13	down	scaffold_186	423610	424800	-	Zlat_10031512	--	K13457 disease resistance protein RPM1 | (RefSeq) disease resistance protein RPM1 (A)	ko04626: Plant-pathogen interaction	hypothetical protein GUJ93_ZPchr0001g31120 [Zizania palustris]	DRL34_ARATH RecName: Full=Probable disease resistance protein At5g45440;	A0A8J5RX66_ZIZPA RecName: Full=NB-ARC domain-containing protein {ECO:0000259|Pfam:PF00931};	--	GO:0043531,ADP binding; GO:0005524,ATP binding; GO:0006952,defense response; GO:0000166,nucleotide binding; GO:0003674,molecular_function; GO:0005488,binding; GO:0017076,purine nucleotide binding; GO:0030554,adenyl nucleotide binding; GO:0032553,ribonucleotide binding; GO:0032555,purine ribonucleotide binding; GO:0032559,adenyl ribonucleotide binding; GO:0036094,small molecule binding; GO:0043167…	PF00931.25:NB-ARC domain	--	--	--
Zlat_10027613	3.6359	3.9481	4.1017	1.0656	0.9881	0.7582	84	90	112	23	25	18	-2.01468	1.74566e-14	6.94955e-13	down	scaffold_252	495533	497766	+	Zlat_10027613	--	K07297 adiponectin receptor | (RefSeq) heptahelical transmembrane protein ADIPOR2-like (A)	--	hypothetical protein GUJ93_ZPchr0006g44911 [Zizania palustris]	HHP2_ARATH RecName: Full=Heptahelical transmembrane protein 2; AltName: Full=PAQR family protein HHP2;	A0A8J5SL40_ZIZPA SubName: Full=Uncharacterized protein {ECO:0000313|EMBL:KAG8075103.1};	Predicted membrane proteins, contain hemolysin III domain	GO:0016021,integral component of membrane; GO:0038023,signaling receptor activity; GO:0009725,response to hormone; GO:0009744,response to sucrose; GO:0003674,molecular_function; GO:0060089,molecular transducer activity; GO:0008150,biological_process; GO:0009719,response to endogenous stimulus; GO:0010033,response to organic substance; GO:0042221,response to chemical; GO:0050896,response to stimul…	PF03006.23:Haemolysin-III related	--	--	--
Zlat_10026903	3.5385	2.8295	3.9003	0.9035	0.8893	0.9794	109	86	142	26	30	31	-1.84746	1.78906e-14	7.11225e-13	down	scaffold_248	136053	139840	+	Zlat_10026903	--	K21485 anthranilate O-methyltransferase [EC:2.1.1.277] | (RefSeq) anthranilate O-methyltransferase 1 (A)	--	hypothetical protein GUJ93_ZPchr0002g26410 [Zizania palustris]	AAMT1_MAIZE RecName: Full=Anthranilate O-methyltransferase 1; EC=2.1.1.277; AltName: Full=Anthranilic acid methyltransferase 1; AltName: Full=O-methyltransferase 1;	A0A8J5RWJ3_ZIZPA SubName: Full=Uncharacterized protein {ECO:0000313|EMBL:KAG8059608.1};	--	GO:0008757,S-adenosylmethionine-dependent methyltransferase activity; GO:0006952,defense response; GO:0032259,methylation; GO:0003674,molecular_function; GO:0003824,catalytic activity; GO:0008168,methyltransferase activity; GO:0016740,transferase activity; GO:0016741,transferase activity, transferring one-carbon groups; GO:0006950,response to stress; GO:0008150,biological_process; GO:0050896,resp…	PF03492.18:SAM dependent carboxyl methyltransferase	--	--	--
Zlat_10022833	12.7444	13.8672	12.7889	5.8161	6.0892	6.8263	258	277	306	110	135	142	-1.02487	1.79534e-14	7.12716e-13	down	scaffold_350	181445	184829	+	Zlat_10022833	--	K14432 ABA responsive element binding factor | (RefSeq) ABSCISIC ACID-INSENSITIVE 5-like protein 7 (A)	ko04075: Plant hormone signal transduction	hypothetical protein GUJ93_ZPchr0006g44974 [Zizania palustris]	BZP23_ORYSJ RecName: Full=bZIP transcription factor 23 {ECO:0000305}; Short=OsBZIP23 {ECO:0000303|PubMed:18931143}; AltName: Full=ABRE-binding factor 2 {ECO:0000305}; Short=OsABF2 {ECO:0000303|PubMed:18315698}; AltName: Full=Abscisic acid responsive elements-binding factor 1 {ECO:0000305}; Short=OsAREB1 {ECO:0000303|PubMed:19947981};	A0A8J5VVB0_ZIZPA RecName: Full=BZIP domain-containing protein {ECO:0000259|Pfam:PF00170};	--	GO:0005634,nucleus; GO:0003677,DNA binding; GO:0003700,DNA-binding transcription factor activity; GO:0009738,abscisic acid-activated signaling pathway; GO:0045893,positive regulation of DNA-templated transcription; GO:0009651,response to salt stress; GO:0009414,response to water deprivation; GO:0003674,molecular_function; GO:0003676,nucleic acid binding; GO:0005488,binding; GO:0097159,organic cyc…	PF00170.24:bZIP transcription factor	bZIP	TF	bZIP
Zlat_10004697	2.9478	2.5449	2.7712	5.9988	6.1808	6.9771	81	69	90	154	186	197	1.25897	2.10312e-14	8.31383e-13	up	scaffold_1179	77757	79303	-	Zlat_10004697	--	--	--	hypothetical protein GUJ93_ZPchr0011g27155 [Zizania palustris]	--	A0A8J5WHA4_ZIZPA SubName: Full=Uncharacterized protein {ECO:0000313|EMBL:KAG8089566.1};	--	--	--	--	--	--
Zlat_10019758	16.4914	20.6616	19.6661	5.0038	5.5729	8.0879	127	157	179	36	47	64	-1.55761	2.23207e-14	8.78657e-13	down	scaffold_405	332527	333013	+	Zlat_10019758	--	--	--	hypothetical protein GUJ93_ZPchr0006g40860 [Zizania palustris]	PIK1_ORYSJ RecName: Full=Disease resistance protein Pik-1 {ECO:0000305}; AltName: Full=Pik-1 blast resistance protein {ECO:0000312|EMBL:ADZ48537.1};	A0A8J5VTJ2_ZIZPA SubName: Full=Uncharacterized protein {ECO:0000313|EMBL:KAG8071221.1};	--	GO:0043531,ADP binding; GO:0005524,ATP binding; GO:0042742,defense response to bacterium; GO:0002758,innate immune response-activating signal transduction; GO:0009626,plant-type hypersensitive response; GO:0000166,nucleotide binding; GO:0003674,molecular_function; GO:0005488,binding; GO:0017076,purine nucleotide binding; GO:0030554,adenyl nucleotide binding; GO:0032553,ribonucleotide binding; GO:…	PF00403.29:Heavy-metal-associated domain	--	--	--
Zlat_10037964	9.5627	9.7524	9.8718	4.0557	3.4598	3.8045	159	160	194	63	63	65	-1.32517	2.32234e-14	9.12915e-13	down	scaffold_102	961506	962360	-	Zlat_10037964	--	--	--	hypothetical protein GUJ93_ZPchr0012g19912 [Zizania palustris]	ROH1_ARATH RecName: Full=Protein ROH1 {ECO:0000303|PubMed:20618910};	A0A8J6BS33_ZIZPA SubName: Full=Uncharacterized protein {ECO:0000313|EMBL:KAG8093659.1};	--	GO:0016021,integral component of membrane; GO:0048354,mucilage biosynthetic process involved in seed coat development; GO:0010214,seed coat development; GO:0000003,reproduction; GO:0003006,developmental process involved in reproduction; GO:0007275,multicellular organism development; GO:0008150,biological_process; GO:0008152,metabolic process; GO:0009058,biosynthetic process; GO:0009791,post-embry…	PF05633.14:Protein ROH1-like	--	--	--
Zlat_10011489	0.5281	0.4379	0.6093	3.1349	2.6743	3.411	11	9	15	61	61	73	2.58231	2.46677e-14	9.66986e-13	up	scaffold_687	201635	202803	+	Zlat_10011489	--	K00430 peroxidase [EC:1.11.1.7] | (RefSeq) peroxidase 70 (A)	ko00940: Phenylpropanoid biosynthesis; ko01100: Metabolic pathways; ko01110: Biosynthesis of secondary metabolites	hypothetical protein GUJ93_ZPchr0002g23954 [Zizania palustris]	PER70_MAIZE RecName: Full=Peroxidase 70; EC=1.11.1.7; AltName: Full=Plasma membrane-bound peroxidase 2b; Short=pmPOX2b; Flags: Precursor;	A0A8J5RFR9_ZIZPA RecName: Full=PEROXIDASE_4 domain-containing protein {ECO:0000259|Pfam:PF00141};	--	GO:0005576,extracellular region; GO:0020037,heme binding; GO:0046872,metal ion binding; GO:0004601,peroxidase activity; GO:0042744,hydrogen peroxide catabolic process; GO:0006979,response to oxidative stress; GO:0003674,molecular_function; GO:0005488,binding; GO:0046906,tetrapyrrole binding; GO:0097159,organic cyclic compound binding; GO:1901363,heterocyclic compound binding; GO:0043167,ion bindi…	PF00141.26:Peroxidase	--	--	--
Zlat_10001291	25.8973	29.2672	29.6353	12.3643	8.5062	9.9725	139	155	188	62	50	55	-1.42419	3.56952e-14	1.38576e-12	down	scaffold_2278	15273	15680	+	Zlat_10001291	--	--	--	hypothetical protein GUJ93_ZPchr0006g44276 [Zizania palustris]	--	A0A8J5SM90_ZIZPA RecName: Full=Hexosyltransferase {ECO:0000256|RuleBase:RU362027}; EC=2.4.1.- {ECO:0000256|RuleBase:RU362027};	--	--	--	--	--	--
Zlat_10032236	19.6358	19.1306	17.5314	7.1995	7.8257	7.6016	181	174	191	62	79	72	-1.26535	3.7942e-14	1.46692e-12	down	scaffold_183	427570	431711	-	Zlat_10032236	--	--	--	hypothetical protein E2562_024690 [Oryza meyeriana var. granulata]	LBP65_ARATH RecName: Full=Putative lipid-binding protein At4g00165; Flags: Precursor;	A0A0D9VJ60_9ORYZ SubName: Full=Uncharacterized protein {ECO:0000313|EnsemblPlants:LPERR02G21820.1};	--	GO:0005576,extracellular region; GO:0005575,cellular_component; GO:0110165,cellular anatomical entity	PF14547.9:Hydrophobic seed protein	--	--	--
novel.2204	3.9695	4.207	4.1927	1.4441	1.682	1.6412	153	160	191	52	71	65	-1.32672	4.7282e-14	1.81803e-12	down	scaffold_758	127309	131106	+	--	--	--	--	hypothetical protein GUJ93_ZPchr0002g26297 [Zizania palustris]	PES1_ARATH RecName: Full=Phytyl ester synthase 1, chloroplastic {ECO:0000303|PubMed:22623494}; EC=2.3.1.- {ECO:0000269|PubMed:22623494}; Flags: Precursor;	A0A8J5VR97_ZIZPA RecName: Full=Hydrolase_4 domain-containing protein {ECO:0000259|Pfam:PF12146};	--	GO:0009507,chloroplast; GO:0010287,plastoglobule; GO:0004144,diacylglycerol O-acyltransferase activity; GO:0006995,cellular response to nitrogen starvation; GO:0010150,leaf senescence; GO:0033306,phytol metabolic process; GO:0090693,plant organ senescence; GO:1904963,regulation of phytol biosynthetic process; GO:0010866,regulation of triglyceride biosynthetic process; GO:0019432,triglyceride bios…	PF12146.11:Serine aminopeptidase, S33	--	--	--
Zlat_10032525	4.2391	4.3335	3.5242	8.2463	9.0543	7.5693	115	116	113	209	269	211	1.0916	7.47032e-14	2.83751e-12	up	scaffold_177	98614	103378	+	Zlat_10032525	--	K14431 transcription factor TGA | (RefSeq) transcription factor HBP-1b(c1) (A)	ko04075: Plant hormone signal transduction	hypothetical protein E2562_030910 [Oryza meyeriana var. granulata]	TGAL1_ORYSJ RecName: Full=Transcription factor TGAL1 {ECO:0000305}; AltName: Full=OsNIF4 {ECO:0000312|EMBL:BAB72064.1}; AltName: Full=bZIP transcription factor 8 {ECO:0000303|PubMed:18065552}; Short=OsbZIP08 {ECO:0000303|PubMed:18065552};	A0A6G1E4F1_9ORYZ SubName: Full=Uncharacterized protein {ECO:0000313|EMBL:KAF0919658.1};	--	GO:0005634,nucleus; GO:0003700,DNA-binding transcription factor activity; GO:0043565,sequence-specific DNA binding; GO:0006952,defense response; GO:0006351,DNA-templated transcription; GO:0003674,molecular_function; GO:0140110,transcription regulator activity; GO:0003676,nucleic acid binding; GO:0003677,DNA binding; GO:0005488,binding; GO:0097159,organic cyclic compound binding; GO:1901363,hetero…	PF14144.9:Seed dormancy control	bZIP	TF	bZIP
Zlat_10015001	12.1497	11.8535	13.0522	4.6947	6.6749	5.2988	241	232	306	87	145	108	-1.10155	7.90305e-14	2.99783e-12	down	scaffold_557	310027	311786	+	Zlat_10015001	--	K08695 anthocyanidin reductase [EC:1.3.1.77] | (RefSeq) anthocyanidin reductase (A)	ko00941: Flavonoid biosynthesis; ko01100: Metabolic pathways; ko01110: Biosynthesis of secondary metabolites	hypothetical protein GUJ93_ZPchr0458g22743 [Zizania palustris]	ANRCS_VITVI RecName: Full=Anthocyanidin reductase ((2S)-flavan-3-ol-forming) {ECO:0000303|Ref.1}; Short=VvANR {ECO:0000303|Ref.1}; EC=1.3.1.112 {ECO:0000269|PubMed:20030585, ECO:0000269|Ref.1};	A0A8J5R748_ZIZPA RecName: Full=Epimerase domain-containing protein {ECO:0000259|Pfam:PF01370};	Flavonol reductase/cinnamoyl-CoA reductase	GO:0033729,anthocyanidin reductase activity; GO:0050661,NADP binding; GO:0016854,racemase and epimerase activity; GO:0009813,flavonoid biosynthetic process; GO:0003674,molecular_function; GO:0003824,catalytic activity; GO:0016491,oxidoreductase activity; GO:0016627,oxidoreductase activity, acting on the CH-CH group of donors; GO:0016628,oxidoreductase activity, acting on the CH-CH group of donors…	PF01370.24:NAD dependent epimerase/dehydratase family	--	--	--
Zlat_10047626	0	0	0	2.8163	3.0738	3.8032	0	0	0	68	87	101	8.94826	8.82746e-14	3.33948e-12	up	scaffold_8	205370	207069	+	Zlat_10047626	--	K01176 alpha-amylase [EC:3.2.1.1] | (RefSeq) alpha-amylase isozyme 3A isoform X2 (A)	ko00500: Starch and sucrose metabolism; ko01100: Metabolic pathways; ko01110: Biosynthesis of secondary metabolites	hypothetical protein GUJ93_ZPchr0002g23756 [Zizania palustris]	AMY3A_ORYSJ RecName: Full=Alpha-amylase isozyme 3A; EC=3.2.1.1 {ECO:0000250|UniProtKB:P00693}; AltName: Full=1,4-alpha-D-glucan glucanohydrolase; Flags: Precursor;	A0A8J5SL58_ZIZPA SubName: Full=Uncharacterized protein {ECO:0000313|EMBL:KAG8056994.1};	Alpha-amylase	GO:0004556,alpha-amylase activity; GO:0005509,calcium ion binding; GO:0005983,starch catabolic process; GO:0005987,sucrose catabolic process; GO:0003674,molecular_function; GO:0003824,catalytic activity; GO:0004553,hydrolase activity, hydrolyzing O-glycosyl compounds; GO:0016160,amylase activity; GO:0016787,hydrolase activity; GO:0016798,hydrolase activity, acting on glycosyl bonds; GO:0005488,bi…	PF00128.27:Alpha amylase, catalytic domain	--	--	--
Zlat_10013999	5.1703	6.0943	4.9926	12.8129	10.5711	11.212	92	107	105	213	206	205	1.13524	9.71316e-14	3.65979e-12	up	scaffold_583	27245	29629	-	Zlat_10013999	--	--	--	hypothetical protein GUJ93_ZPchr0014g46579 [Zizania palustris]	P2A13_ARATH RecName: Full=F-box protein PP2-A13; AltName: Full=Protein PHLOEM PROTEIN 2-LIKE A13; Short=AtPP2-A13; AltName: Full=SKP1-interacting partner 9;	A0A8J5TCS2_ZIZPA SubName: Full=Uncharacterized protein {ECO:0000313|EMBL:KAG8083032.1};	--	GO:0005634,nucleus; GO:0016567,protein ubiquitination; GO:0006807,nitrogen compound metabolic process; GO:0008150,biological_process; GO:0008152,metabolic process; GO:0019538,protein metabolic process; GO:0032446,protein modification by small protein conjugation; GO:0036211,protein modification process; GO:0043170,macromolecule metabolic process; GO:0043412,macromolecule modification; GO:0044238,…	PF14299.9:Phloem protein 2	--	--	--
Zlat_10002398	0.1235	0.0626	0.3658	1.6859	1.8048	1.5028	4	2	14	51	64	50	3.15841	1.63652e-13	6.11707e-12	up	scaffold_1880	12744	14583	-	Zlat_10002398	--	K03885 NADH:quinone reductase (non-electrogenic) [EC:1.6.5.9] | (RefSeq) internal alternative NAD(P)H-ubiquinone oxidoreductase A1, mitochondrial (A)	ko00190: Oxidative phosphorylation; ko01100: Metabolic pathways	hypothetical protein GUJ93_ZPchr0007g3636 [Zizania palustris]	NDA2_ARATH RecName: Full=Internal alternative NAD(P)H-ubiquinone oxidoreductase A2, mitochondrial; EC=1.6.5.9; AltName: Full=Internal alternative NADH dehydrogenase NDA2; AltName: Full=NADH:ubiquinone reductase (non-electrogenic) NDA2; Flags: Precursor;	A0A8J5T553_ZIZPA RecName: Full=NADH:ubiquinone reductase (non-electrogenic) {ECO:0000256|ARBA:ARBA00012637}; EC=1.6.5.9 {ECO:0000256|ARBA:ARBA00012637};	NADH-dehydrogenase (ubiquinone)	GO:0031304,intrinsic component of mitochondrial inner membrane; GO:0005759,mitochondrial matrix; GO:0005739,mitochondrion; GO:0005777,peroxisome; GO:0050136,NADH dehydrogenase (quinone) activity; GO:0003959,NADPH dehydrogenase activity; GO:0016491,oxidoreductase activity; GO:0006116,NADH oxidation; GO:0003674,molecular_function; GO:0003824,catalytic activity; GO:0003954,NADH dehydrogenase activit…	PF07992.17:Pyridine nucleotide-disulphide oxidoreductase	--	--	--
Zlat_10022500	7.089	7.1309	8.1464	2.1518	2.995	2.8317	134	133	182	38	62	55	-1.43643	1.72207e-13	6.4198e-12	down	scaffold_343	533639	534610	+	Zlat_10022500	--	K13429 chitin elicitor receptor kinase 1 | (RefSeq) chitin elicitor receptor kinase 1-like isoform X2 (A)	ko04626: Plant-pathogen interaction	hypothetical protein GUJ93_ZPchr0002g25792 [Zizania palustris]	LYK5_ARATH RecName: Full=Protein LYK5; AltName: Full=LysM domain receptor-like kinase 5; AltName: Full=LysM-containing receptor-like kinase 5; Flags: Precursor;	A0A8J5RWZ9_ZIZPA SubName: Full=Uncharacterized protein {ECO:0000313|EMBL:KAG8058347.1};	--	GO:0016021,integral component of membrane; GO:0005886,plasma membrane; GO:0005524,ATP binding; GO:0008061,chitin binding; GO:0042803,protein homodimerization activity; GO:0004672,protein kinase activity; GO:0071323,cellular response to chitin; GO:0045087,innate immune response; GO:0006468,protein phosphorylation; GO:0000166,nucleotide binding; GO:0003674,molecular_function; GO:0005488,binding; GO…	PF00069.28:Protein kinase domain	--	--	--
Zlat_10012699	5.6801	5.4519	4.7211	2.1101	2.1967	1.8535	170	161	167	59	72	57	-1.31447	1.80113e-13	6.70565e-12	down	scaffold_662	159878	161631	-	Zlat_10012699	--	K13437 receptor kinase-like protein | (RefSeq) probable LRR receptor-like serine/threonine-protein kinase At3g47570 (A)	ko04626: Plant-pathogen interaction	hypothetical protein GUJ93_ZPchr0006g45338 [Zizania palustris]	XA21_ORYSJ RecName: Full=Receptor kinase-like protein Xa21 {ECO:0000303|PubMed:22735448}; EC=2.7.11.1 {ECO:0000250|UniProtKB:Q1MX30, ECO:0000255|PROSITE-ProRule:PRU00159}; Contains: RecName: Full=Receptor kinase-like protein Xa21, processed {ECO:0000303|PubMed:22735448}; Flags: Precursor;	A0A8J5TCA8_ZIZPA RecName: Full=Protein kinase domain-containing protein {ECO:0000259|Pfam:PF00069};	--	GO:0032541,cortical endoplasmic reticulum; GO:0005789,endoplasmic reticulum membrane; GO:0016021,integral component of membrane; GO:0005634,nucleus; GO:1990578,perinuclear endoplasmic reticulum membrane; GO:0005886,plasma membrane; GO:0005524,ATP binding; GO:0106310,protein serine kinase activity; GO:0004674,protein serine/threonine kinase activity; GO:0006952,defense response; GO:0006468,protein…	PF00069.28:Protein kinase domain	--	--	--
Zlat_10008949	1.4297	1.0745	0.9786	2.3041	3.0804	3.0799	89	66	72	134	210	197	1.33745	1.86107e-13	6.90877e-12	up	scaffold_796	210527	213727	+	Zlat_10008949	--	K12813 pre-mRNA-splicing factor ATP-dependent RNA helicase DHX16 [EC:3.6.4.13] | (RefSeq) pre-mRNA-splicing factor ATP-dependent RNA helicase DEAH1 (A)	ko03040: Spliceosome	pre-mRNA-splicing factor ATP-dependent RNA helicase DEAH1 [Oryza sativa Japonica Group]	ESP3_ARATH RecName: Full=Pre-mRNA-splicing factor ATP-dependent RNA helicase DEAH1 {ECO:0000305}; EC=3.6.4.13; AltName: Full=DEAH RNA helicase homolog PRP2 {ECO:0000303|PubMed:17008405}; AltName: Full=Protein EMBRYO DEFECTIVE 2733 {ECO:0000303|PubMed:15266054}; AltName: Full=Protein ENHANCED SILENCING PHENOTYPE 3 {ECO:0000303|PubMed:17008405};	A0A0D9WG40_9ORYZ RecName: Full=RNA helicase {ECO:0000256|ARBA:ARBA00012552}; EC=3.6.4.13 {ECO:0000256|ARBA:ARBA00012552};	mRNA splicing factor ATP-dependent RNA helicase	GO:0016020,membrane; GO:0005634,nucleus; GO:0005681,spliceosomal complex; GO:0005524,ATP binding; GO:0016887,ATP hydrolysis activity; GO:0003723,RNA binding; GO:0003724,RNA helicase activity; GO:0006397,mRNA processing; GO:0035194,post-transcriptional gene silencing by RNA; GO:0008380,RNA splicing; GO:0000166,nucleotide binding; GO:0003674,molecular_function; GO:0005488,binding; GO:0017076,purine…	PF04408.26:Helicase associated domain (HA2)	--	--	--
Zlat_10022791	6.8715	7.1188	6.1046	3.4324	2.3355	2.0434	180	184	189	84	67	55	-1.32595	2.1893e-13	8.07603e-12	down	scaffold_359	285009	286950	-	Zlat_10022791	--	--	--	hypothetical protein GUJ93_ZPchr0014g46932 [Zizania palustris]	--	A0A8J5T7U7_ZIZPA SubName: Full=Uncharacterized protein {ECO:0000313|EMBL:KAG8082197.1};	--	--	--	--	--	--
novel.177	13.9591	17.6536	12.9209	5.6191	3.704	4.8767	117	146	128	44	34	42	-1.60944	2.29316e-13	8.43704e-12	down	scaffold_1160	75324	75754	.	--	--	K09286 EREBP-like factor | (RAP-DB) Os01g0797600, ETHYLENE-RESPONSIVE_ELEMENT-BINDING_FACTOR_3, ERF3; AP2/ERF family protein, ERF-associated EAR-motif-containing repressor, Abiotic stress response, Stress signaling (A)	--	hypothetical protein GUJ93_ZPchr0001g30715 [Zizania palustris]	--	A0A8J5VTU2_ZIZPA RecName: Full=AP2/ERF domain-containing protein {ECO:0000259|Pfam:PF00847};	--	--	--	--	--	--
Zlat_10034284	0.1795	0.0606	0.1265	1.0887	1.6389	1.6303	6	2	5	34	60	56	3.61773	2.42998e-13	8.91709e-12	up	scaffold_144	772425	775654	+	Zlat_10034284	--	K05909 laccase [EC:1.10.3.2] | (RefSeq) laccase-25-like (A)	--	hypothetical protein E2562_016057, partial [Oryza meyeriana var. granulata]	LAC25_ORYSJ RecName: Full=Laccase-25; EC=1.10.3.2; AltName: Full=Benzenediol:oxygen oxidoreductase 25; AltName: Full=Diphenol oxidase 25; AltName: Full=Urishiol oxidase 25; Flags: Precursor;	A0A6G1BKL1_9ORYZ RecName: Full=Laccase {ECO:0000256|ARBA:ARBA00012297}; EC=1.10.3.2 {ECO:0000256|ARBA:ARBA00012297}; Flags: Fragment;	Multicopper oxidases	GO:0048046,apoplast; GO:0005507,copper ion binding; GO:0052716,hydroquinone:oxygen oxidoreductase activity; GO:0016491,oxidoreductase activity; GO:0046274,lignin catabolic process; GO:0003674,molecular_function; GO:0005488,binding; GO:0043167,ion binding; GO:0043169,cation binding; GO:0046872,metal ion binding; GO:0046914,transition metal ion binding; GO:0003824,catalytic activity; GO:0016679,oxi…	PF07731.17:Multicopper oxidase	--	--	--
Zlat_10036065	1.746	2.1932	2.6841	0.4475	0.6512	0.5026	71	88	129	17	29	21	-1.99944	3.86198e-13	1.40076e-11	down	scaffold_132	358954	361044	-	Zlat_10036065	--	K07198 5'-AMP-activated protein kinase, catalytic alpha subunit [EC:2.7.11.11] | (RefSeq) CBL-interacting protein kinase 5 (A)	--	hypothetical protein GUJ93_ZPchr0002g26234 [Zizania palustris]	CIPKG_ORYSJ RecName: Full=CBL-interacting protein kinase 16; EC=2.7.11.1; AltName: Full=OsCIPK16;	A0A8J5RZ23_ZIZPA SubName: Full=Uncharacterized protein {ECO:0000313|EMBL:KAG8056774.1};	Serine/threonine protein kinase	GO:0005524,ATP binding; GO:0106310,protein serine kinase activity; GO:0004674,protein serine/threonine kinase activity; GO:0006468,protein phosphorylation; GO:0007165,signal transduction; GO:0000166,nucleotide binding; GO:0003674,molecular_function; GO:0005488,binding; GO:0017076,purine nucleotide binding; GO:0030554,adenyl nucleotide binding; GO:0032553,ribonucleotide binding; GO:0032555,purine …	PF00069.28:Protein kinase domain	--	--	--
Zlat_10013555	4.1807	4.7548	3.4979	9.2481	9.3315	8.092	90	101	89	186	220	179	1.15308	4.06626e-13	1.47296e-11	up	scaffold_660	277109	278494	-	Zlat_10013555	--	--	--	hypothetical protein GUJ93_ZPchr0011g28053 [Zizania palustris]	NAC77_ORYSJ RecName: Full=NAC domain-containing protein 77 {ECO:0000303|PubMed:15029955}; Short=ONAC077 {ECO:0000303|PubMed:15029955}; AltName: Full=NAC domain-containing protein 300 {ECO:0000303|PubMed:15654622}; Short=ONAC300 {ECO:0000303|PubMed:15654622};	A0A8J5WHY8_ZIZPA RecName: Full=NAC domain-containing protein {ECO:0000259|Pfam:PF02365};	--	GO:0005634,nucleus; GO:0043565,sequence-specific DNA binding; GO:0006355,regulation of DNA-templated transcription; GO:0003674,molecular_function; GO:0003676,nucleic acid binding; GO:0003677,DNA binding; GO:0005488,binding; GO:0097159,organic cyclic compound binding; GO:1901363,heterocyclic compound binding; GO:0006139,nucleobase-containing compound metabolic process; GO:0006351,DNA-templated tra…	PF02365.18:No apical meristem (NAM) protein	NAC	TF	NAC
Zlat_10042995	0.7445	1.2959	1.1366	2.7027	2.7342	2.347	46	79	83	156	185	149	1.33459	7.86238e-13	2.81188e-11	up	scaffold_39	187118	190397	+	Zlat_10042995	--	K13457 disease resistance protein RPM1 | (RefSeq) disease resistance protein RPM1 isoform X1 (A)	ko04626: Plant-pathogen interaction	hypothetical protein GUJ93_ZPchr0006g42551 [Zizania palustris]	RGA5R_ORYSJ RecName: Full=Disease resistance protein RGA5 {ECO:0000305}; AltName: Full=Os11gRGA5 {ECO:0000312|EMBL:BAK39930.1}; AltName: Full=SasRGA5 {ECO:0000303|PubMed:21251109};	A0A8J5VSM2_ZIZPA RecName: Full=NB-ARC domain-containing protein {ECO:0000259|Pfam:PF00931};	Apoptotic ATPase	GO:0005737,cytoplasm; GO:0043531,ADP binding; GO:0005524,ATP binding; GO:0043621,protein self-association; GO:0042742,defense response to bacterium; GO:0002758,innate immune response-activating signal transduction; GO:0060548,negative regulation of cell death; GO:0009626,plant-type hypersensitive response; GO:0000166,nucleotide binding; GO:0003674,molecular_function; GO:0005488,binding; GO:001707…	PF00931.25:NB-ARC domain	--	--	--
Zlat_10012135	4.2305	4.7679	4.0422	1.7176	1.332	1.4197	116	129	131	44	40	40	-1.50391	8.6139e-13	3.07284e-11	down	scaffold_659	152304	153713	-	Zlat_10012135	--	K20716 mitogen-activated protein kinase kinase kinase 17/18 | (RefSeq) mitogen-activated protein kinase kinase kinase ANP1 (A)	ko04016: MAPK signaling pathway - plant	hypothetical protein GUJ93_ZPchr0007g4370 [Zizania palustris]	M3K17_ARATH RecName: Full=Mitogen-activated protein kinase kinase kinase 17 {ECO:0000303|PubMed:25720833}; EC=2.7.11.25 {ECO:0000250|UniProtKB:Q9ZVP5, ECO:0000255|PROSITE-ProRule:PRU00159};	A0A8J5VXU4_ZIZPA RecName: Full=Protein kinase domain-containing protein {ECO:0000259|Pfam:PF00069};	MEKK and related serine/threonine protein kinases	GO:0005634,nucleus; GO:0005524,ATP binding; GO:0004709,MAP kinase kinase kinase activity; GO:0004672,protein kinase activity; GO:0019901,protein kinase binding; GO:0106310,protein serine kinase activity; GO:0004674,protein serine/threonine kinase activity; GO:0009738,abscisic acid-activated signaling pathway; GO:0006468,protein phosphorylation; GO:0009737,response to abscisic acid; GO:0006970,res…	PF00069.28:Protein kinase domain	--	--	--
Zlat_10034342	8.7685	8.736	9.9756	3.977	4.1164	4.0016	177	174	238	75	91	83	-1.14055	1.01212e-12	3.59233e-11	down	scaffold_150	329807	331202	+	Zlat_10034342	--	--	--	hypothetical protein GUJ93_ZPchr0006g44899 [Zizania palustris]	HIP5_ARATH RecName: Full=Heavy metal-associated isoprenylated plant protein 5 {ECO:0000303|PubMed:21072340, ECO:0000303|PubMed:23368984}; Short=AtHIP05 {ECO:0000303|PubMed:21072340, ECO:0000303|PubMed:23368984}; AltName: Full=Farnesylated protein 2 {ECO:0000303|PubMed:8837031}; Short=AtFP2 {ECO:0000303|PubMed:8837031}; Flags: Precursor;	A0A8J5W2J7_ZIZPA SubName: Full=Uncharacterized protein {ECO:0000313|EMBL:KAG8073488.1};	Copper chaperone	GO:0005507,copper ion binding; GO:0003674,molecular_function; GO:0005488,binding; GO:0043167,ion binding; GO:0043169,cation binding; GO:0046872,metal ion binding; GO:0046914,transition metal ion binding	PF00403.29:Heavy-metal-associated domain	--	--	--
Zlat_10003098	5.2258	4.9784	4.5099	13.6485	12.7884	11.5955	50	47	51	122	134	114	1.4177	1.06992e-12	3.78793e-11	up	scaffold_1532	5952	7879	-	Zlat_10003098	--	K09539 DnaJ homolog subfamily C member 19 | (RefSeq) mitochondrial import inner membrane translocase subunit TIM14-3 isoform X1 (A)	--	hypothetical protein EE612_020764, partial [Oryza sativa]	TI143_ARATH RecName: Full=Mitochondrial import inner membrane translocase subunit TIM14-3; AltName: Full=Chaperone DnaJ-domain containing protein 3;	A0A0P0W464_ORYSJ SubName: Full=Os03g0776900 protein {ECO:0000313|EMBL:BAS86642.1}; Flags: Fragment;	Molecular chaperone (DnaJ superfamily)	GO:0016021,integral component of membrane; GO:0001405,PAM complex, Tim23 associated import motor; GO:0001671,ATPase activator activity; GO:0030150,protein import into mitochondrial matrix; GO:0003674,molecular_function; GO:0098772,molecular function regulator activity; GO:0140677,molecular function activator activity; GO:0006605,protein targeting; GO:0006626,protein targeting to mitochondrion; GO…	PF03656.16:Pam16	--	--	--
Zlat_10016712	18.7731	17.5783	16.0562	4.1499	5.0308	4.7661	92	85	93	19	27	24	-1.85647	1.07867e-12	3.81411e-11	down	scaffold_499	123032	123283	-	Zlat_10016712	--	K14488 SAUR family protein | (RefSeq) auxin-responsive protein SAUR71-like (A)	ko04075: Plant hormone signal transduction	hypothetical protein GUJ93_ZPchr0007g5488 [Zizania palustris]	SAU40_ARATH RecName: Full=Auxin-responsive protein SAUR40 {ECO:0000305}; AltName: Full=Protein SMALL AUXIN UP RNA 40 {ECO:0000303|PubMed:12036261};	A0A8J5T3K0_ZIZPA SubName: Full=Uncharacterized protein {ECO:0000313|EMBL:KAG8078082.1};	--	GO:0005737,cytoplasm; GO:0009734,auxin-activated signaling pathway; GO:0040008,regulation of growth; GO:0007154,cell communication; GO:0007165,signal transduction; GO:0008150,biological_process; GO:0009719,response to endogenous stimulus; GO:0009725,response to hormone; GO:0009733,response to auxin; GO:0009755,hormone-mediated signaling pathway; GO:0009987,cellular process; GO:0010033,response to…	PF02519.17:Auxin responsive protein	--	--	--
Zlat_10030504	2.7383	2.6151	2.9183	5.2702	5.121	6.4829	104	98	131	187	213	253	1.07197	1.49041e-12	5.21105e-11	up	scaffold_201	466217	468829	+	Zlat_10030504	--	K03283 heat shock 70kDa protein 1/6/8 | (RefSeq) heat shock cognate 70 kDa protein (A)	ko03040: Spliceosome; ko04141: Protein processing in endoplasmic reticulum; ko04144: Endocytosis	hypothetical protein GUJ93_ZPchr0006g46134 [Zizania palustris]	HSP7C_PETHY RecName: Full=Heat shock cognate 70 kDa protein;	A0A8J5SKD4_ZIZPA SubName: Full=Uncharacterized protein {ECO:0000313|EMBL:KAG8074458.1};	Molecular chaperones HSP70/HSC70, HSP70 superfamily	GO:0005524,ATP binding; GO:0140662,ATP-dependent protein folding chaperone; GO:0000166,nucleotide binding; GO:0003674,molecular_function; GO:0005488,binding; GO:0017076,purine nucleotide binding; GO:0030554,adenyl nucleotide binding; GO:0032553,ribonucleotide binding; GO:0032555,purine ribonucleotide binding; GO:0032559,adenyl ribonucleotide binding; GO:0035639,purine ribonucleoside triphosphate …	PF00012.23:Hsp70 protein	--	--	--
Zlat_10004833	22.1025	24.0001	24.9976	6.7595	5.9723	9.4381	98	105	131	28	29	43	-1.63815	1.73393e-12	6.01767e-11	down	scaffold_1160	36068	36295	+	Zlat_10004833	--	--	--	hypothetical protein E2562_027483 [Oryza meyeriana var. granulata]	--	A0A0E0FUD7_ORYNI SubName: Full=Uncharacterized protein {ECO:0000313|EnsemblPlants:ONIVA01G38600.1};	--	GO:0016021,integral component of membrane; GO:0005575,cellular_component; GO:0016020,membrane; GO:0031224,intrinsic component of membrane; GO:0110165,cellular anatomical entity	--	--	--	--
Zlat_10015601	0.2568	0.3904	0.4888	2.9548	3.8103	2.5615	4	6	9	43	65	41	3.06669	1.75784e-12	6.09311e-11	up	scaffold_532	154805	157507	-	Zlat_10015601	--	K03031 26S proteasome regulatory subunit N12 | (RefSeq) 26S proteasome non-ATPase regulatory subunit 8 homolog A (A)	ko03050: Proteasome	26S proteasome non-ATPase regulatory subunit 8 homolog A [Aegilops tauschii subsp. strangulata]	PSD8A_ARATH RecName: Full=26S proteasome non-ATPase regulatory subunit 8 homolog A; AltName: Full=26S proteasome regulatory subunit RPN12a {ECO:0000303|PubMed:14623884}; Short=AtRPN12a {ECO:0000303|PubMed:14623884}; AltName: Full=26S proteasome regulatory subunit S14 homolog A;	A0A453CRU7_AEGTS RecName: Full=PCI domain-containing protein {ECO:0000259|PROSITE:PS50250};	26S proteasome regulatory complex, subunit RPN12/PSMD8	GO:0009941,chloroplast envelope; GO:0005634,nucleus; GO:0000502,proteasome complex; GO:0008541,proteasome regulatory particle, lid subcomplex; GO:0048825,cotyledon development; GO:0009736,cytokinin-activated signaling pathway; GO:0009908,flower development; GO:0048366,leaf development; GO:0048528,post-embryonic root development; GO:0043248,proteasome assembly; GO:0043161,proteasome-mediated ubiqu…	PF10075.12:CSN8/PSMD8/EIF3K family	--	--	--
Zlat_10020029	6.3539	7.6375	11.3769	23.8829	27.1201	17.9755	43	51	91	151	201	125	1.47486	2.0462e-12	7.04063e-11	up	scaffold_407	227367	240416	+	Zlat_10020029	--	--	--	--	--	--	--	--	--	--	--	--
Zlat_10012324	4.0781	2.454	2.9652	0.4092	0.3491	0.062	64	38	55	6	6	1	-3.49743	2.0775e-12	7.13959e-11	down	scaffold_649	135737	139806	-	Zlat_10012324	--	K09286 EREBP-like factor | (RefSeq) ethylene-responsive transcription factor ERF039-like (A)	--	hypothetical protein GUJ93_ZPchr0009g1912 [Zizania palustris]	DRE1H_ORYSI RecName: Full=Dehydration-responsive element-binding protein 1H; Short=Protein DREB1H;	A0A8J5RJZ9_ZIZPA RecName: Full=AP2/ERF domain-containing protein {ECO:0000259|Pfam:PF00847};	--	GO:0005634,nucleus; GO:0003677,DNA binding; GO:0003700,DNA-binding transcription factor activity; GO:0003674,molecular_function; GO:0003676,nucleic acid binding; GO:0005488,binding; GO:0097159,organic cyclic compound binding; GO:1901363,heterocyclic compound binding; GO:0140110,transcription regulator activity; GO:0005575,cellular_component; GO:0005622,intracellular anatomical structure; GO:00432…	PF00847.23:AP2 domain	AP2/ERF-ERF	TF	AP2/ERF->AP2/ERF-ERF
Zlat_10006472	5.0032	6.6669	5.2522	0.4959	0.9306	1.3525	54	71	67	5	11	15	-2.54262	2.36254e-12	8.0699e-11	down	scaffold_975	94864	95418	+	Zlat_10006472	--	K19040 E3 ubiquitin-protein ligase ATL10/75/76/77/78 [EC:2.3.2.27] | (RefSeq) RING-H2 finger protein ATL72-like (A)	--	hypothetical protein GUJ93_ZPchr0002g24552 [Zizania palustris]	ATL8_ARATH RecName: Full=RING-H2 finger protein ATL8; EC=2.3.2.27 {ECO:0000305}; AltName: Full=RING-type E3 ubiquitin transferase ATL8 {ECO:0000305};	A0A8J5V4Y7_ZIZPA RecName: Full=RING-type domain-containing protein {ECO:0000259|Pfam:PF13639};	FOG: Predicted E3 ubiquitin ligase	GO:0016021,integral component of membrane; GO:0046872,metal ion binding; GO:0016740,transferase activity; GO:0016567,protein ubiquitination; GO:0003674,molecular_function; GO:0005488,binding; GO:0043167,ion binding; GO:0043169,cation binding; GO:0003824,catalytic activity; GO:0006807,nitrogen compound metabolic process; GO:0008150,biological_process; GO:0008152,metabolic process; GO:0019538,prote…	PF13639.9:Ring finger domain	--	--	--
Zlat_10034661	37.2439	41.6058	39.3892	18.1206	14.2988	19.5644	176	194	220	80	74	95	-1.14413	2.44589e-12	8.3243e-11	down	scaffold_137	132133	132375	-	Zlat_10034661	--	--	--	--	--	J3N0H5_ORYBR SubName: Full=Uncharacterized protein {ECO:0000313|EnsemblPlants:OB10G10230.1};	--	--	--	--	--	--
Zlat_10002447	5.043	4.2783	4.7462	2.0015	2.0696	1.9301	178	149	198	66	80	70	-1.1833	2.66027e-12	9.02121e-11	down	scaffold_1819	4110	7140	-	Zlat_10002447	--	--	--	hypothetical protein GUJ93_ZPchr0010g7769 [Zizania palustris]	JAL3_ARATH RecName: Full=Jacalin-related lectin 3; AltName: Full=Mannose-binding lectin superfamily protein;	A0A8J6BF48_ZIZPA SubName: Full=Uncharacterized protein {ECO:0000313|EMBL:KAG8086054.1};	--	GO:0030246,carbohydrate binding; GO:0003674,molecular_function; GO:0005488,binding	PF01419.20:Jacalin-like lectin domain	--	--	--
Zlat_10048515	3.4831	2.9727	4.1879	10.4981	9.0393	10.1693	38	32	54	107	108	114	1.51451	3.07471e-12	1.0389e-10	up	scaffold_2	1236460	1239131	-	Zlat_10048515	--	K09539 DnaJ homolog subfamily C member 19 | (RefSeq) mitochondrial import inner membrane translocase subunit TIM14-3 isoform X1 (A)	--	hypothetical protein EE612_020764, partial [Oryza sativa]	TI143_ARATH RecName: Full=Mitochondrial import inner membrane translocase subunit TIM14-3; AltName: Full=Chaperone DnaJ-domain containing protein 3;	A0A0P0W464_ORYSJ SubName: Full=Os03g0776900 protein {ECO:0000313|EMBL:BAS86642.1}; Flags: Fragment;	Molecular chaperone (DnaJ superfamily)	GO:0016021,integral component of membrane; GO:0001405,PAM complex, Tim23 associated import motor; GO:0001671,ATPase activator activity; GO:0030150,protein import into mitochondrial matrix; GO:0003674,molecular_function; GO:0098772,molecular function regulator activity; GO:0140677,molecular function activator activity; GO:0006605,protein targeting; GO:0006626,protein targeting to mitochondrion; GO…	PF03656.16:Pam16	--	--	--
novel.619	19.3401	12.9133	12.7056	1.7048	3.3242	3.1001	85	56	66	7	16	14	-2.40014	3.1968e-12	1.07628e-10	down	scaffold_189	266420	266742	+	--	--	--	--	--	--	--	--	--	--	--	--	--
novel.858	24.6826	22.7219	22.2757	3.3025	7.3249	9.6084	120	109	128	15	39	48	-1.72094	3.63456e-12	1.22074e-10	down	scaffold_2327	16538	16787	.	--	--	--	--	hypothetical protein GUJ93_ZPchr0013g34012 [Zizania palustris]	--	A0A8J5WTV2_ZIZPA SubName: Full=Uncharacterized protein {ECO:0000313|EMBL:KAG8097036.1};	--	--	--	--	--	--
Zlat_10027926	6.8774	6.1479	6.6246	2.9823	2.9628	3.0205	195	172	222	79	92	88	-1.08694	3.75519e-12	1.25676e-10	down	scaffold_238	685034	686702	-	Zlat_10027926	--	--	--	hypothetical protein GUJ93_ZPchr0008g13837 [Zizania palustris]	--	A0A8J5RJ87_ZIZPA SubName: Full=Uncharacterized protein {ECO:0000313|EMBL:KAG8045970.1};	--	--	--	--	--	--
Zlat_10023592	2.1025	2.4558	2.5628	0.4959	0.2929	0.6589	59	68	85	13	9	19	-2.26433	3.83529e-12	1.28052e-10	down	scaffold_337	169160	170602	+	Zlat_10023592	--	K13422 transcription factor MYC2 | (RefSeq) transcription factor MYC2 (A)	ko04016: MAPK signaling pathway - plant; ko04075: Plant hormone signal transduction	hypothetical protein GUJ93_ZPchr0001g30662 [Zizania palustris]	AIB_ARATH RecName: Full=Transcription factor ABA-INDUCIBLE bHLH-TYPE; Short=AtAIB; AltName: Full=Basic helix-loop-helix protein 17; Short=AtbHLH17; Short=bHLH 17; AltName: Full=Transcription factor EN 35; AltName: Full=bHLH transcription factor bHLH017;	A0A8J5SGY3_ZIZPA SubName: Full=Uncharacterized protein {ECO:0000313|EMBL:KAG8055704.1};	--	GO:0005634,nucleus; GO:0003700,DNA-binding transcription factor activity; GO:0046983,protein dimerization activity; GO:0000976,transcription cis-regulatory region binding; GO:0009738,abscisic acid-activated signaling pathway; GO:0010629,negative regulation of gene expression; GO:0006355,regulation of DNA-templated transcription; GO:0009737,response to abscisic acid; GO:0009611,response to woundin…	PF14215.9:bHLH-MYC and R2R3-MYB transcription factors N-terminal	bHLH	TF	bHLH
Zlat_10042842	14.595	19.2635	17.3742	5.9946	4.339	5.6155	86	112	121	33	28	34	-1.64607	4.57381e-12	1.51056e-10	down	scaffold_44	499331	499633	+	Zlat_10042842	--	K14488 SAUR family protein | (RefSeq) auxin-responsive protein SAUR71 (A)	ko04075: Plant hormone signal transduction	hypothetical protein GUJ93_ZPchr0006g44481 [Zizania palustris]	SAU71_ARATH RecName: Full=Auxin-responsive protein SAUR71 {ECO:0000305}; AltName: Full=Protein SMALL AUXIN UP RNA 71 {ECO:0000303|PubMed:12036261};	A0A8J5VJA7_ZIZPA SubName: Full=Uncharacterized protein {ECO:0000313|EMBL:KAG8069855.1};	--	GO:0005737,cytoplasm; GO:0009734,auxin-activated signaling pathway; GO:0040008,regulation of growth; GO:0007154,cell communication; GO:0007165,signal transduction; GO:0008150,biological_process; GO:0009719,response to endogenous stimulus; GO:0009725,response to hormone; GO:0009733,response to auxin; GO:0009755,hormone-mediated signaling pathway; GO:0009987,cellular process; GO:0010033,response to…	PF02519.17:Auxin responsive protein	--	--	--
novel.1868	2.6094	2.3436	2.2738	1.0537	0.8846	1.0644	167	148	172	63	62	70	-1.22328	4.58331e-12	1.51056e-10	down	scaffold_562	239295	242585	.	--	--	--	--	--	--	--	--	--	--	--	--	--
novel.391	5.7816	5.5837	4.8917	1.5289	1.2422	1.5225	85	81	85	21	20	23	-1.87707	4.65535e-12	1.52893e-10	down	scaffold_1496	41225	41980	.	--	--	K09286 EREBP-like factor | (RAP-DB) Os03g0191900, ERF47, ETHYLENE_RESPONSE_FACTOR_47; Pathogenesis-related transcriptional factor and ERF domain containing protein. (A)	--	hypothetical protein GUJ93_ZPchr0013g37702 [Zizania palustris]	RAP24_ARATH RecName: Full=Ethylene-responsive transcription factor RAP2-4; AltName: Full=Ethylene-responsive transcription factor ERF059; AltName: Full=Protein RELATED TO APETALA2 4;	A0A8J5WST5_ZIZPA RecName: Full=AP2/ERF domain-containing protein {ECO:0000259|Pfam:PF00847};	--	GO:0005634,nucleus; GO:0003677,DNA binding; GO:0003700,DNA-binding transcription factor activity; GO:0043565,sequence-specific DNA binding; GO:0000976,transcription cis-regulatory region binding; GO:0071472,cellular response to salt stress; GO:0009736,cytokinin-activated signaling pathway; GO:0009873,ethylene-activated signaling pathway; GO:0045595,regulation of cell differentiation; GO:0009409,r…	--	--	--	--
Zlat_10026414	2.9384	2.5525	2.7821	0.7114	0.6069	0.8511	84	72	94	19	19	25	-1.88841	5.23524e-12	1.71338e-10	down	scaffold_284	350710	352179	-	Zlat_10026414	--	K13496 UDP-glucosyltransferase 73C [EC:2.4.1.-] | (RefSeq) UDP-glycosyltransferase 73C1 (A)	ko00908: Zeatin biosynthesis; ko01110: Biosynthesis of secondary metabolites	hypothetical protein E2562_025226 [Oryza meyeriana var. granulata]	U73C6_ARATH RecName: Full=UDP-glycosyltransferase 73C6; EC=2.4.1.-; AltName: Full=Flavonol-3-O-glycoside-7-O-glucosyltransferase 1; AltName: Full=Zeatin O-glucosyltransferase 2;	A0A0D3G2E5_9ORYZ RecName: Full=Glycosyltransferase {ECO:0000256|RuleBase:RU362057}; EC=2.4.1.- {ECO:0000256|RuleBase:RU362057};	UDP-glucuronosyl and UDP-glucosyl transferase	GO:0005783,endoplasmic reticulum; GO:0080043,quercetin 3-O-glucosyltransferase activity; GO:0080046,quercetin 4'-O-glucosyltransferase activity; GO:0080044,quercetin 7-O-glucosyltransferase activity; GO:0035251,UDP-glucosyltransferase activity; GO:0051555,flavonol biosynthetic process; GO:0003674,molecular_function; GO:0003824,catalytic activity; GO:0008194,UDP-glycosyltransferase activity; GO:00…	PF00201.21:UDP-glucoronosyl and UDP-glucosyl transferase	--	--	--
Zlat_10022966	9.5037	7.6538	7.1076	16.0764	16.0388	16.929	112	89	99	177	207	205	1.06609	5.33965e-12	1.74553e-10	up	scaffold_333	106644	111478	-	Zlat_10022966	--	--	--	hypothetical protein GUJ93_ZPchr0002g24190 [Zizania palustris]	PIK1_ORYSJ RecName: Full=Disease resistance protein Pik-1 {ECO:0000305}; AltName: Full=Pik-1 blast resistance protein {ECO:0000312|EMBL:ADZ48537.1};	A0A8J5RSA3_ZIZPA SubName: Full=Uncharacterized protein {ECO:0000313|EMBL:KAG8056293.1};	--	GO:0043531,ADP binding; GO:0005524,ATP binding; GO:0042742,defense response to bacterium; GO:0002758,innate immune response-activating signal transduction; GO:0009626,plant-type hypersensitive response; GO:0000166,nucleotide binding; GO:0003674,molecular_function; GO:0005488,binding; GO:0017076,purine nucleotide binding; GO:0030554,adenyl nucleotide binding; GO:0032553,ribonucleotide binding; GO:…	--	--	--	--
Zlat_10013396	37.3189	44.1984	43.3236	20.9018	17.6326	18.7928	172	201	236	90	89	89	-1.08257	7.17519e-12	2.31863e-10	down	scaffold_614	103502	107228	-	Zlat_10013396	--	--	--	Putative regulator of chromosome condensation (RCC1) family protein [Zea mays]	--	A0A0E0CA96_9ORYZ SubName: Full=Uncharacterized protein {ECO:0000313|EnsemblPlants:OMERI01G34170.4};	FOG: RCC1 domain	--	--	--	--	--
Zlat_10006690	1.9045	3.0561	2.2828	9.8531	9.4198	11.2753	12	19	17	58	65	73	2.12548	7.21709e-12	2.3295e-10	up	scaffold_954	125324	126196	-	Zlat_10006690	--	--	--	hypothetical protein GUJ93_ZPchr0007g3563 [Zizania palustris]	--	A0A8J5VPQ4_ZIZPA SubName: Full=Uncharacterized protein {ECO:0000313|EMBL:KAG8080147.1};	--	--	PF12609.11:Wound-induced protein	--	--	--
Zlat_10010410	6.1024	7.4579	8.2509	2.6896	3.4963	3.8137	204	246	326	84	128	131	-1.0776	8.95616e-12	2.86455e-10	down	scaffold_746	201880	203598	-	Zlat_10010410	--	K13754 solute carrier family 24 (sodium/potassium/calcium exchanger), member 6 | (RefSeq) cation/calcium exchanger 1 (A)	--	hypothetical protein GUJ93_ZPchr0003g17567 [Zizania palustris]	CCX1_ARATH RecName: Full=Cation/calcium exchanger 1; Short=AtCCX1; AltName: Full=Protein CATION EXCHANGER 7;	A0A8J5VXA8_ZIZPA SubName: Full=Uncharacterized protein {ECO:0000313|EMBL:KAG8061969.1};	K+-dependent Na+:Ca2+ antiporter	GO:0016021,integral component of membrane; GO:0016020,membrane; GO:0005774,vacuolar membrane; GO:0015297,antiporter activity; GO:0008324,cation transmembrane transporter activity; GO:0006812,cation transport; GO:0006813,potassium ion transport; GO:0006814,sodium ion transport; GO:0003674,molecular_function; GO:0005215,transporter activity; GO:0015291,secondary active transmembrane transporter act…	PF01699.27:Sodium/calcium exchanger protein	--	--	--
Zlat_10036632	1.1407	1.0648	0.8381	2.8597	2.4395	4.0608	38	35	33	89	89	139	1.67433	9.9192e-12	3.16179e-10	up	scaffold_114	1005026	1009679	+	Zlat_10036632	--	--	--	hypothetical protein OsI_20199 [Oryza sativa Indica Group]	--	A0A0E0LCX4_ORYPU SubName: Full=Uncharacterized protein {ECO:0000313|EnsemblPlants:OPUNC06G17480.1};	--	GO:0016021,integral component of membrane; GO:0005575,cellular_component; GO:0016020,membrane; GO:0031224,intrinsic component of membrane; GO:0110165,cellular anatomical entity	--	--	--	--
Zlat_10027975	6.8019	4.853	6.5376	11.1247	11.5771	13.6628	125	88	142	191	233	258	1.04271	1.04374e-11	3.31944e-10	up	scaffold_253	540476	542948	-	Zlat_10027975	--	K06911 quercetin 2,3-dioxygenase [EC:1.13.11.24] | (RefSeq) pirin-like protein isoform X1 (A)	--	hypothetical protein GUJ93_ZPchr0008g11569 [Zizania palustris]	PIRL_SOLLC RecName: Full=Pirin-like protein;	A0A8J5QZ21_ZIZPA SubName: Full=Uncharacterized protein {ECO:0000313|EMBL:KAG8047105.1};	--	GO:0005634,nucleus; GO:0005575,cellular_component; GO:0005622,intracellular anatomical structure; GO:0043226,organelle; GO:0043227,membrane-bounded organelle; GO:0043229,intracellular organelle; GO:0043231,intracellular membrane-bounded organelle; GO:0110165,cellular anatomical entity	PF02678.19:Pirin	--	--	--
Zlat_10025055	1.1214	1.867	1.7846	5.144	5.9729	8.0808	42	69	79	180	245	311	2.05258	1.1269e-11	3.56779e-10	up	scaffold_331	551909	567289	+	Zlat_10025055	--	K00826 branched-chain amino acid aminotransferase [EC:2.6.1.42] | (RefSeq) branched-chain-amino-acid aminotransferase 2, chloroplastic (A)	ko00270: Cysteine and methionine metabolism; ko00280: Valine, leucine and isoleucine degradation; ko00290: Valine, leucine and isoleucine biosynthesis; ko00770: Pantothenate and CoA biosynthesis; ko00966: Glucosinolate biosynthesis; ko01100: Metabolic pathways; ko01110: Biosynthesis of secondary metabolites; ko01210: 2-Oxocarboxylic acid metabolism; ko01230: Biosynthesis of amino acids; ko01240: …	branched-chain-amino-acid aminotransferase 2, chloroplastic [Oryza sativa Japonica Group]	BCAT3_ARATH RecName: Full=Branched-chain-amino-acid aminotransferase 3, chloroplastic {ECO:0000303|PubMed:12068099}; Short=Atbcat-3; EC=2.6.1.42; EC=2.6.1.88; Flags: Precursor;	A0A0E0KAW8_ORYPU RecName: Full=Branched-chain-amino-acid aminotransferase {ECO:0000256|RuleBase:RU004517}; EC=2.6.1.42 {ECO:0000256|RuleBase:RU004517};	Branched chain aminotransferase BCAT1, pyridoxal phosphate enzymes type IV superfamily	GO:0009507,chloroplast; GO:0009570,chloroplast stroma; GO:0004084,branched-chain-amino-acid transaminase activity; GO:0052656,L-isoleucine transaminase activity; GO:0052654,L-leucine transaminase activity; GO:0050048,L-leucine:2-oxoglutarate aminotransferase activity; GO:0052655,L-valine transaminase activity; GO:0009097,isoleucine biosynthetic process; GO:0009098,leucine biosynthetic process; GO…	PF01063.22:Amino-transferase class IV	--	--	--
novel.480	3.6232	2.754	2.9476	8.0548	7.953	7.6625	52	39	50	108	125	113	1.39119	1.14801e-11	3.63056e-10	up	scaffold_161	467318	468131	+	--	--	--	--	--	--	--	--	--	--	--	--	--
Zlat_10031517	15.987	19.1254	19.4527	7.7622	8.3524	9.7842	194	229	279	88	111	122	-1.02938	1.18717e-11	3.74598e-10	down	scaffold_186	432556	452564	-	Zlat_10031517	--	K09286 EREBP-like factor | (RefSeq) ethylene-responsive transcription factor 8 (A)	--	hypothetical protein GUJ93_ZPchr0001g31559 [Zizania palustris]	RSS3_ORYSJ RecName: Full=Protein RICE SALT SENSITIVE 3 {ECO:0000303|PubMed:23715469};	A0A8J5VPH2_ZIZPA SubName: Full=Uncharacterized protein {ECO:0000313|EMBL:KAG8055113.1};	--	GO:0005737,cytoplasm; GO:0005634,nucleus; GO:0005575,cellular_component; GO:0005622,intracellular anatomical structure; GO:0110165,cellular anatomical entity; GO:0043226,organelle; GO:0043227,membrane-bounded organelle; GO:0043229,intracellular organelle; GO:0043231,intracellular membrane-bounded organelle	--	AP2/ERF-ERF	TF	AP2/ERF->AP2/ERF-ERF
Zlat_10039992	6.5237	7.6486	6.8183	0.8215	1.0512	1.6183	51	59	63	6	9	13	-2.5334	1.21587e-11	3.82368e-10	down	scaffold_76	894583	894984	+	Zlat_10039992	--	--	--	hypothetical protein GUJ93_ZPchr0006g45741 [Zizania palustris]	--	A0A8J5SDC5_ZIZPA RecName: Full=GATA-type domain-containing protein {ECO:0000259|Pfam:PF00320};	--	--	--	--	--	--
Zlat_10001446	2.4932	4.6587	2.8346	11.3418	8.2526	8.4923	32	59	43	136	116	112	1.53897	1.3048e-11	4.09421e-10	up	scaffold_2199	11072	13077	+	Zlat_10001446	--	K02732 20S proteasome subunit beta 6 [EC:3.4.25.1] | (RefSeq) proteasome subunit beta type-1-like (A)	ko03050: Proteasome	hypothetical protein GUJ93_ZPchr0008g11579 [Zizania palustris]	PSB1_ORYSJ RecName: Full=Proteasome subunit beta type-1; AltName: Full=20S proteasome alpha subunit F; AltName: Full=20S proteasome subunit beta-6;	A0A8J5RZS2_ZIZPA SubName: Full=Uncharacterized protein {ECO:0000313|EMBL:KAG8048036.1};	20S proteasome, regulatory subunit beta type PSMB1/PRE7	GO:0005737,cytoplasm; GO:0005634,nucleus; GO:0005839,proteasome core complex; GO:0019774,proteasome core complex, beta-subunit complex; GO:0010498,proteasomal protein catabolic process; GO:0006508,proteolysis; GO:0006807,nitrogen compound metabolic process; GO:0008150,biological_process; GO:0008152,metabolic process; GO:0009056,catabolic process; GO:0009057,macromolecule catabolic process; GO:001…	PF00227.29:Proteasome subunit	--	--	--
Zlat_10008216	5.8582	6.9266	6.2415	14.2829	15.5524	13.7251	54	63	68	123	157	130	1.2423	1.82499e-11	5.66955e-10	up	scaffold_853	70556	71029	+	Zlat_10008216	--	K14686 solute carrier family 31 (copper transporter), member 1 | (RefSeq) copper transporter 1 (A)	--	hypothetical protein GUJ93_ZPchr0001g31596 [Zizania palustris]	COPT1_ORYSJ RecName: Full=Copper transporter 1; Short=OsCOPT1;	A0A8J5RSF8_ZIZPA RecName: Full=Copper transport protein {ECO:0000256|RuleBase:RU367022};	Copper transporter	GO:0005887,integral component of plasma membrane; GO:0005886,plasma membrane; GO:0005375,copper ion transmembrane transporter activity; GO:0043621,protein self-association; GO:0051119,sugar transmembrane transporter activity; GO:0006878,cellular copper ion homeostasis; GO:0006825,copper ion transport; GO:0006952,defense response; GO:0003674,molecular_function; GO:0005215,transporter activity; GO:…	PF04145.18:Ctr copper transporter family	--	--	--
Zlat_10045811	5.4704	6.1909	5.0913	1.3663	0.7493	1.331	60	67	66	14	9	15	-2.24702	1.9662e-11	6.09478e-10	down	scaffold_18	32719	33282	-	Zlat_10045811	--	--	--	hypothetical protein E2562_033354 [Oryza meyeriana var. granulata]	--	A0A6G1E6C2_9ORYZ SubName: Full=Uncharacterized protein {ECO:0000313|EMBL:KAF0920106.1};	--	GO:0016021,integral component of membrane; GO:0005575,cellular_component; GO:0016020,membrane; GO:0031224,intrinsic component of membrane; GO:0110165,cellular anatomical entity	PF20100.2:Family of unknown function (DUF6490)	--	--	--
Zlat_10040403	0.9651	0.9781	1.2412	2.9752	3.5251	3.3062	25	25	38	72	100	88	1.66169	2.44167e-11	7.47804e-10	up	scaffold_65	554041	555770	-	Zlat_10040403	--	K25042 hydroxycinnamoyl-CoA:5-hydroxyanthranilate N-hydroxycinnamoyltransferase [EC:2.3.1.302] | (RefSeq) shikimate O-hydroxycinnamoyltransferase (A)	--	hypothetical protein GUJ93_ZPchr0012g19838 [Zizania palustris]	THT2_ORYSJ RecName: Full=Tryptamine hydroxycinnamoyltransferase 2 {ECO:0000305}; Short=OsTHT2 {ECO:0000303|PubMed:27354554}; EC=2.3.1.- {ECO:0000305};	A0A8J5WJ56_ZIZPA SubName: Full=Uncharacterized protein {ECO:0000313|EMBL:KAG8091370.1};	--	GO:0016747,acyltransferase activity, transferring groups other than amino-acyl groups; GO:0050734,hydroxycinnamoyltransferase activity; GO:0003674,molecular_function; GO:0003824,catalytic activity; GO:0016740,transferase activity; GO:0016746,acyltransferase activity	PF02458.18:Transferase family	--	--	--
Zlat_10043240	3.7138	3.5226	3.8069	1.478	1.8695	1.3206	156	146	189	58	86	57	-1.1931	2.58727e-11	7.91535e-10	down	scaffold_56	788056	790731	+	Zlat_10043240	--	K13457 disease resistance protein RPM1 | (RefSeq) disease resistance protein RPM1 (A)	ko04626: Plant-pathogen interaction	putative disease resistance protein At1g50180 [Lolium rigidum]	DRL4_ARATH RecName: Full=Putative disease resistance protein At1g50180;	A0A5J9U6S1_9POAL SubName: Full=Uncharacterized protein {ECO:0000313|EMBL:TVU19264.1}; Flags: Fragment;	Apoptotic ATPase	GO:0009506,plasmodesma; GO:0043531,ADP binding; GO:0005524,ATP binding; GO:0006952,defense response; GO:0051707,response to other organism; GO:0000166,nucleotide binding; GO:0003674,molecular_function; GO:0005488,binding; GO:0017076,purine nucleotide binding; GO:0030554,adenyl nucleotide binding; GO:0032553,ribonucleotide binding; GO:0032555,purine ribonucleotide binding; GO:0032559,adenyl ribonu…	PF00931.25:NB-ARC domain	--	--	--
Zlat_10001263	4.3603	4.927	5.131	2.0654	2.334	2.3656	174	194	242	77	102	97	-1.04544	2.65292e-11	8.09858e-10	down	scaffold_2288	8154	11325	+	Zlat_10001263	--	K13430 serine/threonine-protein kinase PBS1 [EC:2.7.11.1] | (RefSeq) serine/threonine-protein kinase PBS1 (A)	ko04626: Plant-pathogen interaction	cysteine-rich receptor-like protein kinase 15 [Oryza brachyantha]	CRK25_ARATH RecName: Full=Cysteine-rich receptor-like protein kinase 25; Short=Cysteine-rich RLK25; EC=2.7.11.-; Flags: Precursor;	J3M8E8_ORYBR SubName: Full=Uncharacterized protein {ECO:0000313|EnsemblPlants:OB05G28720.1};	--	GO:0016021,integral component of membrane; GO:0005886,plasma membrane; GO:0005524,ATP binding; GO:0106310,protein serine kinase activity; GO:0004674,protein serine/threonine kinase activity; GO:0042742,defense response to bacterium; GO:0006468,protein phosphorylation; GO:0000166,nucleotide binding; GO:0003674,molecular_function; GO:0005488,binding; GO:0017076,purine nucleotide binding; GO:0030554…	PF07714.20:Protein tyrosine and serine/threonine kinase	--	--	--
Zlat_10024885	5.0433	5.4023	5.4283	2.4258	2.594	2.0813	158	167	201	71	89	67	-1.11508	2.91887e-11	8.87197e-10	down	scaffold_302	424846	428241	-	Zlat_10024885	--	K20843 hydroxyproline O-galactosyltransferase 2/3/4/5/6 [EC:2.4.1.-] | (RefSeq) probable beta-1,3-galactosyltransferase 19 (A)	--	hypothetical protein GUJ93_ZPchr0013g35159 [Zizania palustris]	B3GTJ_ARATH RecName: Full=Hydroxyproline O-galactosyltransferase GALT6 {ECO:0000303|PubMed:26690932}; EC=2.4.1.- {ECO:0000269|PubMed:26690932}; AltName: Full=Beta-1,3-galactosyltransferase 19 {ECO:0000305};	A0A8J6BZZ4_ZIZPA RecName: Full=Galectin domain-containing protein {ECO:0000259|Pfam:PF00337};	Galactosyltransferases	GO:0005794,Golgi apparatus; GO:0000139,Golgi membrane; GO:0016021,integral component of membrane; GO:0030246,carbohydrate binding; GO:0008378,galactosyltransferase activity; GO:0016757,glycosyltransferase activity; GO:1990714,hydroxyproline O-galactosyltransferase activity; GO:0010405,arabinogalactan protein metabolic process; GO:0048354,mucilage biosynthetic process involved in seed coat develop…	PF00337.25:Galactoside-binding lectin	--	--	--
Zlat_10006344	0.1394	0.2118	0.1769	2.5358	2.3541	3.1871	2	3	3	34	37	47	3.98099	2.92336e-11	8.87603e-10	up	scaffold_991	150624	151361	-	Zlat_10006344	--	K09645 vitellogenic carboxypeptidase-like protein [EC:3.4.16.-] | (RefSeq) serine carboxypeptidase-like 50 (A)	--	hypothetical protein GUJ93_ZPchr0010g10263 [Zizania palustris]	SCP50_ARATH RecName: Full=Serine carboxypeptidase-like 50; EC=3.4.16.-; Flags: Precursor;	A0A8J5W9Y0_ZIZPA SubName: Full=Uncharacterized protein {ECO:0000313|EMBL:KAG8086528.1};	Serine carboxypeptidases (lysosomal cathepsin A)	GO:0005576,extracellular region; GO:0000325,plant-type vacuole; GO:0004185,serine-type carboxypeptidase activity; GO:0006508,proteolysis; GO:0003674,molecular_function; GO:0003824,catalytic activity; GO:0004180,carboxypeptidase activity; GO:0008233,peptidase activity; GO:0008236,serine-type peptidase activity; GO:0008238,exopeptidase activity; GO:0016787,hydrolase activity; GO:0017171,serine hydr…	PF00450.25:Serine carboxypeptidase	--	--	--
Zlat_10012325	7.0705	6.6591	6.7074	2.064	2.739	1.8071	99	92	111	27	42	26	-1.5759	3.35269e-11	1.01468e-09	down	scaffold_649	139988	140707	+	Zlat_10012325	--	K09286 EREBP-like factor | (RefSeq) ethylene-responsive transcription factor ERF039-like (A)	--	hypothetical protein GUJ93_ZPchr0009g1912 [Zizania palustris]	DRE1H_ORYSI RecName: Full=Dehydration-responsive element-binding protein 1H; Short=Protein DREB1H;	A0A8J5RJZ9_ZIZPA RecName: Full=AP2/ERF domain-containing protein {ECO:0000259|Pfam:PF00847};	--	GO:0005634,nucleus; GO:0003677,DNA binding; GO:0003700,DNA-binding transcription factor activity; GO:0003674,molecular_function; GO:0003676,nucleic acid binding; GO:0005488,binding; GO:0097159,organic cyclic compound binding; GO:1901363,heterocyclic compound binding; GO:0140110,transcription regulator activity; GO:0005575,cellular_component; GO:0005622,intracellular anatomical structure; GO:00432…	PF00847.23:AP2 domain	AP2/ERF-ERF	TF	AP2/ERF->AP2/ERF-ERF
Zlat_10032651	0.304	0.237	0.277	1.2765	1.153	1.3882	13	10	14	51	54	61	2.26554	3.62521e-11	1.09245e-09	up	scaffold_175	371963	384139	-	Zlat_10032651	--	K13430 serine/threonine-protein kinase PBS1 [EC:2.7.11.1] | (RefSeq) serine/threonine-protein kinase CDL1 isoform X1 (A)	ko04626: Plant-pathogen interaction	hypothetical protein OsI_32811 [Oryza sativa Indica Group]	WAK2_ARATH RecName: Full=Wall-associated receptor kinase 2; EC=2.7.11.-; Flags: Precursor;	A0A0D9XHZ5_9ORYZ RecName: Full=Protein kinase domain-containing protein {ECO:0000259|PROSITE:PS50011};	--	GO:0016021,integral component of membrane; GO:0005634,nucleus; GO:0005886,plasma membrane; GO:0005524,ATP binding; GO:0005509,calcium ion binding; GO:0030247,polysaccharide binding; GO:0106310,protein serine kinase activity; GO:0004674,protein serine/threonine kinase activity; GO:0007166,cell surface receptor signaling pathway; GO:0009992,cellular water homeostasis; GO:0009311,oligosaccharide met…	PF07714.20:Protein tyrosine and serine/threonine kinase	--	--	--
Zlat_10031740	8.7002	8.8174	8.3499	2.2239	2.6086	1.1374	67	67	76	16	22	9	-2.06651	4.15634e-11	1.2485e-09	down	scaffold_187	197064	200028	-	Zlat_10031740	--	K16904 dCTP diphosphatase [EC:3.6.1.12] | (RefSeq) dCTP pyrophosphatase 1 (A)	ko00240: Pyrimidine metabolism; ko01100: Metabolic pathways; ko01232: Nucleotide metabolism	hypothetical protein GUJ93_ZPchr0014g47095 [Zizania palustris]	--	A0A8J5THL8_ZIZPA RecName: Full=dCTP pyrophosphatase 1 {ECO:0000256|PIRNR:PIRNR029826}; EC=3.6.1.12 {ECO:0000256|PIRNR:PIRNR029826};	--	--	PF12643.10:MazG-like family	--	--	--
Zlat_10021337	12.394	11.1356	10.5607	4.0458	4.8961	4.6194	141	125	142	43	61	54	-1.2774	4.63618e-11	1.38819e-09	down	scaffold_386	189742	190326	-	Zlat_10021337	--	K13448 calcium-binding protein CML | (RefSeq) probable calcium-binding protein CML36 (A)	ko04626: Plant-pathogen interaction	hypothetical protein GUJ93_ZPchr0012g19479 [Zizania palustris]	CML36_ARATH RecName: Full=Probable calcium-binding protein CML36; AltName: Full=Calmodulin-like protein 36;	A0A8J5WSL5_ZIZPA RecName: Full=EF-hand domain-containing protein {ECO:0000259|Pfam:PF13499};	Calmodulin and related proteins (EF-Hand superfamily)	GO:0005509,calcium ion binding; GO:0050832,defense response to fungus; GO:0003674,molecular_function; GO:0005488,binding; GO:0043167,ion binding; GO:0043169,cation binding; GO:0046872,metal ion binding; GO:0006950,response to stress; GO:0006952,defense response; GO:0008150,biological_process; GO:0009605,response to external stimulus; GO:0009607,response to biotic stimulus; GO:0009620,response to …	PF13202.9:EF hand	--	--	--
Zlat_10020470	3.2428	4.069	3.6583	0.7438	0.282	0.526	42	52	56	9	4	7	-2.80304	4.7372e-11	1.41543e-09	down	scaffold_439	416821	417486	+	Zlat_10020470	--	--	--	hypothetical protein GUJ93_ZPchr0001g32768 [Zizania palustris]	--	A0A8J5RUX1_ZIZPA SubName: Full=Uncharacterized protein {ECO:0000313|EMBL:KAG8053924.1};	--	--	PF14009.9:PADRE domain	--	--	--
Zlat_10032715	9.3495	8.6858	6.0976	21.0575	21.165	19.9038	48	44	37	101	119	105	1.42144	4.79866e-11	1.42773e-09	up	scaffold_161	467048	467311	-	Zlat_10032715	--	--	--	Os10g0509825 [Oryza sativa Japonica Group]	--	A0A0P0XW52_ORYSJ SubName: Full=Os10g0509825 protein {ECO:0000313|EMBL:BAT11608.1};	--	--	--	--	--	--
Zlat_10044266	0.0378	0.1148	0.1917	0.9699	1.5514	1.9474	1	3	6	24	45	53	3.70585	7.07408e-11	2.06328e-09	up	scaffold_33	179521	180882	+	Zlat_10044266	--	--	--	hypothetical protein OsI_32409 [Oryza sativa Indica Group]	FB34_ARATH RecName: Full=Putative F-box protein At1g33530;	A0A0E0GQ26_ORYNI RecName: Full=F-box domain-containing protein {ECO:0000259|SMART:SM00256};	--	--	PF00646.36:F-box domain	--	--	--
Zlat_10047421	6.7228	7.3855	8.988	2.8564	3.1865	3.596	131	142	207	52	68	72	-1.21704	8.2712e-11	2.40497e-09	down	scaffold_9	366225	367226	+	Zlat_10047421	--	K10664 E3 ubiquitin-protein ligase ATL6/9/15/31/42/55 [EC:2.3.2.27] | (RefSeq) RING-H2 finger protein ATL29 isoform X1 (A)	--	hypothetical protein GUJ93_ZPchr0002g23968 [Zizania palustris]	ATL11_ARATH RecName: Full=RING-H2 finger protein ATL11; EC=2.3.2.27 {ECO:0000305}; AltName: Full=RING-type E3 ubiquitin transferase ATL11 {ECO:0000305}; Flags: Precursor;	A0A8J5RYB7_ZIZPA RecName: Full=RING-type domain-containing protein {ECO:0000259|Pfam:PF13639};	FOG: Predicted E3 ubiquitin ligase	GO:0016021,integral component of membrane; GO:0046872,metal ion binding; GO:0016740,transferase activity; GO:0016567,protein ubiquitination; GO:0003674,molecular_function; GO:0005488,binding; GO:0043167,ion binding; GO:0043169,cation binding; GO:0003824,catalytic activity; GO:0006807,nitrogen compound metabolic process; GO:0008150,biological_process; GO:0008152,metabolic process; GO:0019538,prote…	PF11992.11:TgpA N-terminal domain	--	--	--
novel.2404	4.0546	3.9787	4.3017	0.4822	1.2341	1.0648	63	61	79	7	21	17	-2.08222	9.74881e-11	2.80562e-09	down	scaffold_884	116848	117842	+	--	--	K08235 xyloglucan:xyloglucosyl transferase [EC:2.4.1.207] | (RAP-DB) Os06g0696400; Xyloglycan endo-transglycosylase precursor. (A)	--	hypothetical protein GUJ93_ZPchr0006g44115 [Zizania palustris]	XTH25_ARATH RecName: Full=Probable xyloglucan endotransglucosylase/hydrolase protein 25; Short=At-XTH25; Short=XTH-25; EC=2.4.1.207; Flags: Precursor;	A0A8J5VWI5_ZIZPA RecName: Full=Xyloglucan endotransglucosylase/hydrolase {ECO:0000256|RuleBase:RU361120}; EC=2.4.1.207 {ECO:0000256|RuleBase:RU361120};	--	GO:0048046,apoplast; GO:0004553,hydrolase activity, hydrolyzing O-glycosyl compounds; GO:0030247,polysaccharide binding; GO:0016762,xyloglucan:xyloglucosyl transferase activity; GO:0071555,cell wall organization; GO:0009832,plant-type cell wall biogenesis; GO:0010411,xyloglucan metabolic process; GO:0003674,molecular_function; GO:0003824,catalytic activity; GO:0016787,hydrolase activity; GO:00167…	PF00722.24:Glycosyl hydrolases family 16	--	--	--
novel.1572	7.2619	7.1608	7.6387	1.6807	2.3298	2.2921	74	72	92	16	26	24	-1.75447	1.34433e-10	3.82197e-09	down	scaffold_428	395242	395765	.	--	--	--	--	--	--	--	--	--	--	--	--	--
Zlat_10039565	2.9516	3.8924	3.4902	1.0277	1.2989	1.1767	83	108	116	27	40	34	-1.50992	1.44682e-10	4.10505e-09	down	scaffold_82	950308	951753	+	Zlat_10039565	--	K00012 UDPglucose 6-dehydrogenase [EC:1.1.1.22] | (RefSeq) UDP-glucose 6-dehydrogenase 2 (A)	ko00040: Pentose and glucuronate interconversions; ko00053: Ascorbate and aldarate metabolism; ko00520: Amino sugar and nucleotide sugar metabolism; ko01100: Metabolic pathways; ko01240: Biosynthesis of cofactors; ko01250: Biosynthesis of nucleotide sugars	hypothetical protein GUJ93_ZPchr0013g36275 [Zizania palustris]	UGDH2_ORYSJ RecName: Full=UDP-glucose 6-dehydrogenase 2; Short=UDP-Glc dehydrogenase 2; Short=UDP-GlcDH 2; Short=UDPGDH 2; EC=1.1.1.22; AltName: Full=Os-UGD2;	A0A8J6C2A9_ZIZPA RecName: Full=UDP-glucose 6-dehydrogenase {ECO:0000256|ARBA:ARBA00012954}; EC=1.1.1.22 {ECO:0000256|ARBA:ARBA00012954};	UDP-glucose/GDP-mannose dehydrogenase	GO:0005829,cytosol; GO:0005634,nucleus; GO:0051287,NAD binding; GO:0003979,UDP-glucose 6-dehydrogenase activity; GO:0006024,glycosaminoglycan biosynthetic process; GO:0006065,UDP-glucuronate biosynthetic process; GO:0000166,nucleotide binding; GO:0003674,molecular_function; GO:0005488,binding; GO:0036094,small molecule binding; GO:0097159,organic cyclic compound binding; GO:1901265,nucleoside pho…	PF03721.17:UDP-glucose/GDP-mannose dehydrogenase family, NAD binding domain	--	--	--
Zlat_10037987	41.3519	35.6116	34.0806	17.6591	16.6296	17.7238	193	164	188	77	85	85	-1.04726	1.47971e-10	4.17734e-09	down	scaffold_90	73725	73964	-	Zlat_10037987	--	--	--	--	--	--	--	--	--	--	--	--
Zlat_10048614	9.6834	11.8442	14.2199	6.1356	5.0816	5.6326	174	210	302	103	100	104	-1.04836	1.53185e-10	4.30724e-09	down	scaffold_3	474796	475719	+	Zlat_10048614	--	K09422 transcription factor MYB, plant | (RefSeq) transcription factor MYB44 (A)	--	hypothetical protein GUJ93_ZPchr0006g46240 [Zizania palustris]	MYB44_ARATH RecName: Full=Transcription factor MYB44 {ECO:0000303|PubMed:11597504}; AltName: Full=Myb-related protein 44 {ECO:0000303|PubMed:11597504}; Short=AtMYB44 {ECO:0000303|PubMed:11597504}; AltName: Full=Myb-related protein R1 {ECO:0000303|PubMed:9678577}; Short=AtMYBR1 {ECO:0000303|PubMed:9678577};	A0A0E0LDT2_ORYPU SubName: Full=Uncharacterized protein {ECO:0000313|EnsemblPlants:OPUNC06G19910.1};	Transcription factor, Myb superfamily	GO:0005634,nucleus; GO:0003700,DNA-binding transcription factor activity; GO:0000981,DNA-binding transcription factor activity, RNA polymerase II-specific; GO:0042802,identical protein binding; GO:0000978,RNA polymerase II cis-regulatory region sequence-specific DNA binding; GO:0043565,sequence-specific DNA binding; GO:0000976,transcription cis-regulatory region binding; GO:0009738,abscisic acid-…	PF00249.34:Myb-like DNA-binding domain	MYB	TF	MYB->MYB
Zlat_10004916	3.5965	2.8953	3.9062	1.3378	1.3742	1.5639	141	112	181	49	59	63	-1.23894	1.74515e-10	4.86328e-09	down	scaffold_1180	19449	30431	-	Zlat_10004916	--	K13430 serine/threonine-protein kinase PBS1 [EC:2.7.11.1] | (RefSeq) serine/threonine-protein kinase PBS1 (A)	ko04626: Plant-pathogen interaction	hypothetical protein GUJ93_ZPchr0005g15523 [Zizania palustris]	ACCR3_ARATH RecName: Full=Putative serine/threonine-protein kinase-like protein CCR3; EC=2.7.11.1; AltName: Full=Protein CRINKLY 4 RELATED 3; Short=AtCRR3; Flags: Precursor;	A0A8J5SK87_ZIZPA RecName: Full=PK_Tyr_Ser-Thr domain-containing protein {ECO:0000259|Pfam:PF07714};	Serine/threonine protein kinase	GO:0016021,integral component of membrane; GO:0005524,ATP binding; GO:0042803,protein homodimerization activity; GO:0106310,protein serine kinase activity; GO:0004674,protein serine/threonine kinase activity; GO:0006468,protein phosphorylation; GO:0000166,nucleotide binding; GO:0003674,molecular_function; GO:0005488,binding; GO:0017076,purine nucleotide binding; GO:0030554,adenyl nucleotide bindi…	PF07714.20:Protein tyrosine and serine/threonine kinase	--	--	--
Zlat_10037669	30.9423	32.2614	30.3232	14.0582	13.4155	13.8649	139	143	161	59	66	64	-1.13252	2.648e-10	7.29976e-09	down	scaffold_99	325557	327189	-	Zlat_10037669	--	--	--	--	--	--	--	--	--	--	--	--
novel.1000	6.223	6.0579	5.7502	12.1827	11.589	12.75	76	73	83	139	155	160	1.06513	3.27191e-10	8.967e-09	up	scaffold_2690	10136	10763	-	--	--	--	--	hypothetical protein [Oryza sativa Japonica Group]	--	J3LPJ4_ORYBR SubName: Full=Uncharacterized protein {ECO:0000313|EnsemblPlants:OB03G29700.1};	--	--	--	--	--	--
Zlat_10033786	0.1905	0	0	1.376	1.9999	2.1315	4	0	0	27	46	46	4.97737	3.64818e-10	9.94978e-09	up	scaffold_147	76445	77838	+	Zlat_10033786	--	K00430 peroxidase [EC:1.11.1.7] | (RefSeq) peroxidase 1-like (A)	ko00940: Phenylpropanoid biosynthesis; ko01100: Metabolic pathways; ko01110: Biosynthesis of secondary metabolites	peroxidase 1-like [Oryza sativa Japonica Group]	PER1_ORYSJ RecName: Full=Peroxidase 1; EC=1.11.1.7; Flags: Precursor;	Q69RI3_ORYSJ RecName: Full=Peroxidase {ECO:0000256|RuleBase:RU362060}; EC=1.11.1.7 {ECO:0000256|RuleBase:RU362060};	--	GO:0005576,extracellular region; GO:0009505,plant-type cell wall; GO:0020037,heme binding; GO:0046872,metal ion binding; GO:0004601,peroxidase activity; GO:0042744,hydrogen peroxide catabolic process; GO:0006979,response to oxidative stress; GO:0003674,molecular_function; GO:0005488,binding; GO:0046906,tetrapyrrole binding; GO:0097159,organic cyclic compound binding; GO:1901363,heterocyclic compo…	PF00141.26:Peroxidase	--	--	--
Zlat_10039131	23.6789	22.386	27.0612	9.6464	10.1654	11.6941	134	125	181	51	63	68	-1.17078	3.77404e-10	1.02731e-08	down	scaffold_83	197786	198357	+	Zlat_10039131	--	K01723 hydroperoxide dehydratase [EC:4.2.1.92] | (RefSeq) allene oxide synthase 1, chloroplastic (A)	ko00592: alpha-Linolenic acid metabolism; ko01100: Metabolic pathways; ko01110: Biosynthesis of secondary metabolites	hypothetical protein GUJ93_ZPchr0013g35076 [Zizania palustris]	C74A1_ORYSJ RecName: Full=Allene oxide synthase 1, chloroplastic; EC=4.2.1.92; AltName: Full=Cytochrome P450 74A1; AltName: Full=Hydroperoxide dehydrase 1; Flags: Precursor;	A0A8J5X2F2_ZIZPA SubName: Full=Uncharacterized protein {ECO:0000313|EMBL:KAG8098313.1};	--	GO:0031969,chloroplast membrane; GO:0009978,allene oxide synthase activity; GO:0020037,heme binding; GO:0005506,iron ion binding; GO:0004497,monooxygenase activity; GO:0016491,oxidoreductase activity; GO:0016705,oxidoreductase activity, acting on paired donors, with incorporation or reduction of molecular oxygen; GO:0050832,defense response to fungus; GO:0006633,fatty acid biosynthetic process; G…	--	--	--	--
Zlat_10035339	16.1383	15.3398	16.8771	8.3689	7.5969	6.731	161	151	199	78	83	69	-1.05026	3.87291e-10	1.05016e-08	down	scaffold_133	520655	521167	+	Zlat_10035339	--	--	--	hypothetical protein GUJ93_ZPchr0003g17860 [Zizania palustris]	--	A0A8J5SX51_ZIZPA RecName: Full=VQ domain-containing protein {ECO:0000259|Pfam:PF05678};	--	--	PF05678.17:VQ motif	--	--	--
novel.2345	8.5432	9.3179	9.0181	4.2674	2.4517	3.4841	105	113	131	49	33	44	-1.36455	4.29005e-10	1.15992e-08	down	scaffold_84	321412	322476	-	--	--	--	--	hypothetical protein SETIT_3G094600v2 [Setaria italica]	--	A0A4U6V7A7_SETVI SubName: Full=Uncharacterized protein {ECO:0000313|EMBL:TKW25120.1};	--	--	--	--	--	--
Zlat_10008389	15.9903	14.8066	16.0597	8.1269	6.0925	6.1575	139	127	165	66	58	55	-1.16425	4.58531e-10	1.23501e-08	down	scaffold_841	122831	123277	-	Zlat_10008389	--	--	--	hypothetical protein GUJ93_ZPchr0012g19912 [Zizania palustris]	ROH1_ARATH RecName: Full=Protein ROH1 {ECO:0000303|PubMed:20618910};	A0A8J6BS33_ZIZPA SubName: Full=Uncharacterized protein {ECO:0000313|EMBL:KAG8093659.1};	--	GO:0016021,integral component of membrane; GO:0048354,mucilage biosynthetic process involved in seed coat development; GO:0010214,seed coat development; GO:0000003,reproduction; GO:0003006,developmental process involved in reproduction; GO:0007275,multicellular organism development; GO:0008150,biological_process; GO:0008152,metabolic process; GO:0009058,biosynthetic process; GO:0009791,post-embry…	PF05633.14:Protein ROH1-like	--	--	--
Zlat_10034609	6.1657	3.2493	4.9037	0	0.1126	0.48	50	26	47	0	1	4	-4.52059	6.27905e-10	1.66884e-08	down	scaffold_141	542178	543278	+	Zlat_10034609	--	K13098 RNA-binding protein FUS | (RefSeq) transcription initiation factor TFIID subunit 15b isoform X1 (A)	ko03015: mRNA surveillance pathway; ko03040: Spliceosome	hypothetical protein GUJ93_ZPchr0001g30122 [Zizania palustris]	--	A0A8J5VNV7_ZIZPA SubName: Full=Uncharacterized protein {ECO:0000313|EMBL:KAG8051649.1};	RNA-binding Ran Zn-finger protein and related proteins	--	PF00641.21:Zn-finger in Ran binding protein and others	--	--	--
Zlat_10021150	3.7824	4.8524	3.3623	7.2261	9.487	7.7349	79	100	83	141	217	166	1.0826	6.58123e-10	1.74586e-08	up	scaffold_388	375105	376178	-	Zlat_10021150	--	--	--	hypothetical protein GUJ93_ZPchr0009g1475 [Zizania palustris]	BC10_ORYSJ RecName: Full=Glycosyltransferase BC10 {ECO:0000305}; EC=2.4.-.- {ECO:0000269|PubMed:18939965}; AltName: Full=Protein BRITTLE CULM 10 {ECO:0000303|PubMed:18939965}; AltName: Full=Protein FRAGILE CULM 116 {ECO:0000303|PubMed:27708650};	A0A8J5RHI4_ZIZPA SubName: Full=Uncharacterized protein {ECO:0000313|EMBL:KAG8049303.1};	--	GO:0000139,Golgi membrane; GO:0016021,integral component of membrane; GO:0016757,glycosyltransferase activity; GO:0030244,cellulose biosynthetic process; GO:0009664,plant-type cell wall organization; GO:0003674,molecular_function; GO:0003824,catalytic activity; GO:0016740,transferase activity; GO:0000271,polysaccharide biosynthetic process; GO:0005975,carbohydrate metabolic process; GO:0005976,po…	PF02485.24:Core-2/I-Branching enzyme	--	--	--
Zlat_10027679	9.0509	10.4716	8.5388	3.858	2.8524	4.3652	113	129	126	45	39	56	-1.29816	7.51401e-10	1.98209e-08	down	scaffold_269	482267	487777	-	Zlat_10027679	--	--	--	hypothetical protein BRADI_4g33626v3 [Brachypodium distachyon]	--	A0A0D9XP64_9ORYZ SubName: Full=Uncharacterized protein {ECO:0000313|EnsemblPlants:LPERR11G02920.1};	--	--	PF15365.9:Proline-rich nuclear receptor coactivator motif	--	--	--
Zlat_10025050	10.368	9.0671	11.2482	3.6694	4.9626	3.9059	124	107	159	41	65	48	-1.24198	8.811e-10	2.3005e-08	down	scaffold_331	481492	482106	-	Zlat_10025050	--	K03327 multidrug resistance protein, MATE family | (RefSeq) protein DETOXIFICATION 48 (A)	--	hypothetical protein GUJ93_ZPchr0013g37584 [Zizania palustris]	DTX50_ARATH RecName: Full=Protein DETOXIFICATION 50 {ECO:0000303|PubMed:11739388}; Short=AtDTX50 {ECO:0000303|PubMed:11739388}; AltName: Full=DETOXIFICATION EFFLUX CARRIER 50 {ECO:0000303|PubMed:24851876}; AltName: Full=Multidrug and toxic compound extrusion protein 50 {ECO:0000305}; Short=MATE protein 50 {ECO:0000305}; AltName: Full=Protein ABNORMAL SHOOT 3-like 1 {ECO:0000303|PubMed:26160579};	A0A8J5WTV5_ZIZPA RecName: Full=Protein DETOXIFICATION {ECO:0000256|RuleBase:RU004914}; AltName: Full=Multidrug and toxic compound extrusion protein {ECO:0000256|RuleBase:RU004914};	Uncharacterized membrane protein, predicted efflux pump	GO:0016021,integral component of membrane; GO:0005770,late endosome; GO:0031902,late endosome membrane; GO:0016020,membrane; GO:0005886,plasma membrane; GO:0090440,abscisic acid transmembrane transporter activity; GO:0015297,antiporter activity; GO:0022857,transmembrane transporter activity; GO:0042910,xenobiotic transmembrane transporter activity; GO:0080168,abscisic acid transport; GO:2000070,r…	--	--	--	--
Zlat_10044482	2.0569	1.792	1.3128	0.2704	0.3954	0.2458	57	49	43	7	12	7	-2.43848	9.62538e-10	2.49692e-08	down	scaffold_31	1198762	1202823	+	Zlat_10044482	--	K13437 receptor kinase-like protein | (RefSeq) probable LRR receptor-like serine/threonine-protein kinase At3g47570 (A)	ko04626: Plant-pathogen interaction	hypothetical protein GUJ93_ZPchr0012g20286 [Zizania palustris]	XA21_ORYSJ RecName: Full=Receptor kinase-like protein Xa21 {ECO:0000303|PubMed:22735448}; EC=2.7.11.1 {ECO:0000250|UniProtKB:Q1MX30, ECO:0000255|PROSITE-ProRule:PRU00159}; Contains: RecName: Full=Receptor kinase-like protein Xa21, processed {ECO:0000303|PubMed:22735448}; Flags: Precursor;	A0A8J5WQM3_ZIZPA SubName: Full=Uncharacterized protein {ECO:0000313|EMBL:KAG8094591.1};	--	GO:0032541,cortical endoplasmic reticulum; GO:0005789,endoplasmic reticulum membrane; GO:0016021,integral component of membrane; GO:0005634,nucleus; GO:1990578,perinuclear endoplasmic reticulum membrane; GO:0005886,plasma membrane; GO:0005524,ATP binding; GO:0106310,protein serine kinase activity; GO:0004674,protein serine/threonine kinase activity; GO:0006952,defense response; GO:0006468,protein…	PF00069.28:Protein kinase domain	--	--	--
Zlat_10022946	4.8032	4.3906	4.4623	10.4841	10.2336	10.1737	51	46	56	104	119	111	1.22338	1.02277e-09	2.64343e-08	up	scaffold_347	417358	417903	+	Zlat_10022946	--	--	--	hypothetical protein GUJ93_ZPchr0014g47176 [Zizania palustris]	--	A0A8J5SX40_ZIZPA SubName: Full=Uncharacterized protein {ECO:0000313|EMBL:KAG8082706.1};	--	--	PF04520.16:Senescence regulator	--	--	--
Zlat_10022487	4.6326	4.4603	5.2424	1.9835	1.269	1.5216	80	76	107	32	24	27	-1.55522	1.05036e-09	2.70845e-08	down	scaffold_343	399465	400352	+	Zlat_10022487	--	K09422 transcription factor MYB, plant | (RefSeq) transcription factor MYB44 (A)	--	hypothetical protein GUJ93_ZPchr0006g41754 [Zizania palustris]	MYB44_ARATH RecName: Full=Transcription factor MYB44 {ECO:0000303|PubMed:11597504}; AltName: Full=Myb-related protein 44 {ECO:0000303|PubMed:11597504}; Short=AtMYB44 {ECO:0000303|PubMed:11597504}; AltName: Full=Myb-related protein R1 {ECO:0000303|PubMed:9678577}; Short=AtMYBR1 {ECO:0000303|PubMed:9678577};	A0A8J5TAP9_ZIZPA SubName: Full=Uncharacterized protein {ECO:0000313|EMBL:KAG8070086.1};	Transcription factor, Myb superfamily	GO:0005634,nucleus; GO:0003700,DNA-binding transcription factor activity; GO:0000981,DNA-binding transcription factor activity, RNA polymerase II-specific; GO:0042802,identical protein binding; GO:0000978,RNA polymerase II cis-regulatory region sequence-specific DNA binding; GO:0043565,sequence-specific DNA binding; GO:0000976,transcription cis-regulatory region binding; GO:0009738,abscisic acid-…	PF00249.34:Myb-like DNA-binding domain	MYB	TF	MYB->MYB
Zlat_10037077	4.7647	4.6408	4.869	9.4716	9.2665	9.1536	77	74	93	143	164	152	1.01009	1.20956e-09	3.09774e-08	up	scaffold_105	455413	460581	+	Zlat_10037077	--	K00387 sulfite oxidase [EC:1.8.3.1] | (RefSeq) sulfite oxidase (A)	ko00920: Sulfur metabolism; ko01100: Metabolic pathways	hypothetical protein GUJ93_ZPchr0009g2146 [Zizania palustris]	SUOX_ARATH RecName: Full=Sulfite oxidase; EC=1.8.3.1; AltName: Full=Moco-containing protein AtMCP; Short=At-SO; Short=AtSOX;	A0A8J5RT52_ZIZPA SubName: Full=Uncharacterized protein {ECO:0000313|EMBL:KAG8051278.1};	Sulfite oxidase, molybdopterin-binding component	GO:0005829,cytosol; GO:0005739,mitochondrion; GO:0005777,peroxisome; GO:0020037,heme binding; GO:0030151,molybdenum ion binding; GO:0043546,molybdopterin cofactor binding; GO:0008482,sulfite oxidase activity; GO:0015994,chlorophyll metabolic process; GO:0010477,response to sulfur dioxide; GO:0006790,sulfur compound metabolic process; GO:0003674,molecular_function; GO:0005488,binding; GO:0046906,t…	PF03404.19:Mo-co oxidoreductase dimerisation domain	--	--	--
Zlat_10041207	18.9037	23.8238	21.6293	35.8555	44.0923	48.8046	386	480	522	684	986	1024	1.04731	1.21146e-09	3.09981e-08	up	scaffold_66	738157	739206	+	Zlat_10041207	--	K20604 mitogen-activated protein kinase kinase 9 [EC:2.7.12.2] | (RefSeq) mitogen-activated protein kinase kinase 9 (A)	ko04016: MAPK signaling pathway - plant	hypothetical protein GUJ93_ZPchr0013g35167 [Zizania palustris]	M2K9_ARATH RecName: Full=Mitogen-activated protein kinase kinase 9; Short=AtMKK9; Short=MAP kinase kinase 9; EC=2.7.12.2;	A0A8J5WVS0_ZIZPA RecName: Full=Protein kinase domain-containing protein {ECO:0000259|Pfam:PF00069};	Mitogen-activated protein kinase kinase (MAP2K)	GO:0005737,cytoplasm; GO:0005634,nucleus; GO:0005524,ATP binding; GO:0004708,MAP kinase kinase activity; GO:0030295,protein kinase activator activity; GO:0106310,protein serine kinase activity; GO:0004674,protein serine/threonine kinase activity; GO:0004713,protein tyrosine kinase activity; GO:0010120,camalexin biosynthetic process; GO:0071456,cellular response to hypoxia; GO:0009693,ethylene bio…	PF00069.28:Protein kinase domain	--	--	--
Zlat_10011153	15.6078	17.654	15.7994	6.2649	7.2531	6.9166	112	125	134	42	57	51	-1.21342	1.28068e-09	3.26505e-08	down	scaffold_711	100567	102105	+	Zlat_10011153	--	K03676 glutaredoxin 3 | (RefSeq) glutaredoxin-C9 (A)	--	hypothetical protein EJB05_36515, partial [Eragrostis curvula]	GRXS9_ORYSJ RecName: Full=Monothiol glutaredoxin-S9;	A0A5J9UAU9_9POAL RecName: Full=Glutaredoxin domain-containing protein {ECO:0000259|Pfam:PF00462}; Flags: Fragment;	Glutaredoxin and related proteins	GO:0005737,cytoplasm; GO:0005634,nucleus; GO:0051537,2 iron, 2 sulfur cluster binding; GO:0097573,glutathione oxidoreductase activity; GO:0046872,metal ion binding; GO:0003674,molecular_function; GO:0005488,binding; GO:0051536,iron-sulfur cluster binding; GO:0051540,metal cluster binding; GO:0003824,catalytic activity; GO:0015035,protein-disulfide reductase activity; GO:0015036,disulfide oxidored…	PF00462.27:Glutaredoxin	--	--	--
Zlat_10034652	10.1203	10.4414	11.4939	3.2205	3.9129	5.59	111	113	149	33	47	63	-1.28399	1.89604e-09	4.75631e-08	down	scaffold_141	912940	915763	+	Zlat_10034652	--	K12126 phytochrome-interacting factor 3 | (RefSeq) transcription factor APG-like isoform X1 (A)	ko04075: Plant hormone signal transduction; ko04712: Circadian rhythm - plant	hypothetical protein GUJ93_ZPchr0001g30684 [Zizania palustris]	BH041_ARATH RecName: Full=Putative transcription factor bHLH041; AltName: Full=Basic helix-loop-helix protein 41; Short=AtbHLH41; Short=bHLH 41; AltName: Full=Transcription factor EN 51; AltName: Full=bHLH transcription factor bHLH041;	A0A8J5RTT0_ZIZPA RecName: Full=BHLH domain-containing protein {ECO:0000259|Pfam:PF00010};	--	GO:0005634,nucleus; GO:0003677,DNA binding; GO:0003700,DNA-binding transcription factor activity; GO:0046983,protein dimerization activity; GO:0006355,regulation of DNA-templated transcription; GO:0003674,molecular_function; GO:0003676,nucleic acid binding; GO:0005488,binding; GO:0097159,organic cyclic compound binding; GO:1901363,heterocyclic compound binding; GO:0140110,transcription regulator …	PF00010.29:Helix-loop-helix DNA-binding domain	bHLH	TF	bHLH
Zlat_10028559	6.7004	7.8961	7.6467	2.0015	1.5651	0.9099	43	50	58	12	11	6	-2.27919	2.11097e-09	5.28607e-08	down	scaffold_237	339689	340176	+	Zlat_10028559	--	--	--	hypothetical protein GUJ93_ZPchr0006g46198 [Zizania palustris]	FLZ2_ARATH RecName: Full=FCS-Like Zinc finger 2 {ECO:0000303|PubMed:24901469};	A0A8J5SGD6_ZIZPA RecName: Full=FLZ-type domain-containing protein {ECO:0000259|Pfam:PF04570};	--	GO:0019900,kinase binding; GO:0046872,metal ion binding; GO:0009749,response to glucose; GO:1905582,response to mannose; GO:0042594,response to starvation; GO:0009744,response to sucrose; GO:0003674,molecular_function; GO:0005488,binding; GO:0005515,protein binding; GO:0019899,enzyme binding; GO:0043167,ion binding; GO:0043169,cation binding; GO:0008150,biological_process; GO:0009743,response to …	PF04570.17:zinc-finger of the FCS-type, C2-C2	--	--	--
Zlat_10046806	8.8424	7.8585	7.5965	2.0386	2.6086	1.7211	65	57	66	14	21	13	-1.87835	2.1958e-09	5.47899e-08	down	scaffold_13	23566	23943	-	Zlat_10046806	--	--	--	hypothetical protein GUJ93_ZPchr0008g11465 [Zizania palustris]	NRR_ORYSI RecName: Full=Protein NEGATIVE REGULATOR OF RESISTANCE {ECO:0000303|PubMed:16115061}; AltName: Full=NPR1-interactor {ECO:0000312|EMBL:AAW80625.1};	A0A8J5R8A1_ZIZPA SubName: Full=Uncharacterized protein {ECO:0000313|EMBL:KAG8046198.1};	--	GO:0005634,nucleus; GO:0042742,defense response to bacterium; GO:0010112,regulation of systemic acquired resistance; GO:0006950,response to stress; GO:0006952,defense response; GO:0008150,biological_process; GO:0009605,response to external stimulus; GO:0009607,response to biotic stimulus; GO:0009617,response to bacterium; GO:0043207,response to external biotic stimulus; GO:0044419,biological proc…	PF15699.8:NPR1 interacting	--	--	--
Zlat_10013025	2.3163	2.1128	1.9598	9.4215	13.3249	8.3406	10	9	10	38	63	37	2.33684	2.25186e-09	5.60892e-08	up	scaffold_609	131990	132835	-	Zlat_10013025	--	--	--	hypothetical protein E2562_016093 [Oryza meyeriana var. granulata]	BBX22_ARATH RecName: Full=B-box zinc finger protein 22 {ECO:0000303|PubMed:19920209}; AltName: Full=Protein DOUBLE B-BOX 3 {ECO:0000303|PubMed:18540109}; AltName: Full=Protein LIGHT-REGULATED ZINC FINGER PROTEIN 1 {ECO:0000303|PubMed:18796637}; AltName: Full=Protein SALT TOLERANCE HOMOLOG 3;	A0A6G1BKQ0_9ORYZ SubName: Full=Uncharacterized protein {ECO:0000313|EMBL:KAF0888628.1};	--	GO:0005634,nucleus; GO:0008270,zinc ion binding; GO:0009640,photomorphogenesis; GO:0006355,regulation of DNA-templated transcription; GO:0003674,molecular_function; GO:0005488,binding; GO:0043167,ion binding; GO:0043169,cation binding; GO:0046872,metal ion binding; GO:0046914,transition metal ion binding; GO:0007275,multicellular organism development; GO:0008150,biological_process; GO:0009314,res…	PF00643.27:B-box zinc finger	Others	TR	Others
Zlat_10017806	10.6109	10.2575	10.9113	1.5726	4.0246	2.8596	65	62	79	9	27	18	-1.84305	2.26742e-09	5.64269e-08	down	scaffold_465	78589	78903	-	Zlat_10017806	--	--	--	hypothetical protein GUJ93_ZPchr0008g12530 [Zizania palustris]	--	A0A8J5R5H5_ZIZPA SubName: Full=Uncharacterized protein {ECO:0000313|EMBL:KAG8046616.1};	--	--	--	--	--	--
Zlat_10044106	2.8396	2.6685	1.8783	0.7184	0.3771	0.3015	55	51	43	13	8	6	-2.37307	2.35797e-09	5.84735e-08	down	scaffold_32	477863	478979	-	Zlat_10044106	--	K09841 xanthoxin dehydrogenase [EC:1.1.1.288] | (RefSeq) zerumbone synthase (A)	ko00906: Carotenoid biosynthesis; ko01100: Metabolic pathways; ko01110: Biosynthesis of secondary metabolites	hypothetical protein GUJ93_ZPchr0013g35616 [Zizania palustris]	TS2_MAIZE RecName: Full=Sex determination protein tasselseed-2;	A0A8J5WSY2_ZIZPA SubName: Full=Uncharacterized protein {ECO:0000313|EMBL:KAG8096338.1};	Reductases with broad range of substrate specificities	GO:0016616,oxidoreductase activity, acting on the CH-OH group of donors, NAD or NADP as acceptor; GO:0003674,molecular_function; GO:0003824,catalytic activity; GO:0016491,oxidoreductase activity; GO:0016614,oxidoreductase activity, acting on CH-OH group of donors	PF13561.9:Enoyl-(Acyl carrier protein) reductase	--	--	--
Zlat_10046499	4.6178	3.1729	4.4368	1.0891	1.072	0.457	59	40	67	13	15	6	-2.18385	2.60268e-09	6.39223e-08	down	scaffold_15	1399907	1414388	+	Zlat_10046499	--	K09286 EREBP-like factor | (RefSeq) ethylene-responsive transcription factor RAP2-13 (A)	--	hypothetical protein GUJ93_ZPchr0006g45238 [Zizania palustris]	SOK2_ARATH RecName: Full=Protein SOSEKI 2 {ECO:0000303|PubMed:30737509}; Short=AtSOK2 {ECO:0000303|PubMed:32004461}; AltName: Full=Protein UPSTREAM OF FLC {ECO:0000303|PubMed:15186749};	A0A8J5SF31_ZIZPA SubName: Full=Uncharacterized protein {ECO:0000313|EMBL:KAG8073820.1};	--	GO:0009925,basal plasma membrane; GO:0031234,extrinsic component of cytoplasmic side of plasma membrane; GO:0042803,protein homodimerization activity; GO:0007049,cell cycle; GO:0051301,cell division; GO:1905392,plant organ morphogenesis; GO:0051258,protein polymerization; GO:0051302,regulation of cell division; GO:2000067,regulation of root morphogenesis; GO:0090708,specification of plant organ a…	PF06136.16:Protein SOSEKI, plant	--	--	--
Zlat_10049076	2.9184	2.2079	2.8866	0.616	0.8633	0.8001	71	53	83	14	23	20	-1.76175	3.2565e-09	7.90833e-08	down	scaffold_0	2003782	2005230	-	Zlat_10049076	--	--	--	hypothetical protein GUJ93_ZPchr0004g38396 [Zizania palustris]	FB76_ARATH RecName: Full=F-box protein At1g67340;	A0A8J5VYF1_ZIZPA RecName: Full=MYND-type domain-containing protein {ECO:0000259|Pfam:PF01753};	--	GO:0005634,nucleus; GO:0046872,metal ion binding; GO:0016567,protein ubiquitination; GO:0003674,molecular_function; GO:0005488,binding; GO:0043167,ion binding; GO:0043169,cation binding; GO:0006807,nitrogen compound metabolic process; GO:0008150,biological_process; GO:0008152,metabolic process; GO:0019538,protein metabolic process; GO:0032446,protein modification by small protein conjugation; GO:…	PF08238.15:Sel1 repeat	--	--	--
Zlat_10005670	3.2546	2.4188	2.57	0.4064	0.842	0.5279	60	44	56	7	17	10	-2.14751	3.95343e-09	9.50241e-08	down	scaffold_1056	126239	127186	-	Zlat_10005670	--	K16286 E3 ubiquitin-protein ligase EL5 [EC:2.3.2.27] | (RefSeq) E3 ubiquitin-protein ligase EL5 (A)	--	hypothetical protein GUJ93_ZPchr0006g42207 [Zizania palustris]	EL5_ORYSJ RecName: Full=E3 ubiquitin-protein ligase EL5; EC=2.3.2.27 {ECO:0000269|PubMed:12028574, ECO:0000269|PubMed:16186120}; AltName: Full=Protein ELICITOR 5; AltName: Full=RING-type E3 ubiquitin transferase EL5 {ECO:0000305};	A0A8J5W1Q1_ZIZPA RecName: Full=RING-type domain-containing protein {ECO:0000259|Pfam:PF13639};	FOG: Predicted E3 ubiquitin ligase	GO:0005768,endosome; GO:0017119,Golgi transport complex; GO:0016021,integral component of membrane; GO:0016020,membrane; GO:0005886,plasma membrane; GO:0005802,trans-Golgi network; GO:0046872,metal ion binding; GO:0061630,ubiquitin protein ligase activity; GO:0004842,ubiquitin-protein transferase activity; GO:0051301,cell division; GO:0006896,Golgi to vacuole transport; GO:0006623,protein targeti…	PF13639.9:Ring finger domain	--	--	--
Zlat_10020985	1.8306	1.7588	1.8304	0.8652	0.3256	0.4859	77	73	91	34	15	21	-1.67151	4.37819e-09	1.04343e-07	down	scaffold_398	102697	105482	-	Zlat_10020985	--	K00521 ferric-chelate reductase [EC:1.16.1.7] | (RefSeq) LOW QUALITY PROTEIN: probable ferric reduction oxidase 1 (A)	--	hypothetical protein E2562_009865 [Oryza meyeriana var. granulata]	FRO2_ARATH RecName: Full=Ferric reduction oxidase 2; Short=AtFRO2; EC=1.16.1.7; AltName: Full=Ferric-chelate reductase 2; AltName: Full=Protein FERRIC CHELATE REDUCTASE DEFECTIVE 1;	A0A0D9ZPM4_9ORYZ RecName: Full=FAD-binding FR-type domain-containing protein {ECO:0000259|PROSITE:PS51384};	Ferric reductase, NADH/NADPH oxidase and related proteins	GO:0016021,integral component of membrane; GO:0005886,plasma membrane; GO:0140618,ferric-chelate reductase (NADH) activity; GO:0000293,ferric-chelate reductase activity; GO:0046872,metal ion binding; GO:0055072,iron ion homeostasis; GO:0009617,response to bacterium; GO:0033214,siderophore-dependent iron import into cell; GO:0003674,molecular_function; GO:0003824,catalytic activity; GO:0016491,oxi…	PF08022.15:FAD-binding domain	--	--	--
Zlat_10001161	5.4214	4.4745	5.1637	2.3629	2.5789	2.3379	167	136	188	68	87	74	-1.00233	4.38279e-09	1.04364e-07	down	scaffold_2347	10511	12525	+	Zlat_10001161	--	K00279 cytokinin dehydrogenase [EC:1.5.99.12] | (RefSeq) cytokinin dehydrogenase 4 (A)	ko00908: Zeatin biosynthesis; ko01110: Biosynthesis of secondary metabolites	cytokinin dehydrogenase 4 [Oryza brachyantha]	CKX4_ORYSJ RecName: Full=Cytokinin dehydrogenase 4; EC=1.5.99.12; AltName: Full=Cytokinin oxidase 4; Short=OsCKX4; Flags: Precursor;	J3L7Q6_ORYBR RecName: Full=Cytokinin dehydrogenase {ECO:0000256|ARBA:ARBA00011928}; EC=1.5.99.12 {ECO:0000256|ARBA:ARBA00011928};	Proteins containing the FAD binding domain	GO:0005615,extracellular space; GO:0019139,cytokinin dehydrogenase activity; GO:0071949,FAD binding; GO:0016491,oxidoreductase activity; GO:0009690,cytokinin metabolic process; GO:0003674,molecular_function; GO:0003824,catalytic activity; GO:0016645,oxidoreductase activity, acting on the CH-NH group of donors; GO:0000166,nucleotide binding; GO:0005488,binding; GO:0036094,small molecule binding; G…	PF09265.13:Cytokinin dehydrogenase 1, FAD and cytokinin binding	--	--	--
Zlat_10029564	0.1534	0.1554	0	0.6567	1.6107	1.53	4	4	0	16	46	41	3.74656	4.55721e-09	1.07697e-07	up	scaffold_244	368112	369452	-	Zlat_10029564	--	--	--	glycine-rich cell wall structural protein [Oryza sativa Japonica Group]	--	A0A0E0HZT8_ORYNI SubName: Full=Uncharacterized protein {ECO:0000313|EnsemblPlants:ONIVA07G10380.1};	--	--	--	--	--	--
Zlat_10008363	2.5487	1.9302	2.346	1.0193	0.7417	0.5451	91	68	99	34	29	20	-1.53123	5.41422e-09	1.26674e-07	down	scaffold_871	31286	40386	+	Zlat_10008363	--	K13430 serine/threonine-protein kinase PBS1 [EC:2.7.11.1] | (RefSeq) serine/threonine-protein kinase CDL1 isoform X1 (A)	ko04626: Plant-pathogen interaction	probable LRR receptor-like serine/threonine-protein kinase At1g51810 [Oryza sativa Japonica Group]	Y5181_ARATH RecName: Full=Probable LRR receptor-like serine/threonine-protein kinase At1g51810; EC=2.7.11.1; Flags: Precursor;	A0A0E0M096_ORYPU RecName: Full=Protein kinase domain-containing protein {ECO:0000259|PROSITE:PS50011};	Serine/threonine protein kinase	GO:0016021,integral component of membrane; GO:0005524,ATP binding; GO:0106310,protein serine kinase activity; GO:0004674,protein serine/threonine kinase activity; GO:0006468,protein phosphorylation; GO:0000166,nucleotide binding; GO:0003674,molecular_function; GO:0005488,binding; GO:0017076,purine nucleotide binding; GO:0030554,adenyl nucleotide binding; GO:0032553,ribonucleotide binding; GO:0032…	PF12819.10:Malectin-like domain	--	--	--
Zlat_10009075	1.7923	1.6183	1.8886	0.6104	0.8778	0.6818	110	98	137	35	59	43	-1.23647	6.46638e-09	1.50415e-07	down	scaffold_791	72723	77232	-	Zlat_10009075	--	K01537 P-type Ca2+ transporter type 2C [EC:7.2.2.10] | (RefSeq) calcium-transporting ATPase 4, endoplasmic reticulum-type (A)	--	hypothetical protein GUJ93_ZPchr0005g14407 [Zizania palustris]	ECA4_ARATH RecName: Full=Calcium-transporting ATPase 4, endoplasmic reticulum-type; EC=7.2.2.10;	A0A8J5SK63_ZIZPA SubName: Full=Uncharacterized protein {ECO:0000313|EMBL:KAG8066974.1};	Ca2+ transporting ATPase	GO:0005783,endoplasmic reticulum; GO:0005576,extracellular region; GO:0016021,integral component of membrane; GO:0005524,ATP binding; GO:0016887,ATP hydrolysis activity; GO:0046872,metal ion binding; GO:0005388,P-type calcium transporter activity; GO:0015662,P-type ion transporter activity; GO:0070588,calcium ion transmembrane transport; GO:0006874,cellular calcium ion homeostasis; GO:0034220,ion…	PF00689.24:Cation transporting ATPase, C-terminus	--	--	--
Zlat_10002558	11.2194	11.5284	9.7562	1.8347	3.5571	4.2461	72	73	74	11	25	28	-1.69	6.61971e-09	1.53855e-07	down	scaffold_1802	40	528	-	Zlat_10002558	--	K09422 transcription factor MYB, plant | (RefSeq) transcription factor MYB44 (A)	--	hypothetical protein GUJ93_ZPchr0006g41754 [Zizania palustris]	--	A0A8J5TAP9_ZIZPA SubName: Full=Uncharacterized protein {ECO:0000313|EMBL:KAG8070086.1};	--	--	--	--	--	--
Zlat_10023929	1.973	2.562	2.3475	0.396	0.3378	0.3	32	41	45	6	6	5	-2.69609	6.69465e-09	1.5534e-07	down	scaffold_319	411409	416051	-	Zlat_10023929	--	K06130 lysophospholipase II [EC:3.1.1.5] | (RefSeq) acyl-protein thioesterase 1 homolog 1 isoform X1 (A)	ko00564: Glycerophospholipid metabolism	hypothetical protein GUJ93_ZPchr0007g3728 [Zizania palustris]	CAEH1_ORYSJ RecName: Full=Probable carboxylesterase Os04g0669500 {ECO:0000305}; EC=3.1.1.- {ECO:0000305};	A0A8J5T7N0_ZIZPA RecName: Full=Abhydrolase_2 domain-containing protein {ECO:0000259|Pfam:PF02230};	Lysophospholipase	GO:0005737,cytoplasm; GO:0052689,carboxylic ester hydrolase activity; GO:0008474,palmitoyl-(protein) hydrolase activity; GO:0006631,fatty acid metabolic process; GO:0002084,protein depalmitoylation; GO:0003674,molecular_function; GO:0003824,catalytic activity; GO:0016787,hydrolase activity; GO:0016788,hydrolase activity, acting on ester bonds; GO:0016790,thiolester hydrolase activity; GO:0098599,…	PF02230.19:Phospholipase/Carboxylesterase	--	--	--
Zlat_10013083	0.3377	0.0856	0.5715	1.8076	3.4695	3.2869	4	1	8	20	45	40	3.11224	7.83604e-09	1.80485e-07	up	scaffold_619	208001	209007	+	Zlat_10013083	--	--	--	hypothetical protein GUJ93_ZPchr0005g14388 [Zizania palustris]	NAC75_ARATH RecName: Full=NAC domain-containing protein 75 {ECO:0000303|PubMed:15029955}; Short=ANAC075 {ECO:0000303|PubMed:15029955};	A0A8J5SFH3_ZIZPA RecName: Full=NAC domain-containing protein {ECO:0000259|Pfam:PF02365};	--	GO:0005634,nucleus; GO:0003700,DNA-binding transcription factor activity; GO:0000976,transcription cis-regulatory region binding; GO:0071555,cell wall organization; GO:0045893,positive regulation of DNA-templated transcription; GO:0006355,regulation of DNA-templated transcription; GO:0010321,regulation of vegetative phase change; GO:1905177,tracheary element differentiation; GO:0003674,molecular_…	PF02365.18:No apical meristem (NAM) protein	NAC	TF	NAC
Zlat_10030220	1.4964	1.8612	1.784	5.0964	4.0992	5.2956	22	27	31	70	66	80	1.53549	7.97372e-09	1.83356e-07	up	scaffold_212	93528	97549	+	Zlat_10030220	--	--	--	hypothetical protein GUJ93_ZPchr0006g45792 [Zizania palustris]	HIP39_ARATH RecName: Full=Heavy metal-associated isoprenylated plant protein 39 {ECO:0000303|PubMed:21072340, ECO:0000303|PubMed:23368984}; Short=AtHIP39 {ECO:0000303|PubMed:21072340, ECO:0000303|PubMed:23368984}; Flags: Precursor;	A0A8J5SV04_ZIZPA RecName: Full=HMA domain-containing protein {ECO:0000259|Pfam:PF00403};	Copper chaperone	GO:0046872,metal ion binding; GO:0003674,molecular_function; GO:0005488,binding; GO:0043167,ion binding; GO:0043169,cation binding	PF00403.29:Heavy-metal-associated domain	--	--	--
Zlat_10004428	6.7261	3.7382	3.3043	15.0957	12.4815	15.2032	31	17	18	65	63	72	1.69238	8.30305e-09	1.90308e-07	up	scaffold_1228	76205	76441	-	Zlat_10004428	--	K02260 cytochrome c oxidase assembly protein subunit 17 | (RefSeq) cytochrome c oxidase copper chaperone 1 (A)	ko00190: Oxidative phosphorylation; ko01100: Metabolic pathways	hypothetical protein GUJ93_ZPchr0006g44364 [Zizania palustris]	CX171_ARATH RecName: Full=Cytochrome c oxidase copper chaperone 1; AltName: Full=Cytochrome c oxidase 17 copper chaperone; Short=AtCOX17;	A0A8J5VMU1_ZIZPA SubName: Full=Uncharacterized protein {ECO:0000313|EMBL:KAG8072735.1};	Cytochrome c oxidase assembly protein/Cu2+ chaperone COX17	GO:0005758,mitochondrial intermembrane space; GO:0016531,copper chaperone activity; GO:0005507,copper ion binding; GO:0009617,response to bacterium; GO:0046688,response to copper ion; GO:0003674,molecular_function; GO:0016530,metallochaperone activity; GO:0140104,molecular carrier activity; GO:0005488,binding; GO:0043167,ion binding; GO:0043169,cation binding; GO:0046872,metal ion binding; GO:004…	PF05051.16:Cytochrome C oxidase copper chaperone (COX17)	--	--	--
Zlat_10014048	11.8212	14.2908	15.7169	8.0438	6.0909	6.163	140	167	220	89	79	75	-1.00806	8.76509e-09	2.00245e-07	down	scaffold_585	110787	111779	-	Zlat_10014048	--	K13464 jasmonate ZIM domain-containing protein | (RefSeq) protein TIFY 11d (A)	ko04075: Plant hormone signal transduction	hypothetical protein GUJ93_ZPchr0012g20540 [Zizania palustris]	TI11D_ORYSI RecName: Full=Protein TIFY 11d {ECO:0000305};	A0A8J5WLY9_ZIZPA RecName: Full=Tify domain-containing protein {ECO:0000259|Pfam:PF06200};	--	GO:0005634,nucleus; GO:0005575,cellular_component; GO:0005622,intracellular anatomical structure; GO:0043226,organelle; GO:0043227,membrane-bounded organelle; GO:0043229,intracellular organelle; GO:0043231,intracellular membrane-bounded organelle; GO:0110165,cellular anatomical entity	PF06200.17:tify domain	Tify	TF	Tify
Zlat_10001979	1.1582	1.1402	0.8679	2.0189	3.2028	3.1881	35	34	31	57	106	99	1.46997	9.73936e-09	2.2089e-07	up	scaffold_1969	14338	16011	-	Zlat_10001979	--	K24541 tryptamine 5-hydroxylase [EC:1.14.-.-] | (RefSeq) cytochrome P450 71A1 (A)	ko00380: Tryptophan metabolism; ko01100: Metabolic pathways; ko01110: Biosynthesis of secondary metabolites	hypothetical protein GUJ93_ZPchr0009g722 [Zizania palustris]	C71P1_ORYSJ RecName: Full=Tryptamine 5-hydroxylase {ECO:0000303|PubMed:20150424}; EC=1.14.-.- {ECO:0000269|PubMed:20150424}; AltName: Full=Cytochrome P450 71P1 {ECO:0000303|PubMed:20150424}; AltName: Full=Protein SEKIGUCHI LESION {ECO:0000303|PubMed:20150424};	A0A8J5S6Y9_ZIZPA SubName: Full=Uncharacterized protein {ECO:0000313|EMBL:KAG8050976.1};	Cytochrome P450 CYP2 subfamily	GO:0005789,endoplasmic reticulum membrane; GO:0016021,integral component of membrane; GO:0020037,heme binding; GO:0005506,iron ion binding; GO:0004497,monooxygenase activity; GO:0016705,oxidoreductase activity, acting on paired donors, with incorporation or reduction of molecular oxygen; GO:0006952,defense response; GO:0006587,serotonin biosynthetic process from tryptophan; GO:0003674,molecular_f…	PF00067.25:Cytochrome P450	--	--	--
Zlat_10020534	31.0924	25.6533	27.1498	12.587	12.0116	14.9356	156	127	161	59	66	77	-1.03904	1.04387e-08	2.35989e-07	down	scaffold_420	394984	398901	-	Zlat_10020534	--	--	--	hypothetical protein OsI_38644 [Oryza sativa Indica Group]	ICI3_HORVU RecName: Full=Subtilisin-chymotrypsin inhibitor-2B; Short=CI-2B; Flags: Fragment;	A0A0D3HVH7_9ORYZ SubName: Full=Uncharacterized protein {ECO:0000313|EnsemblPlants:OBART12G15140.1};	--	GO:0004867,serine-type endopeptidase inhibitor activity; GO:0009611,response to wounding; GO:0003674,molecular_function; GO:0004857,enzyme inhibitor activity; GO:0004866,endopeptidase inhibitor activity; GO:0030234,enzyme regulator activity; GO:0030414,peptidase inhibitor activity; GO:0061134,peptidase regulator activity; GO:0061135,endopeptidase regulator activity; GO:0098772,molecular function …	PF00280.21:Potato inhibitor I family	--	--	--
novel.434	5.9957	4.7182	4.6551	9.3623	10.8207	9.6793	85	66	78	124	168	141	1.00985	1.16308e-08	2.61261e-07	up	scaffold_1546	28428	30193	+	--	--	--	--	hypothetical protein GUJ93_ZPchr0010g7267 [Zizania palustris]	--	A0A8J5WBK7_ZIZPA RecName: Full=DUF4408 domain-containing protein {ECO:0000259|Pfam:PF14364};	--	--	--	--	--	--
Zlat_10006138	19.5646	20.53	15.8208	8.1543	8.0629	7.4139	113	117	108	44	51	44	-1.19287	1.54147e-08	3.41623e-07	down	scaffold_986	34717	36396	+	Zlat_10006138	--	--	--	--	--	--	--	--	--	--	--	--
Zlat_10008512	2.4697	2.503	2.2767	0.5918	1.0434	0.5381	67	67	73	15	31	15	-1.67687	1.55453e-08	3.44248e-07	down	scaffold_845	186864	189515	-	Zlat_10008512	--	K13430 serine/threonine-protein kinase PBS1 [EC:2.7.11.1] | (RefSeq) serine/threonine-protein kinase CDL1 isoform X1 (A)	ko04626: Plant-pathogen interaction	hypothetical protein GUJ93_ZPchr2162g18760 [Zizania palustris]	RIPK_ARATH RecName: Full=Serine/threonine-protein kinase RIPK {ECO:0000305}; EC=2.7.11.1 {ECO:0000305|PubMed:21320696}; AltName: Full=ACIK1A/PBL14; AltName: Full=ACRE protein ortholog 264A {ECO:0000305}; Short=AtACRE264a {ECO:0000303|PubMed:15181213}; AltName: Full=PBS1-like protein 14 {ECO:0000303|PubMed:20413097}; AltName: Full=RPM1-induced protein kinase {ECO:0000303|PubMed:21320696};	A0A8J5QZN5_ZIZPA RecName: Full=PK_Tyr_Ser-Thr domain-containing protein {ECO:0000259|Pfam:PF07714};	Serine/threonine protein kinase	GO:0005886,plasma membrane; GO:0005524,ATP binding; GO:0106310,protein serine kinase activity; GO:0004674,protein serine/threonine kinase activity; GO:0042742,defense response to bacterium; GO:0006468,protein phosphorylation; GO:0000166,nucleotide binding; GO:0003674,molecular_function; GO:0005488,binding; GO:0017076,purine nucleotide binding; GO:0030554,adenyl nucleotide binding; GO:0032553,ribo…	PF07714.20:Protein tyrosine and serine/threonine kinase	--	--	--
Zlat_10034346	0.293	0.1485	0	3.6067	5.2171	5.1327	2	1	0	23	39	36	5.1125	1.56508e-08	3.46039e-07	up	scaffold_150	350081	350431	+	Zlat_10034346	--	--	--	hypothetical protein GUJ93_ZPchr0006g41746 [Zizania palustris]	--	A0A8J5T3R2_ZIZPA SubName: Full=Uncharacterized protein {ECO:0000313|EMBL:KAG8073480.1};	--	--	--	--	--	--
Zlat_10037526	1.1343	0.7664	0.4265	3.0354	2.7045	3.3117	18	12	8	45	47	54	2.02865	1.66462e-08	3.67205e-07	up	scaffold_108	88282	91150	-	Zlat_10037526	--	K01061 carboxymethylenebutenolidase [EC:3.1.1.45] | (RefSeq) carboxymethylenebutenolidase homolog (A)	ko01100: Metabolic pathways	hypothetical protein GUJ93_ZPchr0008g13555 [Zizania palustris]	E134_MAIZE RecName: Full=Endo-1,3;1,4-beta-D-glucanase; EC=3.2.1.-; Flags: Precursor;	A0A8J5RJB3_ZIZPA RecName: Full=DLH domain-containing protein {ECO:0000259|Pfam:PF01738};	Predicted hydrolase related to dienelactone hydrolase	GO:0005576,extracellular region; GO:0016787,hydrolase activity; GO:0003674,molecular_function; GO:0003824,catalytic activity; GO:0005575,cellular_component; GO:0110165,cellular anatomical entity	PF01738.21:Dienelactone hydrolase family	--	--	--
Zlat_10000082	30.4723	22.4196	28.7569	9.7224	10.4343	17.2516	208	151	232	62	78	121	-1.07791	1.71001e-08	3.75429e-07	down	scaffold_3787	1	1544	-	Zlat_10000082	--	K13201 nucleolysin TIA-1/TIAR | (RefSeq) oligouridylate-binding protein 1B (A)	--	hypothetical protein GUJ93_ZPchr0010g7545 [Zizania palustris]	RB208_ORYSJ RecName: Full=RNA-binding protein 208 {ECO:0000303|PubMed:30190374};	A0A8J6BH18_ZIZPA SubName: Full=Uncharacterized protein {ECO:0000313|EMBL:KAG8087912.1};	FOG: RRM domain	GO:0003729,mRNA binding; GO:0003674,molecular_function; GO:0003676,nucleic acid binding; GO:0003723,RNA binding; GO:0005488,binding; GO:0097159,organic cyclic compound binding; GO:1901363,heterocyclic compound binding	PF00076.25:RNA recognition motif. (a.k.a. RRM, RBD, or RNP domain)	--	--	--
Zlat_10038942	6.1629	5.3676	4.7255	1.7523	1.3189	1.4994	64	55	58	17	15	16	-1.78844	1.86533e-08	4.07306e-07	down	scaffold_88	933486	934122	+	Zlat_10038942	--	K13430 serine/threonine-protein kinase PBS1 [EC:2.7.11.1] | (RefSeq) serine/threonine-protein kinase CDL1 isoform X1 (A)	ko04626: Plant-pathogen interaction	serine/threonine-protein kinase RIPK-like [Oryza brachyantha]	RIPK_ARATH RecName: Full=Serine/threonine-protein kinase RIPK {ECO:0000305}; EC=2.7.11.1 {ECO:0000305|PubMed:21320696}; AltName: Full=ACIK1A/PBL14; AltName: Full=ACRE protein ortholog 264A {ECO:0000305}; Short=AtACRE264a {ECO:0000303|PubMed:15181213}; AltName: Full=PBS1-like protein 14 {ECO:0000303|PubMed:20413097}; AltName: Full=RPM1-induced protein kinase {ECO:0000303|PubMed:21320696};	J3MC57_ORYBR RecName: Full=Protein kinase domain-containing protein {ECO:0000259|PROSITE:PS50011};	Serine/threonine protein kinase	GO:0005886,plasma membrane; GO:0005524,ATP binding; GO:0106310,protein serine kinase activity; GO:0004674,protein serine/threonine kinase activity; GO:0042742,defense response to bacterium; GO:0006468,protein phosphorylation; GO:0000166,nucleotide binding; GO:0003674,molecular_function; GO:0005488,binding; GO:0017076,purine nucleotide binding; GO:0030554,adenyl nucleotide binding; GO:0032553,ribo…	PF07714.20:Protein tyrosine and serine/threonine kinase	--	--	--
Zlat_10001764	7.8607	6.5281	6.0042	1.8698	1.9938	2.3375	72	59	65	16	20	22	-1.66571	1.95941e-08	4.26406e-07	down	scaffold_2057	171	1574	-	Zlat_10001764	--	K08235 xyloglucan:xyloglucosyl transferase [EC:2.4.1.207] | (RefSeq) probable xyloglucan endotransglucosylase/hydrolase protein 30 (A)	--	xyloglucan endotransglucosylase/hydrolasev protein 30 precursor, partial [Oryza sativa Indica Group]	XTH30_ARATH RecName: Full=Probable xyloglucan endotransglucosylase/hydrolase protein 30; Short=At-XTH30; Short=XTH-30; EC=2.4.1.207; Flags: Precursor;	A6MZP8_ORYSI SubName: Full=Xyloglucan endotransglucosylase/hydrolasev protein 30 {ECO:0000313|EMBL:ABR25468.1}; Flags: Fragment;	--	GO:0048046,apoplast; GO:0004553,hydrolase activity, hydrolyzing O-glycosyl compounds; GO:0030247,polysaccharide binding; GO:0016762,xyloglucan:xyloglucosyl transferase activity; GO:0042546,cell wall biogenesis; GO:0071555,cell wall organization; GO:0010411,xyloglucan metabolic process; GO:0003674,molecular_function; GO:0003824,catalytic activity; GO:0016787,hydrolase activity; GO:0016798,hydrolas…	PF00722.24:Glycosyl hydrolases family 16	--	--	--
Zlat_10044952	1.0675	1.5146	1.3419	0.3265	0.3063	0.1781	35	49	52	10	11	6	-2.23441	2.2152e-08	4.78138e-07	down	scaffold_25	42477	47128	-	Zlat_10044952	--	K21398 natural resistance-associated macrophage protein 2 | (RefSeq) metal transporter Nramp1 isoform X4 (A)	--	hypothetical protein GUJ93_ZPchr0013g33764 [Zizania palustris]	NRAM1_ORYSJ RecName: Full=Metal transporter Nramp1; Short=OsNramp1;	A0A8J5X2A6_ZIZPA SubName: Full=Uncharacterized protein {ECO:0000313|EMBL:KAG8100170.1};	Mn2+ and Fe2+ transporters of the NRAMP family	GO:0016021,integral component of membrane; GO:0015086,cadmium ion transmembrane transporter activity; GO:0005381,iron ion transmembrane transporter activity; GO:0005384,manganese ion transmembrane transporter activity; GO:0055072,iron ion homeostasis; GO:0034755,iron ion transmembrane transport; GO:0003674,molecular_function; GO:0005215,transporter activity; GO:0008324,cation transmembrane transp…	PF01566.21:Natural resistance-associated macrophage protein	--	--	--
Zlat_10033538	7.6838	7.3679	6.7011	3.3531	3.3462	3.3938	130	123	134	53	62	59	-1.05973	2.2645e-08	4.88029e-07	down	scaffold_164	563053	564041	-	Zlat_10033538	--	--	--	hypothetical protein GUJ93_ZPchr0007g6093 [Zizania palustris]	--	A0A8J5T2C8_ZIZPA RecName: Full=C1_2 domain-containing protein {ECO:0000259|Pfam:PF03107};	--	--	PF03107.19:C1 domain	--	--	--
Zlat_10017809	10.6224	11.0101	13.0726	3.1009	2.8658	2.5844	44	45	64	12	13	11	-1.98232	2.29421e-08	4.93675e-07	down	scaffold_465	105876	107177	+	Zlat_10017809	--	--	--	hypothetical protein GUJ93_ZPchr0008g12567 [Zizania palustris]	--	A0A8J5RKE8_ZIZPA SubName: Full=Uncharacterized protein {ECO:0000313|EMBL:KAG8046615.1};	--	--	--	--	--	--
Zlat_10036060	1.6035	1.6251	1.8245	0.1776	0.202	0.1614	29	29	39	3	4	3	-3.17678	2.42722e-08	5.20706e-07	down	scaffold_132	293008	294154	-	Zlat_10036060	--	K13424 WRKY transcription factor 33 | (RefSeq) probable WRKY transcription factor 33 (A)	ko04016: MAPK signaling pathway - plant; ko04626: Plant-pathogen interaction	hypothetical protein GUJ93_ZPchr0002g25851 [Zizania palustris]	WRK76_ORYSI RecName: Full=WRKY transcription factor WRKY76 {ECO:0000303|PubMed:15047897}; Short=OsWRKY76 {ECO:0000303|PubMed:15047897};	A0A8J5RUI8_ZIZPA RecName: Full=WRKY domain-containing protein {ECO:0000259|Pfam:PF03106};	--	GO:0005634,nucleus; GO:0003700,DNA-binding transcription factor activity; GO:0043565,sequence-specific DNA binding; GO:0009617,response to bacterium; GO:0010200,response to chitin; GO:0009620,response to fungus; GO:0009751,response to salicylic acid; GO:0003674,molecular_function; GO:0140110,transcription regulator activity; GO:0003676,nucleic acid binding; GO:0003677,DNA binding; GO:0005488,bind…	PF03106.18:WRKY DNA -binding domain	WRKY	TF	WRKY
Zlat_10027129	16.2169	12.7946	15.1971	5.9326	6.373	8.4905	158	123	175	54	68	85	-1.04042	2.43237e-08	5.21413e-07	down	scaffold_268	246500	249099	+	Zlat_10027129	--	--	--	hypothetical protein GUJ93_ZPchr0010g8068 [Zizania palustris]	--	A0A8J5W9B7_ZIZPA SubName: Full=Uncharacterized protein {ECO:0000313|EMBL:KAG8085868.1};	--	--	--	--	--	--
Zlat_10009108	6.233	6.0446	5.7737	2.9332	2.6004	2.6146	116	111	127	51	53	50	-1.10379	2.81441e-08	5.98749e-07	down	scaffold_849	123336	124676	+	Zlat_10009108	--	K00430 peroxidase [EC:1.11.1.7] | (RefSeq) peroxidase 45 (A)	ko00940: Phenylpropanoid biosynthesis; ko01100: Metabolic pathways; ko01110: Biosynthesis of secondary metabolites	hypothetical protein E2562_029965 [Oryza meyeriana var. granulata]	PER45_ARATH RecName: Full=Peroxidase 45; Short=Atperox P45; EC=1.11.1.7; AltName: Full=ATP8a; Flags: Precursor;	A0A6G1CTU7_9ORYZ RecName: Full=Peroxidase {ECO:0000256|RuleBase:RU362060}; EC=1.11.1.7 {ECO:0000256|RuleBase:RU362060};	--	GO:0005576,extracellular region; GO:0020037,heme binding; GO:0046872,metal ion binding; GO:0004601,peroxidase activity; GO:0042744,hydrogen peroxide catabolic process; GO:0006979,response to oxidative stress; GO:0003674,molecular_function; GO:0005488,binding; GO:0046906,tetrapyrrole binding; GO:0097159,organic cyclic compound binding; GO:1901363,heterocyclic compound binding; GO:0043167,ion bindi…	PF00141.26:Peroxidase	--	--	--
Zlat_10006567	10.6244	9.4754	9.2288	3.4875	1.9403	4.1359	75	66	77	23	15	30	-1.57926	3.19782e-08	6.73696e-07	down	scaffold_972	80561	80923	-	Zlat_10006567	--	--	--	hypothetical protein OsI_05962 [Oryza sativa Indica Group]	--	A0A0E0CG14_9ORYZ SubName: Full=Uncharacterized protein {ECO:0000313|EnsemblPlants:OMERI02G05630.1};	--	--	--	--	--	--
Zlat_10008496	2.4173	3.452	3.4397	8.1151	7.4244	8.6614	22	31	37	69	74	81	1.41749	3.30883e-08	6.94483e-07	up	scaffold_845	52033	52688	-	Zlat_10008496	--	K07213 copper chaperone | (RefSeq) copper transport protein ATX1 (A)	--	hypothetical protein E2562_035964 [Oryza meyeriana var. granulata]	HIP26_ARATH RecName: Full=Heavy metal-associated isoprenylated plant protein 26 {ECO:0000303|PubMed:21072340, ECO:0000303|PubMed:23368984}; Short=AtHIP26 {ECO:0000303|PubMed:23368984}; Short=AtHIPP26 {ECO:0000303|PubMed:21072340, ECO:0000303|PubMed:23368984}; AltName: Full=Farnesylated protein 6 {ECO:0000303|PubMed:8837031}; Short=AtFP6 {ECO:0000303|PubMed:8837031}; Flags: Precursor;	A0A6G1F1U0_9ORYZ RecName: Full=HMA domain-containing protein {ECO:0000259|PROSITE:PS50846};	Copper chaperone	GO:0031965,nuclear membrane; GO:0005886,plasma membrane; GO:0009506,plasmodesma; GO:0046870,cadmium ion binding; GO:0005507,copper ion binding; GO:0032791,lead ion binding; GO:0010286,heat acclimation; GO:0003674,molecular_function; GO:0005488,binding; GO:0043167,ion binding; GO:0043169,cation binding; GO:0046872,metal ion binding; GO:0046914,transition metal ion binding; GO:0006950,response to s…	PF00403.29:Heavy-metal-associated domain	--	--	--
novel.651	2.696	3.25	2.6892	1.215	0.9847	1.4361	95	113	112	40	38	52	-1.20355	4.50514e-08	9.2556e-07	down	scaffold_1937	20692	22503	.	--	--	--	--	NADH-plastoquinone oxidoreductase subunit K [Limodorum abortivum]	NDHK_CRYJA RecName: Full=NAD(P)H-quinone oxidoreductase subunit K, chloroplastic {ECO:0000255|HAMAP-Rule:MF_01356}; EC=7.1.1.- {ECO:0000255|HAMAP-Rule:MF_01356}; AltName: Full=NAD(P)H dehydrogenase subunit K {ECO:0000255|HAMAP-Rule:MF_01356}; AltName: Full=NADH-plastoquinone oxidoreductase subunit K {ECO:0000255|HAMAP-Rule:MF_01356};	A0A411GV82_9ASPA SubName: Full=NADH-plastoquinone oxidoreductase subunit K {ECO:0000313|EMBL:QBB09909.1};	NADH-ubiquinone oxidoreductase, NUFS7/PSST/20 kDa subunit	GO:0009535,chloroplast thylakoid membrane; GO:0051539,4 iron, 4 sulfur cluster binding; GO:0005506,iron ion binding; GO:0008137,NADH dehydrogenase (ubiquinone) activity; GO:0048038,quinone binding; GO:0019684,photosynthesis, light reaction; GO:0003674,molecular_function; GO:0005488,binding; GO:0051536,iron-sulfur cluster binding; GO:0051540,metal cluster binding; GO:0043167,ion binding; GO:004316…	--	--	--	--
Zlat_10013779	25.711	23.7715	23.0893	10.622	12.5623	8.5601	114	104	121	44	61	39	-1.14296	4.90302e-08	1.00145e-06	down	scaffold_596	82244	82914	+	Zlat_10013779	--	--	--	hypothetical protein GUJ93_ZPchr0001g32805 [Zizania palustris]	--	A0A8J5RPQ6_ZIZPA SubName: Full=Uncharacterized protein {ECO:0000313|EMBL:KAG8051592.1};	--	--	--	--	--	--
Zlat_10037489	9.5467	13.1936	9.913	2.3224	3.5661	2.5339	44	60	54	10	18	12	-1.89587	5.21195e-08	1.05994e-06	down	scaffold_106	771315	771551	-	Zlat_10037489	--	--	--	unnamed protein product [Triticum turgidum subsp. durum]	NAC96_ARATH RecName: Full=NAC domain-containing protein 96 {ECO:0000303|PubMed:15029955}; Short=ANAC096 {ECO:0000303|PubMed:15029955};	M8BEC8_AEGTA RecName: Full=NAC domain-containing protein {ECO:0000259|PROSITE:PS51005};	--	GO:0005634,nucleus; GO:0003677,DNA binding; GO:0003700,DNA-binding transcription factor activity; GO:0009789,positive regulation of abscisic acid-activated signaling pathway; GO:0009611,response to wounding; GO:0003674,molecular_function; GO:0003676,nucleic acid binding; GO:0005488,binding; GO:0097159,organic cyclic compound binding; GO:1901363,heterocyclic compound binding; GO:0140110,transcript…	PF02365.18:No apical meristem (NAM) protein	NAC	TF	NAC
Zlat_10012236	3.0728	3.9414	4.2654	1.0278	1.1837	1.7756	64	81	105	20	27	38	-1.45377	5.39153e-08	1.0933e-06	down	scaffold_644	127499	128920	-	Zlat_10012236	--	--	--	hypothetical protein GUJ93_ZPchr0010g7246 [Zizania palustris]	--	A0A8J6BNC8_ZIZPA RecName: Full=PAP2_C domain-containing protein {ECO:0000259|Pfam:PF14360};	--	--	--	--	--	--
novel.1482	13.9879	18.3616	14.54	6.8445	7.4202	7.0009	105	136	129	48	61	54	-1.0914	5.58233e-08	1.13036e-06	down	scaffold_398	14693	15078	.	--	--	--	--	--	--	--	--	--	--	--	--	--
Zlat_10020454	3.7008	2.1714	2.8016	9.382	10.3157	9.2884	19	11	17	45	58	49	1.78827	5.68258e-08	1.14983e-06	up	scaffold_439	324407	326111	-	Zlat_10020454	--	K00799 glutathione S-transferase [EC:2.5.1.18] | (RefSeq) probable glutathione S-transferase (A)	ko00480: Glutathione metabolism; ko01100: Metabolic pathways	putative glutathione S-transferase [Dichanthelium oligosanthes]	GST23_MAIZE RecName: Full=Glutathione transferase GST 23; EC=2.5.1.18; AltName: Full=Glutathione transferase GST 36;	A0A1E5VTZ7_9POAL RecName: Full=Glutathione transferase {ECO:0000256|ARBA:ARBA00012452}; EC=2.5.1.18 {ECO:0000256|ARBA:ARBA00012452};	Glutathione S-transferase	GO:0005737,cytoplasm; GO:0004364,glutathione transferase activity; GO:0006952,defense response; GO:0006749,glutathione metabolic process; GO:0042221,response to chemical; GO:0003674,molecular_function; GO:0003824,catalytic activity; GO:0016740,transferase activity; GO:0016765,transferase activity, transferring alkyl or aryl (other than methyl) groups; GO:0006950,response to stress; GO:0008150,bio…	--	--	--	--
novel.102	2.3077	2.2288	2.2512	1.0462	0.8429	0.8191	85	81	98	36	34	31	-1.28602	6.0545e-08	1.22245e-06	down	scaffold_1080	111833	113726	.	--	--	K08900 mitochondrial chaperone BCS1 | (RAP-DB) Os05g0588900; Similar to mitochondrial chaperone BCS1. (A)	--	hypothetical protein GUJ93_ZPchr0007g4899 [Zizania palustris]	AATPI_ARATH RecName: Full=AAA-ATPase At5g17760; EC=3.6.1.- {ECO:0000250|UniProtKB:Q9FLD5};	A0A8J5TFX7_ZIZPA RecName: Full=AAA domain-containing protein {ECO:0000259|SMART:SM00382};	AAA+-type ATPase	GO:0016021,integral component of membrane; GO:0005886,plasma membrane; GO:0005524,ATP binding; GO:0016887,ATP hydrolysis activity; GO:0006950,response to stress; GO:0000166,nucleotide binding; GO:0003674,molecular_function; GO:0005488,binding; GO:0017076,purine nucleotide binding; GO:0030554,adenyl nucleotide binding; GO:0032553,ribonucleotide binding; GO:0032555,purine ribonucleotide binding; GO…	PF14363.9:Domain associated at C-terminal with AAA	--	--	--
Zlat_10029751	5.6047	4.0258	4.0975	1.6891	1.739	1.8535	103	73	89	29	35	35	-1.32808	6.67833e-08	1.34167e-06	down	scaffold_209	117228	122057	-	Zlat_10029751	--	--	--	hypothetical protein DAI22_01g086400 [Oryza sativa Japonica Group]	GDL83_ARATH RecName: Full=GDSL esterase/lipase At5g45910; EC=3.1.1.-; AltName: Full=Extracellular lipase At5g45910; Flags: Precursor;	B8AAN6_ORYSI SubName: Full=Uncharacterized protein {ECO:0000313|EMBL:EEC70206.1};	--	GO:0005576,extracellular region; GO:0016788,hydrolase activity, acting on ester bonds; GO:0016042,lipid catabolic process; GO:0003674,molecular_function; GO:0003824,catalytic activity; GO:0016787,hydrolase activity; GO:0006629,lipid metabolic process; GO:0008150,biological_process; GO:0008152,metabolic process; GO:0009056,catabolic process; GO:0044238,primary metabolic process; GO:0071704,organic…	PF00657.25:GDSL-like Lipase/Acylhydrolase	--	--	--
Zlat_10006341	7.109	7.2848	5.4802	1.0146	3.1014	2.5368	90	91	82	12	43	33	-1.50811	7.59401e-08	1.51589e-06	down	scaffold_991	123147	124071	-	Zlat_10006341	--	K13425 WRKY transcription factor 22 | (RefSeq) WRKY transcription factor 22 (A)	ko04016: MAPK signaling pathway - plant; ko04626: Plant-pathogen interaction	hypothetical protein GUJ93_ZPchr0010g8320 [Zizania palustris]	WRK27_ARATH RecName: Full=Probable WRKY transcription factor 27; AltName: Full=WRKY DNA-binding protein 27;	A0A8J5WAS3_ZIZPA RecName: Full=WRKY domain-containing protein {ECO:0000259|Pfam:PF03106};	--	GO:0005634,nucleus; GO:0003700,DNA-binding transcription factor activity; GO:0000976,transcription cis-regulatory region binding; GO:0042742,defense response to bacterium; GO:0045892,negative regulation of DNA-templated transcription; GO:0007263,nitric oxide mediated signal transduction; GO:0009739,response to gibberellin; GO:0003674,molecular_function; GO:0140110,transcription regulator activity…	PF03106.18:WRKY DNA -binding domain	WRKY	TF	WRKY
Zlat_10045082	1.7855	1.2408	1.597	0.273	0.2329	0.0993	35	24	37	5	5	2	-2.89794	9.34373e-08	1.83908e-06	down	scaffold_40	41546	43441	+	Zlat_10045082	--	K27605 rhomboid-like protein, plant [EC:3.4.21.105] | (RefSeq) RHOMBOID-like protein 2 (A)	--	RHOMBOID-like protein 2 [Oryza brachyantha]	RBL2_ARATH RecName: Full=RHOMBOID-like protein 2 {ECO:0000303|PubMed:16223493, ECO:0000303|PubMed:17181860}; Short=AtRBL2 {ECO:0000303|PubMed:16223493, ECO:0000303|PubMed:17181860}; EC=3.4.21.105 {ECO:0000269|PubMed:16223493};	A0A0E0R1I3_ORYRU RecName: Full=RHOMBOID-like protein {ECO:0000256|RuleBase:RU362115}; EC=3.4.21.- {ECO:0000256|RuleBase:RU362115}; AltName: Full=Rhomboid-like protein {ECO:0000256|RuleBase:RU362115};	Rhomboid family proteins	GO:0005794,Golgi apparatus; GO:0000139,Golgi membrane; GO:0016021,integral component of membrane; GO:0009506,plasmodesma; GO:0004252,serine-type endopeptidase activity; GO:0006508,proteolysis; GO:0003674,molecular_function; GO:0003824,catalytic activity; GO:0004175,endopeptidase activity; GO:0008233,peptidase activity; GO:0008236,serine-type peptidase activity; GO:0016787,hydrolase activity; GO:0…	PF01694.25:Rhomboid family	--	--	--
Zlat_10044889	4.1759	4.3798	4.6424	1.8191	1.5962	2.1265	86	89	113	35	36	45	-1.21006	9.875e-08	1.93418e-06	down	scaffold_26	903185	934270	-	Zlat_10044889	--	K19040 E3 ubiquitin-protein ligase ATL10/75/76/77/78 [EC:2.3.2.27] | (RefSeq) RING-H2 finger protein ATL72-like (A)	--	hypothetical protein DAI22_11g008000 [Oryza sativa Japonica Group]	NLTP3_HORVU RecName: Full=Non-specific lipid-transfer protein 3; Short=LTP 3; AltName: Full=CW-19; AltName: Full=CW-20; Short=CW20; Flags: Precursor;	A0A0E0BMZ7_9ORYZ SubName: Full=Non-specific lipid-transfer protein {ECO:0000313|EnsemblPlants:OGLUM12G01210.5};	FOG: Predicted E3 ubiquitin ligase	GO:0008289,lipid binding; GO:0006869,lipid transport; GO:0003674,molecular_function; GO:0005488,binding; GO:0006810,transport; GO:0008150,biological_process; GO:0010876,lipid localization; GO:0033036,macromolecule localization; GO:0051179,localization; GO:0051234,establishment of localization; GO:0071702,organic substance transport	PF13639.9:Ring finger domain	--	--	--
Zlat_10021927	0.3703	0.8042	0.7609	2.3783	2.4636	2.2139	7	15	17	42	51	43	1.90231	1.12913e-07	2.18873e-06	up	scaffold_354	294678	295896	-	Zlat_10021927	--	K00430 peroxidase [EC:1.11.1.7] | (RefSeq) peroxidase P7 (A)	ko00940: Phenylpropanoid biosynthesis; ko01100: Metabolic pathways; ko01110: Biosynthesis of secondary metabolites	hypothetical protein GUJ93_ZPchr0006g44931 [Zizania palustris]	PERP7_BRARR RecName: Full=Peroxidase P7; EC=1.11.1.7; AltName: Full=TP7;	A0A8J5T0A3_ZIZPA RecName: Full=PEROXIDASE_4 domain-containing protein {ECO:0000259|Pfam:PF00141};	--	GO:0020037,heme binding; GO:0046872,metal ion binding; GO:0004601,peroxidase activity; GO:0042744,hydrogen peroxide catabolic process; GO:0006979,response to oxidative stress; GO:0003674,molecular_function; GO:0005488,binding; GO:0046906,tetrapyrrole binding; GO:0097159,organic cyclic compound binding; GO:1901363,heterocyclic compound binding; GO:0043167,ion binding; GO:0043169,cation binding; GO…	PF00141.26:Peroxidase	--	--	--
Zlat_10002429	0	0.2518	0.2102	3.0578	3.5159	2.6593	0	2	2	23	31	22	4.34361	1.2279e-07	2.36715e-06	up	scaffold_1824	12296	14138	-	Zlat_10002429	--	K23166 optic atrophy 3 protein | (RefSeq) OPA3-like protein (A)	--	hypothetical protein GUJ93_ZPchr0001g32523 [Zizania palustris]	--	A0A0E0FT94_ORYNI SubName: Full=Uncharacterized protein {ECO:0000313|EnsemblPlants:ONIVA01G35610.3};	Predicted coiled-coil protein	--	PF07047.15:Optic atrophy 3 protein (OPA3)	--	--	--
novel.2166	2.1743	1.6894	1.441	3.7237	3.2428	4.1968	60	46	47	96	98	119	1.12583	1.56627e-07	2.96464e-06	up	scaffold_735	250146	251564	.	--	--	K22588 acetylserotonin O-methyltransferase, plant [EC:2.1.1.4] | (RAP-DB) Os09g0344500; Similar to O-methyltransferase ZRP4 (EC 2.1.1.-) (OMT). (A)	ko00380: Tryptophan metabolism; ko01100: Metabolic pathways; ko01110: Biosynthesis of secondary metabolites	O-methyltransferase ZRP4 [Oryza sativa Japonica Group]	ZRP4_MAIZE RecName: Full=O-methyltransferase ZRP4; Short=OMT; EC=2.1.1.-;	A0A0D9WIN0_9ORYZ SubName: Full=Uncharacterized protein {ECO:0000313|EnsemblPlants:LPERR05G18670.1};	Hydroxyindole-O-methyltransferase and related SAM-dependent methyltransferases	GO:0008171,O-methyltransferase activity; GO:0046983,protein dimerization activity; GO:0008757,S-adenosylmethionine-dependent methyltransferase activity; GO:0019438,aromatic compound biosynthetic process; GO:0032259,methylation; GO:0003674,molecular_function; GO:0003824,catalytic activity; GO:0008168,methyltransferase activity; GO:0016740,transferase activity; GO:0016741,transferase activity, tran…	PF00891.21:O-methyltransferase domain	--	--	--
Zlat_10029331	0.126	0.0319	0.2399	0.7757	1.2084	0.7973	4	1	9	23	42	26	2.80495	1.73526e-07	3.26038e-06	up	scaffold_214	414546	417664	+	Zlat_10029331	--	K14493 gibberellin receptor GID1 [EC:3.-.-.-] | (RefSeq) gibberellin receptor GID1 (A)	ko04075: Plant hormone signal transduction	hypothetical protein GUJ93_ZPchr0008g12604 [Zizania palustris]	CXE15_ARATH RecName: Full=Probable carboxylesterase 15; AltName: Full=AtCXE15; EC=3.1.1.1;	A0A8J5QXP4_ZIZPA RecName: Full=Abhydrolase_3 domain-containing protein {ECO:0000259|Pfam:PF07859};	Arylacetamide deacetylase	GO:0080030,methyl indole-3-acetate esterase activity; GO:0003674,molecular_function; GO:0003824,catalytic activity; GO:0016787,hydrolase activity; GO:0016788,hydrolase activity, acting on ester bonds; GO:0052689,carboxylic ester hydrolase activity	PF07859.16:alpha/beta hydrolase fold	--	--	--
Zlat_10021657	4.4076	5.4596	5.4902	11.2704	11.4032	10.3662	36	44	53	86	102	87	1.14698	1.81829e-07	3.40957e-06	up	scaffold_377	118873	119397	+	Zlat_10021657	--	--	--	hypothetical protein GUJ93_ZPchr0010g9624 [Zizania palustris]	--	A0A8J6BLC1_ZIZPA SubName: Full=Uncharacterized protein {ECO:0000313|EMBL:KAG8086875.1};	--	--	--	--	--	--
Zlat_10044367	1.7034	0.8632	1.8015	4.6722	5.5412	4.6625	16	8	20	41	57	45	1.80194	1.89678e-07	3.54495e-06	up	scaffold_33	1282519	1283103	-	Zlat_10044367	--	--	--	hypothetical protein E2562_014471 [Oryza meyeriana var. granulata]	PR1_ASPOF RecName: Full=Pathogenesis-related protein 1; Short=AOPR1;	A0A6G1CQ04_9ORYZ RecName: Full=Bet_v_1 domain-containing protein {ECO:0000259|Pfam:PF00407};	--	GO:0005737,cytoplasm; GO:0010427,abscisic acid binding; GO:0004864,protein phosphatase inhibitor activity; GO:0038023,signaling receptor activity; GO:0009738,abscisic acid-activated signaling pathway; GO:0006952,defense response; GO:0009607,response to biotic stimulus; GO:0003674,molecular_function; GO:0005488,binding; GO:0008289,lipid binding; GO:0019840,isoprenoid binding; GO:0031406,carboxylic…	PF00407.22:Pathogenesis-related protein Bet v 1 family	--	--	--
Zlat_10009122	5.0343	6.6813	5.5271	2.1811	2.6815	2.5663	84	110	109	34	49	44	-1.16327	1.97248e-07	3.67422e-06	down	scaffold_807	43204	44061	-	Zlat_10009122	--	--	--	hypothetical protein GUJ93_ZPchr0001g29495 [Zizania palustris]	--	A0A8J5V768_ZIZPA RecName: Full=VQ domain-containing protein {ECO:0000259|Pfam:PF05678};	--	--	--	--	--	--
Zlat_10046360	0.6732	0.8397	0.6572	2.4943	2.1751	2.419	13	16	15	45	46	48	1.75629	2.14052e-07	3.96623e-06	up	scaffold_15	225517	226651	+	Zlat_10046360	--	K00430 peroxidase [EC:1.11.1.7] | (RefSeq) peroxidase 2 (A)	ko00940: Phenylpropanoid biosynthesis; ko01100: Metabolic pathways; ko01110: Biosynthesis of secondary metabolites	hypothetical protein GUJ93_ZPchr0003g17613 [Zizania palustris]	PER2_MAIZE RecName: Full=Peroxidase 2; EC=1.11.1.7; AltName: Full=Plasma membrane-bound peroxidase 2; Short=pmPOX2; Flags: Precursor;	A0A8J5S989_ZIZPA RecName: Full=PEROXIDASE_4 domain-containing protein {ECO:0000259|Pfam:PF00141};	--	GO:0005576,extracellular region; GO:0009505,plant-type cell wall; GO:0020037,heme binding; GO:0046872,metal ion binding; GO:0004601,peroxidase activity; GO:0032922,circadian regulation of gene expression; GO:0097167,circadian regulation of translation; GO:0042744,hydrogen peroxide catabolic process; GO:0042752,regulation of circadian rhythm; GO:0006979,response to oxidative stress; GO:0003674,mol…	PF00141.26:Peroxidase	--	--	--
Zlat_10032566	1.0284	0.3474	1.4502	5.8711	5.0085	5.0044	6	2	10	32	32	30	2.49881	2.18228e-07	4.03563e-06	up	scaffold_177	450818	451117	+	Zlat_10032566	--	--	--	hypothetical protein GUJ93_ZPchr0007g3286 [Zizania palustris]	--	A0A8J5T8K6_ZIZPA SubName: Full=Uncharacterized protein {ECO:0000313|EMBL:KAG8078175.1};	--	--	--	--	--	--
Zlat_10035934	0.3726	0.8308	0.6936	2.5526	2.4498	3.1187	5	11	11	32	36	43	2.1389	2.2797e-07	4.21027e-06	up	scaffold_121	220688	221377	-	Zlat_10035934	--	K09287 RAV-like factor | (RefSeq) AP2/ERF and B3 domain-containing protein Os05g0549800 (A)	--	hypothetical protein GUJ93_ZPchr0010g9630 [Zizania palustris]	Y5498_ORYSJ RecName: Full=AP2/ERF and B3 domain-containing protein Os05g0549800;	A0A8J5WBE2_ZIZPA SubName: Full=Uncharacterized protein {ECO:0000313|EMBL:KAG8086300.1};	--	GO:0005634,nucleus; GO:0003677,DNA binding; GO:0003700,DNA-binding transcription factor activity; GO:0003674,molecular_function; GO:0003676,nucleic acid binding; GO:0005488,binding; GO:0097159,organic cyclic compound binding; GO:1901363,heterocyclic compound binding; GO:0140110,transcription regulator activity; GO:0005575,cellular_component; GO:0005622,intracellular anatomical structure; GO:00432…	PF02362.24:B3 DNA binding domain	B3	TF	B3->B3
Zlat_10015632	7.7133	7.8172	8.9734	2.5227	3.9129	3.0235	72	72	99	22	40	29	-1.32063	2.31725e-07	4.2712e-06	down	scaffold_546	35721	44841	-	Zlat_10015632	--	K16252 DNA-directed RNA polymerase IV and V subunit 2 [EC:2.7.7.6] | (RefSeq) DNA-directed RNA polymerases IV and V subunit 2 (A)	ko03020: RNA polymerase	hypothetical protein GUJ93_ZPchr0458g22674 [Zizania palustris]	RPD2B_ARATH RecName: Full=DNA-directed RNA polymerase D subunit 2b; Short=AtNRPD2b; Short=Nuclear RNA polymerase D 2b; EC=2.7.7.6; AltName: Full=RNA polymerase IV subunit 2b; Short=POL IV 2b;	A0A8J5RS97_ZIZPA RecName: Full=DNA-directed RNA polymerase {ECO:0000256|ARBA:ARBA00012418}; EC=2.7.7.6 {ECO:0000256|ARBA:ARBA00012418};	RNA polymerase II, second largest subunit	GO:0005634,nucleus; GO:0005665,RNA polymerase II, core complex; GO:0000418,RNA polymerase IV complex; GO:0000419,RNA polymerase V complex; GO:0003677,DNA binding; GO:0003899,DNA-directed 5'-3' RNA polymerase activity; GO:0046872,metal ion binding; GO:0032549,ribonucleoside binding; GO:0006351,DNA-templated transcription; GO:0003674,molecular_function; GO:0003676,nucleic acid binding; GO:0005488,b…	PF04563.18:RNA polymerase beta subunit	--	--	--
Zlat_10006230	2.1738	1.7335	2.1407	4.2339	3.5793	4.0576	61	48	71	111	110	117	1.01256	2.48055e-07	4.54431e-06	up	scaffold_1009	53371	56727	-	Zlat_10006230	--	K00827 alanine-glyoxylate transaminase / (R)-3-amino-2-methylpropionate-pyruvate transaminase [EC:2.6.1.44 2.6.1.40] | (RefSeq) alanine--glyoxylate aminotransferase 2 homolog 2, mitochondrial (A)	ko00250: Alanine, aspartate and glutamate metabolism; ko00260: Glycine, serine and threonine metabolism; ko00270: Cysteine and methionine metabolism; ko00280: Valine, leucine and isoleucine degradation; ko01100: Metabolic pathways; ko01110: Biosynthesis of secondary metabolites; ko01210: 2-Oxocarboxylic acid metabolism	hypothetical protein GUJ93_ZPchr0010g7832 [Zizania palustris]	AGT23_ARATH RecName: Full=Alanine--glyoxylate aminotransferase 2 homolog 3, mitochondrial; EC=2.6.1.44; AltName: Full=Beta-alanine-pyruvate aminotransferase 3; Flags: Precursor;	A0A8J5W9C7_ZIZPA SubName: Full=Uncharacterized protein {ECO:0000313|EMBL:KAG8085913.1};	Alanine-glyoxylate aminotransferase AGT2	GO:0005739,mitochondrion; GO:0008453,alanine-glyoxylate transaminase activity; GO:0030170,pyridoxal phosphate binding; GO:0043562,cellular response to nitrogen levels; GO:0009853,photorespiration; GO:0003674,molecular_function; GO:0003824,catalytic activity; GO:0008483,transaminase activity; GO:0016740,transferase activity; GO:0016769,transferase activity, transferring nitrogenous groups; GO:0005…	PF00202.24:Aminotransferase class-III	--	--	--
Zlat_10001575	5.3961	3.8603	5.1794	2.1842	2.1945	2.2065	119	84	135	45	53	50	-1.08895	2.67296e-07	4.87893e-06	down	scaffold_2137	8330	10741	+	Zlat_10001575	--	--	--	hypothetical protein GUJ93_ZPchr0004g38932 [Zizania palustris]	STR6_ARATH RecName: Full=Rhodanese-like domain-containing protein 6; AltName: Full=Sulfurtransferase 6; Short=AtStr6;	A0A8J5SIS0_ZIZPA RecName: Full=FSH1 domain-containing protein {ECO:0000259|Pfam:PF03959};	Phospholipase/carboxyhydrolase	GO:0005737,cytoplasm; GO:0005634,nucleus; GO:0016787,hydrolase activity; GO:0003674,molecular_function; GO:0003824,catalytic activity; GO:0005575,cellular_component; GO:0005622,intracellular anatomical structure; GO:0110165,cellular anatomical entity; GO:0043226,organelle; GO:0043227,membrane-bounded organelle; GO:0043229,intracellular organelle; GO:0043231,intracellular membrane-bounded organelle	PF03959.16:Serine hydrolase (FSH1)	--	--	--
Zlat_10030838	6.9978	6.9327	5.7877	2.7773	2.8	2.6782	89	87	87	33	39	35	-1.20654	2.87968e-07	5.22912e-06	down	scaffold_195	306941	307594	-	Zlat_10030838	--	--	--	hypothetical protein GUJ93_ZPchr0014g46575 [Zizania palustris]	--	A0A8J5TH92_ZIZPA SubName: Full=Uncharacterized protein {ECO:0000313|EMBL:KAG8082149.1};	--	--	--	--	--	--
[truncated: 261 more rows]
