# Supplementary material for: Fenaminosulf Promotes Growth and Gall Formation in Zizania latifolia Through Modulation of Physiological and Molecular Pathways
Source: Plants (Basel). 2025 May 27;14(11):1628. doi: 10.3390/plants14111628 (PMC12157912; doi:10.3390/plants14111628)
Supplement: Supplementary file 1 [file plants-14-01628-s001.zip › Table S3.xlsx]

## Sheet: Sheet1
Table S3. Differntial regulation and annotation information of DEGs identified in CK vs. FM400 comparison.
ID	CK-1_fpkm	CK-2_fpkm	CK-3_fpkm	FM4-1_fpkm	FM4-2_fpkm	FM4-3_fpkm	CK-1_count	CK-2_count	CK-3_count	FM4-1_count	FM4-2_count	FM4-3_count	log2FoldChange	pvalue	padj	regulated	chr	start	end	strand	gene_name	gene_description	KEGG	KEGG pathway	NR	Swissprot	Tremble	KOG	GO	Pfam	TF-Family	TF-Category	TF-Classification
novel.2260	22.0542	21.587	20.5415	147.518	158	158.435	585	565	644	4570	5525	6069	2.81045	0	0	up	scaffold_793	134252	135615	.	--	--	--	--	--	--	--	--	--	--	--	--	--
novel.373	53.0685	50.1249	51.2094	8.2149	8.1664	7.7728	3352	3124	3823	606	680	709	-2.72354	0	0	down	scaffold_145	456375	459622	-	--	--	--	--	--	--	--	--	--	--	--	--	--
novel.897	4.5078	5.3364	5.5634	35.8702	33.8532	33.8828	351	410	512	3262	3475	3810	2.69895	0	0	up	scaffold_244	364101	368104	+	--	--	--	--	uncharacterized protein LOC112939673 [Oryza sativa Japonica Group]	--	A0A0E0LJY8_ORYPU RecName: Full=DUF295 domain-containing protein {ECO:0000259|Pfam:PF03478};	--	--	--	--	--	--
Zlat_10027388	935.415	915.63	889.293	358.506	376.56	373.482	5621	5429	6316	2516	2983	3241	-1.35013	2.26733e-295	1.60198e-291	down	scaffold_256	576832	578725	-	Zlat_10027388	--	--	--	unknown [Oryza sativa Indica Group]	--	A0A0E0JLR7_ORYPU SubName: Full=Uncharacterized protein {ECO:0000313|EnsemblPlants:OPUNC01G24590.1};	--	--	--	--	--	--
Zlat_10034723	1864.31	1822.33	1727.27	3736.86	3846.15	3803.56	18055	17414	19771	42266	49104	53195	1.02752	3.53993e-274	2.00091e-270	up	scaffold_145	258138	260959	-	Zlat_10034723	--	K03541 photosystem II 10kDa protein | (RefSeq) photosystem II 10 kDa polypeptide, chloroplastic (A)	ko00195: Photosynthesis; ko01100: Metabolic pathways	hypothetical protein GUJ93_ZPchr0013g36343 [Zizania palustris]	PSBR_HORVU RecName: Full=Photosystem II 10 kDa polypeptide, chloroplastic; Flags: Precursor;	A0A8J5WZ37_ZIZPA RecName: Full=Photosystem II 10 kDa polypeptide, chloroplastic {ECO:0000256|ARBA:ARBA00018725};	--	GO:0009535,chloroplast thylakoid membrane; GO:0009654,photosystem II oxygen evolving complex; GO:0015979,photosynthesis; GO:0008150,biological_process; GO:0008152,metabolic process; GO:0009987,cellular process; GO:0044237,cellular metabolic process; GO:0005575,cellular_component; GO:0005622,intracellular anatomical structure; GO:0005737,cytoplasm; GO:0009507,chloroplast; GO:0009526,plastid envelo…	PF04725.15:Photosystem II 10 kDa polypeptide PsbR	--	--	--
novel.917	44.1007	43.8183	45.3119	143.096	144.832	140.676	765	750	929	2899	3312	3524	1.63869	3.81868e-233	1.79872e-229	up	scaffold_25	327379	330229	-	--	--	K11991 tRNA(adenine34) deaminase [EC:3.5.4.33] | (RAP-DB) Os06g0489500; CMP/dCMP deaminase, zinc-binding domain containing protein. (A)	--	hypothetical protein GUJ93_ZPchr0013g34917 [Zizania palustris]	GSDA_ARATH RecName: Full=Guanosine deaminase {ECO:0000303|PubMed:24130159}; EC=3.5.4.15 {ECO:0000269|PubMed:24130159}; AltName: Full=tRNA-specific adenosine deaminase TAD4 {ECO:0000303|PubMed:25315605}; Short=AtTAD4 {ECO:0000303|PubMed:25315605};	A0A8J5X1M5_ZIZPA RecName: Full=CMP/dCMP-type deaminase domain-containing protein {ECO:0000259|Pfam:PF00383};	Cytosine deaminase FCY1 and related enzymes	GO:0005737,cytoplasm; GO:0005634,nucleus; GO:0047974,guanosine deaminase activity; GO:0008251,tRNA-specific adenosine deaminase activity; GO:0008270,zinc ion binding; GO:0006152,purine nucleoside catabolic process; GO:0002100,tRNA wobble adenosine to inosine editing; GO:0003674,molecular_function; GO:0003824,catalytic activity; GO:0016787,hydrolase activity; GO:0016810,hydrolase activity, acting …	PF00383.26:Cytidine and deoxycytidylate deaminase zinc-binding region	--	--	--
Zlat_10048432	103.052	107.388	116.722	327.42	314.339	317.811	992	1020	1328	3681	3989	4418	1.50368	2.71561e-195	9.59358e-192	up	scaffold_4	1514850	1515344	-	Zlat_10048432	--	K14686 solute carrier family 31 (copper transporter), member 1 | (RefSeq) putative copper transporter 5.2 (A)	--	hypothetical protein GUJ93_ZPchr0008g12388 [Zizania palustris]	COP52_ORYSJ RecName: Full=Putative copper transporter 5.2; Short=OsCOPT5.2;	A0A8J5QZT0_ZIZPA RecName: Full=Copper transport protein {ECO:0000256|RuleBase:RU367022};	Copper transporter	GO:0016021,integral component of membrane; GO:0005886,plasma membrane; GO:0005375,copper ion transmembrane transporter activity; GO:0006878,cellular copper ion homeostasis; GO:0003674,molecular_function; GO:0005215,transporter activity; GO:0008324,cation transmembrane transporter activity; GO:0015075,ion transmembrane transporter activity; GO:0015318,inorganic molecular entity transmembrane trans…	PF04145.18:Ctr copper transporter family	--	--	--
Zlat_10039156	21.2794	23.1488	22.8272	80.1358	74.6665	75.6232	545	585	691	2397	2521	2797	1.7293	3.42622e-189	1.07591e-185	up	scaffold_83	347372	348688	-	Zlat_10039156	--	--	--	hypothetical protein GUJ93_ZPchr0013g37398 [Zizania palustris]	--	A0A8J6BWC0_ZIZPA SubName: Full=Uncharacterized protein {ECO:0000313|EMBL:KAG8098352.1};	--	--	PF06219.15:Protein of unknown function (DUF1005)	--	--	--
Zlat_10004532	91.0429	89.2496	90.3208	193.014	191.453	197.519	2353	2276	2759	5826	6523	7372	1.05914	3.35065e-185	9.46962e-182	up	scaffold_1215	39445	41607	-	Zlat_10004532	--	K10999 cellulose synthase A [EC:2.4.1.12] | (RefSeq) cellulose synthase A catalytic subunit 4 [UDP-forming] (A)	--	hypothetical protein EE612_048520 [Oryza sativa]	CSLE6_ORYSJ RecName: Full=Cellulose synthase-like protein E6; EC=2.4.1.-; AltName: Full=OsCslE6;	A0A0D9XEV3_9ORYZ SubName: Full=Uncharacterized protein {ECO:0000313|EnsemblPlants:LPERR09G10220.1};	--	GO:0000139,Golgi membrane; GO:0016021,integral component of membrane; GO:0005886,plasma membrane; GO:0016760,cellulose synthase (UDP-forming) activity; GO:0051753,mannan synthase activity; GO:0071555,cell wall organization; GO:0030244,cellulose biosynthetic process; GO:0009833,plant-type primary cell wall biogenesis; GO:0003674,molecular_function; GO:0003824,catalytic activity; GO:0008194,UDP-gly…	PF03552.17:Cellulose synthase	--	--	--
Zlat_10020197	3.5649	4.1078	4.2144	22.6211	23.0965	22.8257	146	166	204	1082	1247	1350	2.47815	6.64944e-168	1.44559e-164	up	scaffold_417	284483	287750	-	Zlat_10020197	--	K13064 phenylalanine/tyrosine ammonia-lyase [EC:4.3.1.25] | (RefSeq) phenylalanine ammonia-lyase (A)	ko00360: Phenylalanine metabolism; ko00940: Phenylpropanoid biosynthesis; ko01100: Metabolic pathways; ko01110: Biosynthesis of secondary metabolites	hypothetical protein GUJ93_ZPchr0002g23229 [Zizania palustris]	PAL1_ORYSJ RecName: Full=Phenylalanine ammonia-lyase; EC=4.3.1.24 {ECO:0000250|UniProtKB:P24481};	A0A8J5RZ03_ZIZPA SubName: Full=Uncharacterized protein {ECO:0000313|EMBL:KAG8060208.1};	Phenylalanine and histidine ammonia-lyase	GO:0005737,cytoplasm; GO:0016841,ammonia-lyase activity; GO:0045548,phenylalanine ammonia-lyase activity; GO:0009800,cinnamic acid biosynthetic process; GO:0006559,L-phenylalanine catabolic process; GO:0003674,molecular_function; GO:0003824,catalytic activity; GO:0016829,lyase activity; GO:0016840,carbon-nitrogen lyase activity; GO:0006082,organic acid metabolic process; GO:0006725,cellular aroma…	PF00221.22:Aromatic amino acid lyase	--	--	--
Zlat_10034736	83.9396	82.1365	82.5757	32.4897	30.3957	31.7873	1856	1792	2158	839	886	1015	-1.43938	1.49111e-160	3.01012e-157	down	scaffold_145	428717	432008	-	Zlat_10034736	--	K05275 pyridoxine 4-dehydrogenase [EC:1.1.1.65] | (RefSeq) pyridoxal reductase, chloroplastic (A)	ko00750: Vitamin B6 metabolism; ko01100: Metabolic pathways	uncharacterized oxidoreductase At1g06690, chloroplastic-like isoform X2 [Oryza brachyantha]	Y1669_ARATH RecName: Full=Uncharacterized oxidoreductase At1g06690, chloroplastic; EC=1.-.-.-; Flags: Precursor;	A0A6G1CZT3_9ORYZ RecName: Full=Aldo_ket_red domain-containing protein {ECO:0000259|Pfam:PF00248};	Voltage-gated shaker-like K+ channel, subunit beta/KCNAB	GO:0009507,chloroplast; GO:0009941,chloroplast envelope; GO:0009535,chloroplast thylakoid membrane; GO:0005737,cytoplasm; GO:0005576,extracellular region; GO:0010287,plastoglobule; GO:0004033,aldo-keto reductase (NADP) activity; GO:0003674,molecular_function; GO:0003824,catalytic activity; GO:0016491,oxidoreductase activity; GO:0016614,oxidoreductase activity, acting on CH-OH group of donors; GO:…	PF00248.24:Aldo/keto reductase family	--	--	--
Zlat_10038502	8.3438	8.3605	8.1776	25.1344	25.8183	24.6407	442	437	512	1555	1803	1885	1.55775	1.12932e-130	1.59584e-127	up	scaffold_93	179467	191770	+	Zlat_10038502	--	K18757 la-related protein 1 | (RefSeq) la-related protein 1A isoform X1 (A)	--	hypothetical protein GUJ93_ZPchr0001g32834 [Zizania palustris]	LRP1A_ARATH RecName: Full=La-related protein 1A; Short=AtLARP1a;	A0A8J5VLS1_ZIZPA RecName: Full=HTH La-type RNA-binding domain-containing protein {ECO:0000259|Pfam:PF05383};	RNA-binding protein LARP/SRO9 and related La domain proteins	GO:0005829,cytosol; GO:0000932,P-body; GO:0005844,polysome; GO:0003723,RNA binding; GO:0010286,heat acclimation; GO:0006402,mRNA catabolic process; GO:0003674,molecular_function; GO:0003676,nucleic acid binding; GO:0005488,binding; GO:0097159,organic cyclic compound binding; GO:1901363,heterocyclic compound binding; GO:0006950,response to stress; GO:0008150,biological_process; GO:0009266,response…	PF05383.20:La domain	--	--	--
Zlat_10020426	46.4077	49.4699	50.6069	116.098	115.739	117.418	907	954	1169	2650	2982	3314	1.20636	1.19785e-126	1.53881e-123	up	scaffold_439	85766	87381	+	Zlat_10020426	--	K25108 licheninase [EC:3.2.1.73] | (RefSeq) lichenase-2 (A)	--	hypothetical protein GUJ93_ZPchr0001g30627 [Zizania palustris]	E13B_MAIZE RecName: Full=Glucan endo-1,3-beta-glucosidase, acidic isoform; EC=3.2.1.39; AltName: Full=(1->3)-beta-glucan endohydrolase; Short=(1->3)-beta-glucanase; AltName: Full=Beta-1,3-endoglucanase; Flags: Precursor;	A0A8J5V1N6_ZIZPA SubName: Full=Uncharacterized protein {ECO:0000313|EMBL:KAG8053972.1};	--	GO:0046658,anchored component of plasma membrane; GO:0005615,extracellular space; GO:0042973,glucan endo-1,3-beta-D-glucosidase activity; GO:0005975,carbohydrate metabolic process; GO:0006952,defense response; GO:0003674,molecular_function; GO:0003824,catalytic activity; GO:0004553,hydrolase activity, hydrolyzing O-glycosyl compounds; GO:0008422,beta-glucosidase activity; GO:0015926,glucosidase a…	PF00332.21:Glycosyl hydrolases family 17	--	--	--
Zlat_10033165	53.4134	51.5525	50.0546	23.8709	22.7921	23.7562	2119	2018	2347	1106	1192	1361	-1.18346	5.10714e-124	6.01408e-121	down	scaffold_162	443902	449343	+	Zlat_10033165	--	K24221 type I inositol polyphosphate 5-phosphatase IP5P1/2 [EC:3.1.3.56] | (RefSeq) type I inositol polyphosphate 5-phosphatase 2 isoform X1 (A)	ko00562: Inositol phosphate metabolism; ko01100: Metabolic pathways	type IV inositol polyphosphate 5-phosphatase 3 [Oryza sativa Japonica Group]	IP5P3_ARATH RecName: Full=Type IV inositol polyphosphate 5-phosphatase 3 {ECO:0000305}; Short=At5PTase3 {ECO:0000305}; EC=3.1.3.36 {ECO:0000269|PubMed:21677096}; EC=3.1.3.86 {ECO:0000269|PubMed:21677096};	Q0JJU2_ORYSJ SubName: Full=Os01g0716800 protein {ECO:0000313|EMBL:BAS74036.1};	Inositol polyphosphate 5-phosphatase and related proteins	GO:0004445,inositol-polyphosphate 5-phosphatase activity; GO:0034485,phosphatidylinositol-3,4,5-trisphosphate 5-phosphatase activity; GO:0004439,phosphatidylinositol-4,5-bisphosphate 5-phosphatase activity; GO:0046855,inositol phosphate dephosphorylation; GO:0046856,phosphatidylinositol dephosphorylation; GO:0003674,molecular_function; GO:0003824,catalytic activity; GO:0016787,hydrolase activity;…	PF03372.26:Endonuclease/Exonuclease/phosphatase family	--	--	--
Zlat_10006139	42.1862	41.896	41.3916	93.0319	94.2891	92.4693	1046	1025	1213	2694	3082	3311	1.1115	5.2809e-123	5.96995e-120	up	scaffold_986	36526	37800	-	Zlat_10006139	--	--	--	F-box/kelch-repeat protein At1g74510 [Oryza sativa Japonica Group]	FBK29_ARATH RecName: Full=F-box/kelch-repeat protein At1g74510;	A0A0E0NKZ3_ORYRU SubName: Full=Uncharacterized protein {ECO:0000313|EnsemblPlants:ORUFI02G34190.2};	FOG: Kelch repeat	GO:0005634,nucleus; GO:0005575,cellular_component; GO:0005622,intracellular anatomical structure; GO:0043226,organelle; GO:0043227,membrane-bounded organelle; GO:0043229,intracellular organelle; GO:0043231,intracellular membrane-bounded organelle; GO:0110165,cellular anatomical entity	PF01344.28:Kelch motif	--	--	--
Zlat_10001324	73.9167	78.9209	80.9295	182.926	176.091	164.566	1850	1949	2394	5347	5810	5948	1.11596	6.79143e-121	7.38228e-118	up	scaffold_1760	2909	6536	+	Zlat_10001324	--	K01638 malate synthase [EC:2.3.3.9] | (RefSeq) malate synthase (A)	ko00620: Pyruvate metabolism; ko00630: Glyoxylate and dicarboxylate metabolism; ko01100: Metabolic pathways; ko01110: Biosynthesis of secondary metabolites; ko01200: Carbon metabolism	hypothetical protein GUJ93_ZPchr0014g47461 [Zizania palustris]	MASY_ORYSJ RecName: Full=Malate synthase {ECO:0000255|RuleBase:RU000555}; EC=2.3.3.9 {ECO:0000255|RuleBase:RU000555};	A0A8J5TBF3_ZIZPA SubName: Full=Uncharacterized protein {ECO:0000313|EMBL:KAG8082432.1};	Malate synthase	GO:0005737,cytoplasm; GO:0009514,glyoxysome; GO:0004474,malate synthase activity; GO:0006097,glyoxylate cycle; GO:0006099,tricarboxylic acid cycle; GO:0003674,molecular_function; GO:0003824,catalytic activity; GO:0016740,transferase activity; GO:0016746,acyltransferase activity; GO:0046912,acyltransferase activity, acyl groups converted into alkyl on transfer; GO:0005975,carbohydrate metabolic pr…	PF01274.25:Malate synthase	--	--	--
Zlat_10009720	146.32	149.688	152.081	74.8447	73.7291	72.535	2228	2249	2737	1331	1480	1595	-1.06591	1.93998e-113	1.82759e-110	down	scaffold_775	96791	97656	+	Zlat_10009720	--	K03542 photosystem II 22kDa protein | (RefSeq) photosystem II 22 kDa protein, chloroplastic (A)	ko00195: Photosynthesis; ko01100: Metabolic pathways	hypothetical protein GUJ93_ZPchr0004g39717 [Zizania palustris]	PSBS2_ORYSI RecName: Full=Photosystem II 22 kDa protein 2, chloroplastic {ECO:0000305}; Short=22 kDa protein of photosystem II 2 {ECO:0000305}; AltName: Full=Photosystem II subunit 2 {ECO:0000303|PubMed:21804028}; Short=OsPsbS2 {ECO:0000303|PubMed:21804028}; Flags: Precursor;	A0A8J5SQ54_ZIZPA SubName: Full=Uncharacterized protein {ECO:0000313|EMBL:KAG8066833.1};	--	GO:0009535,chloroplast thylakoid membrane; GO:0016021,integral component of membrane; GO:0009523,photosystem II; GO:0015979,photosynthesis; GO:0009637,response to blue light; GO:0010114,response to red light; GO:0008150,biological_process; GO:0008152,metabolic process; GO:0009987,cellular process; GO:0044237,cellular metabolic process; GO:0009314,response to radiation; GO:0009416,response to ligh…	PF00504.24:Chlorophyll A-B binding protein	--	--	--
Zlat_10013145	13.7125	14.4236	12.6127	53.5471	51.6937	47.1178	264	274	287	1204	1312	1310	1.85899	4.7081e-112	4.15813e-109	up	scaffold_658	21945	23558	-	Zlat_10013145	--	K17893 ubiquinol oxidase [EC:1.10.3.11] | (RefSeq) ubiquinol oxidase 2, mitochondrial (A)	--	hypothetical protein GUJ93_ZPchr0004g39667 [Zizania palustris]	AOX1A_ORYSJ RecName: Full=Ubiquinol oxidase 1a, mitochondrial {ECO:0000305}; EC=1.10.3.11 {ECO:0000250|UniProtKB:Q39219}; AltName: Full=Alternative oxidase 1a {ECO:0000303|PubMed:22994594}; Short=OsAOX1A {ECO:0000303|PubMed:22994594}; Flags: Precursor;	A0A8J5T1T7_ZIZPA RecName: Full=Ubiquinol oxidase {ECO:0000256|RuleBase:RU003779}; EC=1.10.3.11 {ECO:0000256|RuleBase:RU003779};	--	GO:0016021,integral component of membrane; GO:0005743,mitochondrial inner membrane; GO:0005739,mitochondrion; GO:0070469,respirasome; GO:0009916,alternative oxidase activity; GO:0046872,metal ion binding; GO:0102721,ubiquinol:oxygen oxidoreductase activity; GO:0010230,alternative respiration; GO:0003674,molecular_function; GO:0003824,catalytic activity; GO:0016491,oxidoreductase activity; GO:0016…	PF01786.20:Alternative oxidase	--	--	--
Zlat_10013444	297.901	286.52	263.246	580.373	594.811	589.412	1373	1303	1434	3124	3614	3923	1.0146	1.56532e-101	1.079e-98	up	scaffold_590	49139	49724	+	Zlat_10013444	--	--	--	hypothetical protein GUJ93_ZPchr0012g21504 [Zizania palustris]	MT4A_ORYSJ RecName: Full=Metallothionein-like protein 4A; AltName: Full=Class I metallothionein-like protein 4A; AltName: Full=OsMT-I-4a; AltName: Full=OsMT1b;	A0A8J6BRG8_ZIZPA SubName: Full=Uncharacterized protein {ECO:0000313|EMBL:KAG8093074.1};	Predicted metallothionein	GO:0046872,metal ion binding; GO:0003674,molecular_function; GO:0005488,binding; GO:0043167,ion binding; GO:0043169,cation binding	PF01439.21:Metallothionein	--	--	--
Zlat_10004630	0.9766	0.9215	0.9687	15.7434	12.4402	14.108	29	27	34	546	487	605	3.83444	1.09447e-95	6.31266e-93	up	scaffold_1189	78584	80110	+	Zlat_10004630	--	K20665 jasmonoyl-L-amino acid 12-hydroxylase [EC:1.14.14.48] | (RefSeq) cytochrome P450 94B3 (A)	--	hypothetical protein GUJ93_ZPchr0011g28816 [Zizania palustris]	C94B1_ARATH RecName: Full=Cytochrome P450 94B1 {ECO:0000305}; EC=1.14.14.48 {ECO:0000269|PubMed:25210037}; AltName: Full=Jasmonoyl-L-amino acid 12-hydroxylase {ECO:0000303|PubMed:25210037};	A0A8J6BSA1_ZIZPA SubName: Full=Uncharacterized protein {ECO:0000313|EMBL:KAG8089098.1};	Cytochrome P450 CYP4/CYP19/CYP26 subfamilies	GO:0016021,integral component of membrane; GO:0020037,heme binding; GO:0005506,iron ion binding; GO:0052694,jasmonoyl-isoleucine-12-hydroxylase activity; GO:0016705,oxidoreductase activity, acting on paired donors, with incorporation or reduction of molecular oxygen; GO:0009694,jasmonic acid metabolic process; GO:0009611,response to wounding; GO:0003674,molecular_function; GO:0005488,binding; GO:…	PF00067.25:Cytochrome P450	--	--	--
Zlat_10020452	1.1035	0.671	0.8714	33.8253	30.692	29.597	15	9	14	537	550	581	5.10458	8.28921e-90	4.42018e-87	up	scaffold_439	302805	321909	+	Zlat_10020452	--	K00799 glutathione S-transferase [EC:2.5.1.18] | (RefSeq) probable glutathione S-transferase (A)	ko00480: Glutathione metabolism; ko01100: Metabolic pathways	hypothetical protein HU200_065526 [Digitaria exilis]	GSTX6_SOYBN RecName: Full=Probable glutathione S-transferase; EC=2.5.1.18; AltName: Full=G2-4; AltName: Full=Heat shock protein 26A;	A0A835DTP4_9POAL RecName: Full=Glutathione transferase {ECO:0000256|ARBA:ARBA00012452}; EC=2.5.1.18 {ECO:0000256|ARBA:ARBA00012452};	Glutathione S-transferase	GO:0005737,cytoplasm; GO:0004364,glutathione transferase activity; GO:0006749,glutathione metabolic process; GO:0009737,response to abscisic acid; GO:0009733,response to auxin; GO:0009735,response to cytokinin; GO:0009739,response to gibberellin; GO:0009408,response to heat; GO:0010038,response to metal ion; GO:0003674,molecular_function; GO:0003824,catalytic activity; GO:0016740,transferase acti…	PF13417.9:Glutathione S-transferase, N-terminal domain	--	--	--
Zlat_10012290	31.1584	34.1316	33.2384	71.8329	70.422	68.9062	878	949	1107	2364	2616	2804	1.05298	1.62183e-89	8.48816e-87	up	scaffold_657	107522	112687	+	Zlat_10012290	--	--	--	hypothetical protein GUJ93_ZPchr0003g18012 [Zizania palustris]	TAUE4_ARATH RecName: Full=Sulfite exporter TauE/SafE family protein 4 {ECO:0000312|EMBL:AEC09275.1};	A0A8J5SKT6_ZIZPA SubName: Full=Uncharacterized protein {ECO:0000313|EMBL:KAG8062425.1};	--	GO:0031464,Cul4A-RING E3 ubiquitin ligase complex; GO:0016021,integral component of membrane; GO:0016567,protein ubiquitination; GO:0006807,nitrogen compound metabolic process; GO:0008150,biological_process; GO:0008152,metabolic process; GO:0019538,protein metabolic process; GO:0032446,protein modification by small protein conjugation; GO:0036211,protein modification process; GO:0043170,macromole…	PF01925.22:Sulfite exporter TauE/SafE	--	--	--
Zlat_10012701	20.2245	18.8039	18.9379	6.2931	6.3159	5.036	787	722	871	286	324	283	-1.76637	3.14225e-88	1.61466e-85	down	scaffold_662	171159	174111	-	Zlat_10012701	--	K13437 receptor kinase-like protein | (RefSeq) probable LRR receptor-like serine/threonine-protein kinase At3g47570 (A)	ko04626: Plant-pathogen interaction	Protein kinase domain containing protein [Zea mays]	XA21_ORYSI RecName: Full=Receptor kinase-like protein Xa21 {ECO:0000303|Ref.1}; EC=2.7.11.1 {ECO:0000255|PROSITE-ProRule:PRU00159, ECO:0000269|PubMed:11927577}; Contains: RecName: Full=Receptor kinase-like protein Xa21, processed {ECO:0000250|UniProtKB:Q2R2D5}; Flags: Precursor;	A0A1D6Q4X9_MAIZE SubName: Full=Protein kinase domain containing protein {ECO:0000313|EMBL:AQK53602.1};	--	GO:0005789,endoplasmic reticulum membrane; GO:0016021,integral component of membrane; GO:0005634,nucleus; GO:0005886,plasma membrane; GO:0005524,ATP binding; GO:0106310,protein serine kinase activity; GO:0004674,protein serine/threonine kinase activity; GO:0006952,defense response; GO:0031349,positive regulation of defense response; GO:1900426,positive regulation of defense response to bacterium;…	PF13855.9:Leucine rich repeat	--	--	--
Zlat_10018924	3.1099	2.4921	3.1208	26.1329	26.2239	24.4899	43	34	51	422	478	489	3.08683	7.17193e-81	3.21735e-78	up	scaffold_438	117957	118796	+	Zlat_10018924	--	K00799 glutathione S-transferase [EC:2.5.1.18] | (RefSeq) uncharacterized protein LOC4349185 (A)	ko00480: Glutathione metabolism; ko01100: Metabolic pathways	hypothetical protein GUJ93_ZPchr0010g10104 [Zizania palustris]	GSTU6_ORYSJ RecName: Full=Probable glutathione S-transferase GSTU6; EC=2.5.1.18; AltName: Full=28 kDa cold-induced protein;	A0A8J5SZD3_ZIZPA RecName: Full=GST N-terminal domain-containing protein {ECO:0000259|Pfam:PF13417};	Glutathione S-transferase	GO:0005737,cytoplasm; GO:0004364,glutathione transferase activity; GO:0006749,glutathione metabolic process; GO:0042221,response to chemical; GO:0003674,molecular_function; GO:0003824,catalytic activity; GO:0016740,transferase activity; GO:0016765,transferase activity, transferring alkyl or aryl (other than methyl) groups; GO:0006518,peptide metabolic process; GO:0006575,cellular modified amino a…	PF13417.9:Glutathione S-transferase, N-terminal domain	--	--	--
Zlat_10006128	21.8298	21.4495	23.0805	48.3159	47.5867	48.9035	689	668	861	1781	1980	2229	1.07814	1.41679e-79	6.16021e-77	up	scaffold_1004	49247	51159	+	Zlat_10006128	--	K01637 isocitrate lyase [EC:4.1.3.1] | (RefSeq) isocitrate lyase (A)	ko00630: Glyoxylate and dicarboxylate metabolism; ko01100: Metabolic pathways; ko01110: Biosynthesis of secondary metabolites; ko01200: Carbon metabolism	hypothetical protein GUJ93_ZPchr0007g3868 [Zizania palustris]	ACEA_ORYSJ RecName: Full=Isocitrate lyase {ECO:0000303|PubMed:15944756}; Short=ICL {ECO:0000303|PubMed:15944756}; EC=4.1.3.1 {ECO:0000269|PubMed:15944756}; AltName: Full=Isocitrase {ECO:0000305}; AltName: Full=Isocitratase {ECO:0000305};	A0A8J5W6E9_ZIZPA SubName: Full=Uncharacterized protein {ECO:0000313|EMBL:KAG8080284.1};	Isocitrate lyase	GO:0009514,glyoxysome; GO:0004451,isocitrate lyase activity; GO:0046872,metal ion binding; GO:0006097,glyoxylate cycle; GO:0006099,tricarboxylic acid cycle; GO:0003674,molecular_function; GO:0003824,catalytic activity; GO:0016829,lyase activity; GO:0016830,carbon-carbon lyase activity; GO:0016833,oxo-acid-lyase activity; GO:0005488,binding; GO:0043167,ion binding; GO:0043169,cation binding; GO:00…	PF00463.24:Isocitrate lyase family	--	--	--
Zlat_10045742	37.4512	31.1339	35.6931	73.5167	76.0541	73.899	957	785	1078	2194	2562	2727	1.05295	8.1665e-74	3.16167e-71	up	scaffold_22	1032946	1035201	+	Zlat_10045742	--	K13430 serine/threonine-protein kinase PBS1 [EC:2.7.11.1] | (RefSeq) serine/threonine-protein kinase PBS1 (A)	ko04626: Plant-pathogen interaction	hypothetical protein GUJ93_ZPchr0006g42574 [Zizania palustris]	PBL26_ARATH RecName: Full=Probable serine/threonine-protein kinase PBL26 {ECO:0000305}; EC=2.7.11.1 {ECO:0000305}; AltName: Full=PBS1-like protein 26 {ECO:0000303|PubMed:20413097};	A0A8J5SXP8_ZIZPA RecName: Full=Protein kinase domain-containing protein {ECO:0000259|Pfam:PF00069};	Serine/threonine protein kinase	GO:0005886,plasma membrane; GO:0005524,ATP binding; GO:0106310,protein serine kinase activity; GO:0004674,protein serine/threonine kinase activity; GO:0006952,defense response; GO:0006468,protein phosphorylation; GO:0000166,nucleotide binding; GO:0003674,molecular_function; GO:0005488,binding; GO:0017076,purine nucleotide binding; GO:0030554,adenyl nucleotide binding; GO:0032553,ribonucleotide bi…	PF00069.28:Protein kinase domain	--	--	--
Zlat_10011374	12.5287	12.1453	10.6617	30.1926	30.3018	32.5905	345	330	347	971	1100	1296	1.35695	1.13899e-65	3.57668e-63	up	scaffold_670	45504	51518	+	Zlat_10011374	--	K01620 threonine aldolase [EC:4.1.2.48] | (RefSeq) probable low-specificity L-threonine aldolase 1 (A)	ko00260: Glycine, serine and threonine metabolism; ko01100: Metabolic pathways; ko01110: Biosynthesis of secondary metabolites; ko01230: Biosynthesis of amino acids	hypothetical protein GUJ93_ZPchr0004g40362 [Zizania palustris]	THA1_ARATH RecName: Full=Low-specificity L-threonine aldolase 1 {ECO:0000303|PubMed:15255874, ECO:0000303|PubMed:17172352}; EC=4.1.2.48 {ECO:0000269|PubMed:15255874}; AltName: Full=Threonine aldolase 1 {ECO:0000303|PubMed:15255874, ECO:0000303|PubMed:17172352};	A0A8J5RZS7_ZIZPA RecName: Full=Beta_elim_lyase domain-containing protein {ECO:0000259|Pfam:PF01212};	Threonine aldolase	GO:0005829,cytosol; GO:0008732,L-allo-threonine aldolase activity; GO:0004793,threonine aldolase activity; GO:0006545,glycine biosynthetic process; GO:0006567,threonine catabolic process; GO:0003674,molecular_function; GO:0003824,catalytic activity; GO:0016829,lyase activity; GO:0016830,carbon-carbon lyase activity; GO:0016832,aldehyde-lyase activity; GO:0006082,organic acid metabolic process; GO…	PF01212.24:Beta-eliminating lyase	--	--	--
Zlat_10019971	20.5126	24.3328	23.114	8.822	8.2655	7.6967	657	769	875	330	349	356	-1.50476	2.29302e-65	7.12146e-63	down	scaffold_423	191811	194614	+	Zlat_10019971	--	K00951 GTP pyrophosphokinase [EC:2.7.6.5] | (RefSeq) probable GTP diphosphokinase CRSH2, chloroplastic (A)	ko00230: Purine metabolism; ko01100: Metabolic pathways	hypothetical protein GUJ93_ZPchr0005g15703 [Zizania palustris]	CRSH2_ORYSJ RecName: Full=GTP diphosphokinase CRSH2, chloroplastic {ECO:0000305}; EC=2.7.6.5 {ECO:0000269|PubMed:17938177}; AltName: Full=Calcium-activated RelA/Spot homolog 2 {ECO:0000303|PubMed:17938177}; Short=OsCRSH2 {ECO:0000303|PubMed:17938177}; AltName: Full=ppGpp synthetase CRSH2 {ECO:0000303|PubMed:17938177}; Flags: Precursor;	A0A8J5VCQ5_ZIZPA SubName: Full=Uncharacterized protein {ECO:0000313|EMBL:KAG8067262.1};	Predicted guanosine polyphosphate pyrophosphohydrolase/synthase	GO:0009507,chloroplast; GO:0005524,ATP binding; GO:0005509,calcium ion binding; GO:0005525,GTP binding; GO:0008728,GTP diphosphokinase activity; GO:0016301,kinase activity; GO:0015969,guanosine tetraphosphate metabolic process; GO:0016310,phosphorylation; GO:0000166,nucleotide binding; GO:0003674,molecular_function; GO:0005488,binding; GO:0017076,purine nucleotide binding; GO:0030554,adenyl nucle…	PF13328.9:HD domain	--	--	--
Zlat_10039759	17.4951	18.2858	17.6646	6.0968	5.9634	6.5148	543	560	648	221	244	292	-1.56845	3.65466e-65	1.1227e-62	down	scaffold_81	662055	665070	+	Zlat_10039759	--	K25841 aluminum-activated malate transporter family protein | (RefSeq) aluminum-activated malate transporter 9 (A)	--	hypothetical protein GUJ93_ZPchr0008g13114 [Zizania palustris]	ALMT9_ARATH RecName: Full=Aluminum-activated malate transporter 9; Short=AtALMT9;	A0A8J5V3R9_ZIZPA SubName: Full=Uncharacterized protein {ECO:0000313|EMBL:KAG8045721.1};	Predicted membrane protein	GO:0016021,integral component of membrane; GO:0009705,plant-type vacuole membrane; GO:0005253,anion channel activity; GO:0015743,malate transport; GO:0003674,molecular_function; GO:0005215,transporter activity; GO:0005216,ion channel activity; GO:0008509,anion transmembrane transporter activity; GO:0015075,ion transmembrane transporter activity; GO:0015103,inorganic anion transmembrane transporte…	PF11744.11:Aluminium activated malate transporter	--	--	--
Zlat_10022264	3.5228	3.7301	3.7813	18.4582	19.0247	18.4958	67	70	85	410	477	508	2.29535	1.87537e-64	5.69911e-62	up	scaffold_363	526320	527988	-	Zlat_10022264	--	K22374 3''-deamino-3''-oxonicotianamine reductase [EC:1.1.1.285] | (RefSeq) probable NAD(P)H-dependent oxidoreductase 1 (A)	ko00999: Biosynthesis of various plant secondary metabolites; ko01100: Metabolic pathways; ko01110: Biosynthesis of secondary metabolites	hypothetical protein GUJ93_ZPchr0004g40204 [Zizania palustris]	NADO1_ORYSJ RecName: Full=Probable NAD(P)H-dependent oxidoreductase 1; EC=1.1.1.-;	A0A8J5SHX2_ZIZPA RecName: Full=Aldo_ket_red domain-containing protein {ECO:0000259|Pfam:PF00248};	Aldo/keto reductase family proteins	GO:0005829,cytosol; GO:0004032,alditol:NADP+ 1-oxidoreductase activity; GO:0003674,molecular_function; GO:0003824,catalytic activity; GO:0004033,aldo-keto reductase (NADP) activity; GO:0008106,alcohol dehydrogenase (NADP+) activity; GO:0016491,oxidoreductase activity; GO:0016614,oxidoreductase activity, acting on CH-OH group of donors; GO:0016616,oxidoreductase activity, acting on the CH-OH group…	PF00248.24:Aldo/keto reductase family	--	--	--
Zlat_10003659	30.4109	32.8751	27.1335	100.842	95.7691	99.039	165	176	174	639	685	776	1.66843	1.61009e-61	4.41789e-59	up	scaffold_1391	50567	50919	-	Zlat_10003659	--	--	--	hypothetical protein GUJ93_ZPchr0013g37206 [Zizania palustris]	--	A0A8J6BY46_ZIZPA SubName: Full=Uncharacterized protein {ECO:0000313|EMBL:KAG8099957.1};	--	--	--	--	--	--
Zlat_10004108	125.663	127.356	139.063	66.8097	66.8458	68.3034	1195	1195	1563	742	838	938	-1.00421	3.98918e-58	9.88968e-56	down	scaffold_1194	64738	66548	+	Zlat_10004108	--	--	--	hypothetical protein GUJ93_ZPchr0009g2078 [Zizania palustris]	NOD13_MEDTR RecName: Full=Nodulin-13; Short=MtN13; AltName: Full=Pathogenesis-related PR10-like protein;	A0A8J5VIS5_ZIZPA RecName: Full=Bet_v_1 domain-containing protein {ECO:0000259|Pfam:PF00407};	--	GO:0010427,abscisic acid binding; GO:0004864,protein phosphatase inhibitor activity; GO:0038023,signaling receptor activity; GO:0009738,abscisic acid-activated signaling pathway; GO:0009736,cytokinin-activated signaling pathway; GO:0006952,defense response; GO:0009877,nodulation; GO:0009607,response to biotic stimulus; GO:0003674,molecular_function; GO:0005488,binding; GO:0008289,lipid binding; G…	PF10604.12:Polyketide cyclase / dehydrase and lipid transport	--	--	--
Zlat_10034356	22.9778	23.2403	25.5948	8.3696	8.469	8.8218	496	495	653	211	241	275	-1.53123	9.79419e-57	2.38624e-54	down	scaffold_150	421452	423732	+	Zlat_10034356	--	--	--	hypothetical protein E2562_024639 [Oryza meyeriana var. granulata]	WTR13_ARATH RecName: Full=WAT1-related protein At2g37460;	A0A6G1DNV9_9ORYZ RecName: Full=WAT1-related protein {ECO:0000256|RuleBase:RU363077};	--	GO:0016021,integral component of membrane; GO:0005886,plasma membrane; GO:0022857,transmembrane transporter activity; GO:0003674,molecular_function; GO:0005215,transporter activity; GO:0005575,cellular_component; GO:0016020,membrane; GO:0031224,intrinsic component of membrane; GO:0110165,cellular anatomical entity; GO:0071944,cell periphery	PF00892.23:EamA-like transporter family	--	--	--
Zlat_10004832	6.9064	6.9631	7.0393	16.1013	15.6895	15.4624	386	384	465	1051	1156	1248	1.12933	3.4459e-56	8.11566e-54	up	scaffold_1160	14113	34794	+	Zlat_10004832	--	K25898 CO(2)-response secreted protease | (RefSeq) CO(2)-response secreted protease-like (A)	--	hypothetical protein GUJ93_ZPchr0001g30135 [Zizania palustris]	SBT35_ARATH RecName: Full=Subtilisin-like protease SBT3.5 {ECO:0000303|PubMed:16193095}; EC=3.4.21.- {ECO:0000305}; AltName: Full=Subtilase subfamily 3 member 5 {ECO:0000303|PubMed:16193095}; Short=AtSBT3.5 {ECO:0000303|PubMed:16193095}; Flags: Precursor;	A0A8J5SG85_ZIZPA SubName: Full=Uncharacterized protein {ECO:0000313|EMBL:KAG8055119.1};	--	GO:0005615,extracellular space; GO:0009505,plant-type cell wall; GO:0004252,serine-type endopeptidase activity; GO:0006508,proteolysis; GO:0040008,regulation of growth; GO:0003674,molecular_function; GO:0003824,catalytic activity; GO:0004175,endopeptidase activity; GO:0008233,peptidase activity; GO:0008236,serine-type peptidase activity; GO:0016787,hydrolase activity; GO:0017171,serine hydrolase …	PF00082.25:Subtilase family	--	--	--
novel.1852	10.0093	10.1328	9.8218	4.8837	4.9458	4.9563	895	894	1038	510	583	640	-1.06388	7.34451e-56	1.71546e-53	down	scaffold_56	624055	628652	-	--	--	--	--	--	--	--	--	--	--	--	--	--
Zlat_10048172	23.7722	24.3201	22.7283	7.1698	8.0997	8.2502	423	427	478	149	190	212	-1.63087	5.3594e-53	1.16513e-50	down	scaffold_6	1890762	1900977	-	Zlat_10048172	--	K15104 solute carrier family 25 (mitochondrial oxoglutarate transporter), member 11 | (RefSeq) mitochondrial dicarboxylate/tricarboxylate transporter DTC (A)	--	hypothetical protein E2562_037202 [Oryza meyeriana var. granulata]	DTC_ARATH RecName: Full=Mitochondrial dicarboxylate/tricarboxylate transporter DTC; AltName: Full=Dicarboxylate/tricarboxylate carrier;	A0A6G1CCA6_9ORYZ SubName: Full=Uncharacterized protein {ECO:0000313|EMBL:KAF0897424.1};	Mitochondrial oxoglutarate/malate carrier proteins	GO:0009941,chloroplast envelope; GO:0016021,integral component of membrane; GO:0005743,mitochondrial inner membrane; GO:0005739,mitochondrion; GO:0009505,plant-type cell wall; GO:0000325,plant-type vacuole; GO:0009506,plasmodesma; GO:0009536,plastid; GO:0005310,dicarboxylic acid transmembrane transporter activity; GO:0022857,transmembrane transporter activity; GO:0015142,tricarboxylic acid transm…	PF00153.30:Mitochondrial carrier protein	--	--	--
Zlat_10035798	41.9947	42.3865	44.6674	11.3743	14.6275	16.4984	490	488	616	155	225	278	-1.64046	1.97236e-51	4.15991e-49	down	scaffold_130	898726	915153	-	Zlat_10035798	--	K21552 methyl halide transferase [EC:2.1.1.165] | (RefSeq) probable thiol methyltransferase 2 (A)	--	probable thiol methyltransferase 2 [Oryza brachyantha]	HOL3_ARATH RecName: Full=Probable thiol methyltransferase 2; EC=2.1.1.9; AltName: Full=Protein HARMLESS TO OZONE LAYER 3; Short=AtHOL3;	A0A0D9ZFN6_9ORYZ SubName: Full=Uncharacterized protein {ECO:0000313|EnsemblPlants:OGLUM03G40460.1};	--	GO:0009941,chloroplast envelope; GO:0005829,cytosol; GO:0005777,peroxisome; GO:0018708,thiol S-methyltransferase activity; GO:0032259,methylation; GO:0003674,molecular_function; GO:0003824,catalytic activity; GO:0008168,methyltransferase activity; GO:0008172,S-methyltransferase activity; GO:0008757,S-adenosylmethionine-dependent methyltransferase activity; GO:0016740,transferase activity; GO:0016…	PF05724.14:Thiopurine S-methyltransferase (TPMT)	--	--	--
Zlat_10007956	15.0897	16.1837	16.2377	54.0648	59.0101	54.7817	103	109	131	431	531	540	1.77391	5.96466e-50	1.19555e-47	up	scaffold_903	162120	162761	+	Zlat_10007956	--	--	--	hypothetical protein GUJ93_ZPchr0003g18088 [Zizania palustris]	--	A0A8J5SC04_ZIZPA SubName: Full=Uncharacterized protein {ECO:0000313|EMBL:KAG8062483.1};	--	--	--	--	--	--
Zlat_10003767	64.3084	56.9261	59.8876	31.8343	30.6347	30.8262	1043	911	1148	603	655	722	-1.00332	6.19368e-50	1.23272e-47	down	scaffold_1361	54125	55563	+	Zlat_10003767	--	K18551 pyrimidine and pyridine-specific 5'-nucleotidase [EC:3.1.3.-] | (RefSeq) uncharacterized protein LOC9266306 (A)	ko00760: Nicotinate and nicotinamide metabolism; ko01100: Metabolic pathways	hypothetical protein GUJ93_ZPchr0013g37704 [Zizania palustris]	--	A0A8J5X081_ZIZPA SubName: Full=Uncharacterized protein {ECO:0000313|EMBL:KAG8098880.1};	Haloacid dehalogenase-like hydrolase	--	PF13419.9:Haloacid dehalogenase-like hydrolase	--	--	--
Zlat_10004871	36.261	38.2663	36.6032	17.7772	18.7525	17.4195	751	782	896	430	512	521	-1.08835	5.74545e-49	1.08252e-46	down	scaffold_1155	60556	64186	-	Zlat_10004871	--	K01915 glutamine synthetase [EC:6.3.1.2] | (RefSeq) glutamine synthetase cytosolic isozyme 1-2 (A)	ko00220: Arginine biosynthesis; ko00250: Alanine, aspartate and glutamate metabolism; ko00630: Glyoxylate and dicarboxylate metabolism; ko00910: Nitrogen metabolism; ko01100: Metabolic pathways; ko01230: Biosynthesis of amino acids; ko04075: Plant hormone signal transduction	hypothetical protein GUJ93_ZPchr0013g36682 [Zizania palustris]	GLN12_ORYSJ RecName: Full=Glutamine synthetase cytosolic isozyme 1-2 {ECO:0000305}; EC=6.3.1.2 {ECO:0000269|PubMed:15574840}; AltName: Full=Glutamate--ammonia ligase GLN1;2 {ECO:0000305}; Short=OsGLN1;2 {ECO:0000303|PubMed:15574840}; AltName: Full=Glutamine synthetase root isozyme {ECO:0000305}; AltName: Full=OsGS1;2 {ECO:0000312|EMBL:BAD77931.1};	A0A8J5WTY7_ZIZPA SubName: Full=Uncharacterized protein {ECO:0000313|EMBL:KAG8096968.1};	Glutamine synthetase	GO:0005737,cytoplasm; GO:0005524,ATP binding; GO:0004356,glutamate-ammonia ligase activity; GO:0006542,glutamine biosynthetic process; GO:0000166,nucleotide binding; GO:0003674,molecular_function; GO:0005488,binding; GO:0017076,purine nucleotide binding; GO:0030554,adenyl nucleotide binding; GO:0032553,ribonucleotide binding; GO:0032555,purine ribonucleotide binding; GO:0032559,adenyl ribonucleot…	PF00120.27:Glutamine synthetase, catalytic domain	--	--	--
Zlat_10022647	0.5866	0.9577	0.3309	6.7244	6.773	6.3183	18	29	12	241	274	280	3.38914	2.29187e-47	4.07376e-45	up	scaffold_373	335020	336597	-	Zlat_10022647	--	K24184 cytochrome P450 family 89 subfamily A [EC:1.14.-.-] | (RefSeq) cytochrome P450 89A2 (A)	--	hypothetical protein E2562_019896 [Oryza meyeriana var. granulata]	C89A2_ARATH RecName: Full=Cytochrome P450 89A2; EC=1.14.-.-; AltName: Full=ATH 6-1; AltName: Full=CYPLXXXIX;	A0A6G1EXE3_9ORYZ SubName: Full=Uncharacterized protein {ECO:0000313|EMBL:KAF0929313.1};	Cytochrome P450 CYP2 subfamily	GO:0016021,integral component of membrane; GO:0016020,membrane; GO:0020037,heme binding; GO:0005506,iron ion binding; GO:0016709,oxidoreductase activity, acting on paired donors, with incorporation or reduction of molecular oxygen, NAD(P)H as one donor, and incorporation of one atom of oxygen; GO:0003674,molecular_function; GO:0005488,binding; GO:0046906,tetrapyrrole binding; GO:0097159,organic c…	PF00067.25:Cytochrome P450	--	--	--
Zlat_10020471	27.9148	32.1196	31.7869	11.3219	11.6755	10.3191	399	453	537	189	220	213	-1.51176	3.99179e-46	6.92122e-44	down	scaffold_439	421312	424766	-	Zlat_10020471	--	--	--	hypothetical protein GUJ93_ZPchr0001g30525 [Zizania palustris]	IRO2_ORYSI RecName: Full=Protein IRON-RELATED TRANSCRIPTION FACTOR 2 {ECO:0000305}; Short=OsIRO2 {ECO:0000305};	A0A8J5RPB2_ZIZPA RecName: Full=BHLH domain-containing protein {ECO:0000259|Pfam:PF00010};	--	GO:0005634,nucleus; GO:0003677,DNA binding; GO:0003700,DNA-binding transcription factor activity; GO:0046983,protein dimerization activity; GO:0009873,ethylene-activated signaling pathway; GO:1900706,positive regulation of siderophore biosynthetic process; GO:0045893,positive regulation of DNA-templated transcription; GO:0010104,regulation of ethylene-activated signaling pathway; GO:0006357,regul…	PF00010.29:Helix-loop-helix DNA-binding domain	bHLH	TF	bHLH
Zlat_10019296	5.8362	4.7958	5.9166	20.6642	20.6201	17.804	111	90	133	459	517	489	1.78434	1.33814e-45	2.23778e-43	up	scaffold_413	260081	263538	+	Zlat_10019296	--	K10144 RING finger and CHY zinc finger domain-containing protein 1 [EC:2.3.2.27] | (RefSeq) E3 ubiquitin-protein ligase MIEL1 isoform X1 (A)	ko04120: Ubiquitin mediated proteolysis	hypothetical protein GUJ93_ZPchr0012g19621 [Zizania palustris]	ZFP34_ARATH RecName: Full=E3 ubiquitin-protein ligase RZFP34 {ECO:0000305}; EC=2.3.2.27 {ECO:0000269|PubMed:26508764}; AltName: Full=CHY zinc-finger and RING protein 1 {ECO:0000303|PubMed:26508764}; AltName: Full=RING zinc-finger protein 34 {ECO:0000305}; AltName: Full=RZFP34 protein homolog {ECO:0000303|PubMed:25002225}; Short=AtRZPF34 {ECO:0000303|PubMed:25002225};	A0A8J5WIG7_ZIZPA SubName: Full=Uncharacterized protein {ECO:0000313|EMBL:KAG8091815.1};	Zn-finger protein	GO:0005783,endoplasmic reticulum; GO:0005634,nucleus; GO:0061630,ubiquitin protein ligase activity; GO:0008270,zinc ion binding; GO:0016567,protein ubiquitination; GO:1902456,regulation of stomatal opening; GO:0006511,ubiquitin-dependent protein catabolic process; GO:0003674,molecular_function; GO:0003824,catalytic activity; GO:0004842,ubiquitin-protein transferase activity; GO:0016740,transferas…	PF14599.9:Zinc-ribbon	--	--	--
Zlat_10003658	14.1295	14.2024	14.6984	50.1779	43.1358	44.9111	122	121	150	506	491	560	1.6347	1.55183e-44	2.56479e-42	up	scaffold_1391	49698	50298	+	Zlat_10003658	--	--	--	--	--	--	--	--	--	--	--	--
Zlat_10009564	6.7009	7.923	6.902	21.8277	21.4371	20.0064	138	161	168	525	582	595	1.51052	6.30492e-44	1.02408e-41	up	scaffold_786	207438	208724	-	Zlat_10009564	--	K00430 peroxidase [EC:1.11.1.7] | (RefSeq) peroxidase 12 isoform X1 (A)	ko00940: Phenylpropanoid biosynthesis; ko01100: Metabolic pathways; ko01110: Biosynthesis of secondary metabolites	hypothetical protein GUJ93_ZPchr0458g22624 [Zizania palustris]	PER12_ARATH RecName: Full=Peroxidase 12; Short=Atperox P12; EC=1.11.1.7; AltName: Full=ATP4a; AltName: Full=PRXR6; Flags: Precursor;	A0A8J5R2D0_ZIZPA RecName: Full=PEROXIDASE_4 domain-containing protein {ECO:0000259|Pfam:PF00141};	--	GO:0005576,extracellular region; GO:0005739,mitochondrion; GO:0009505,plant-type cell wall; GO:0000325,plant-type vacuole; GO:0009506,plasmodesma; GO:0020037,heme binding; GO:0046872,metal ion binding; GO:0004601,peroxidase activity; GO:0042744,hydrogen peroxide catabolic process; GO:0006979,response to oxidative stress; GO:0003674,molecular_function; GO:0005488,binding; GO:0046906,tetrapyrrole b…	PF00141.26:Peroxidase	--	--	--
Zlat_10025055	1.1214	1.867	1.7846	7.6126	6.8859	7.5801	42	69	79	333	340	410	2.15745	1.86912e-42	2.85541e-40	up	scaffold_331	551909	567289	+	Zlat_10025055	--	K00826 branched-chain amino acid aminotransferase [EC:2.6.1.42] | (RefSeq) branched-chain-amino-acid aminotransferase 2, chloroplastic (A)	ko00270: Cysteine and methionine metabolism; ko00280: Valine, leucine and isoleucine degradation; ko00290: Valine, leucine and isoleucine biosynthesis; ko00770: Pantothenate and CoA biosynthesis; ko00966: Glucosinolate biosynthesis; ko01100: Metabolic pathways; ko01110: Biosynthesis of secondary metabolites; ko01210: 2-Oxocarboxylic acid metabolism; ko01230: Biosynthesis of amino acids; ko01240: …	branched-chain-amino-acid aminotransferase 2, chloroplastic [Oryza sativa Japonica Group]	BCAT3_ARATH RecName: Full=Branched-chain-amino-acid aminotransferase 3, chloroplastic {ECO:0000303|PubMed:12068099}; Short=Atbcat-3; EC=2.6.1.42; EC=2.6.1.88; Flags: Precursor;	A0A0E0KAW8_ORYPU RecName: Full=Branched-chain-amino-acid aminotransferase {ECO:0000256|RuleBase:RU004517}; EC=2.6.1.42 {ECO:0000256|RuleBase:RU004517};	Branched chain aminotransferase BCAT1, pyridoxal phosphate enzymes type IV superfamily	GO:0009507,chloroplast; GO:0009570,chloroplast stroma; GO:0004084,branched-chain-amino-acid transaminase activity; GO:0052656,L-isoleucine transaminase activity; GO:0052654,L-leucine transaminase activity; GO:0050048,L-leucine:2-oxoglutarate aminotransferase activity; GO:0052655,L-valine transaminase activity; GO:0009097,isoleucine biosynthetic process; GO:0009098,leucine biosynthetic process; GO…	PF01063.22:Amino-transferase class IV	--	--	--
Zlat_10001693	8.4226	9.135	8.2514	23.533	23.3517	21.931	171	183	198	558	625	643	1.37013	8.62829e-42	1.28344e-39	up	scaffold_2085	10726	14012	-	Zlat_10001693	--	K01738 cysteine synthase [EC:2.5.1.47] | (RefSeq) cysteine synthase-like (A)	ko00270: Cysteine and methionine metabolism; ko00920: Sulfur metabolism; ko01100: Metabolic pathways; ko01110: Biosynthesis of secondary metabolites; ko01200: Carbon metabolism; ko01230: Biosynthesis of amino acids	hypothetical protein E2562_004767 [Oryza meyeriana var. granulata]	CYSK2_ORYSJ RecName: Full=Cysteine synthase; Short=CSase; EC=2.5.1.47; AltName: Full=O-acetylserine (thiol)-lyase; Short=OAS-TL; AltName: Full=O-acetylserine sulfhydrylase;	A0A6G1DEI0_9ORYZ RecName: Full=PALP domain-containing protein {ECO:0000259|Pfam:PF00291};	Cystathionine beta-synthase and related enzymes	GO:0005737,cytoplasm; GO:0004124,cysteine synthase activity; GO:0019344,cysteine biosynthetic process; GO:0006535,cysteine biosynthetic process from serine; GO:0003674,molecular_function; GO:0003824,catalytic activity; GO:0016740,transferase activity; GO:0016765,transferase activity, transferring alkyl or aryl (other than methyl) groups; GO:0000096,sulfur amino acid metabolic process; GO:0000097,…	PF00291.28:Pyridoxal-phosphate dependent enzyme	--	--	--
Zlat_10016729	0.4858	0.9612	0.9199	5.8231	4.7201	4.8214	21	41	47	294	269	301	2.64144	4.11546e-41	5.93425e-39	up	scaffold_499	245469	252020	-	Zlat_10016729	--	K14487 auxin responsive GH3 gene family | (RefSeq) probable indole-3-acetic acid-amido synthetase GH3.2 (A)	ko04075: Plant hormone signal transduction	hypothetical protein GUJ93_ZPchr0001g30963 [Zizania palustris]	GH32_ORYSJ RecName: Full=Probable indole-3-acetic acid-amido synthetase GH3.2; EC=6.3.2.-; AltName: Full=Auxin-responsive GH3-like protein 2; Short=OsGH3-2;	A0A8J5SGG7_ZIZPA SubName: Full=Uncharacterized protein {ECO:0000313|EMBL:KAG8055299.1};	--	GO:0005737,cytoplasm; GO:0016881,acid-amino acid ligase activity; GO:0009733,response to auxin; GO:0009416,response to light stimulus; GO:0003674,molecular_function; GO:0003824,catalytic activity; GO:0016874,ligase activity; GO:0016879,ligase activity, forming carbon-nitrogen bonds; GO:0008150,biological_process; GO:0009719,response to endogenous stimulus; GO:0009725,response to hormone; GO:00100…	PF03321.16:GH3 auxin-responsive promoter	--	--	--
Zlat_10011342	17.0046	16.82	19.0296	37.1184	36.5989	35.9535	375	366	496	956	1064	1145	1.00319	1.95023e-40	2.72858e-38	up	scaffold_698	51888	53021	+	Zlat_10011342	--	--	--	hypothetical protein GUJ93_ZPchr0013g35792 [Zizania palustris]	LRX6_ARATH RecName: Full=Leucine-rich repeat extensin-like protein 6; Short=AtLRX6; Short=LRR/EXTENSIN6; AltName: Full=Cell wall hydroxyproline-rich glycoprotein; Flags: Precursor;	A0A8J6C071_ZIZPA SubName: Full=Uncharacterized protein {ECO:0000313|EMBL:KAG8100544.1};	--	GO:0005576,extracellular region; GO:0005199,structural constituent of cell wall; GO:0071555,cell wall organization; GO:0003674,molecular_function; GO:0005198,structural molecule activity; GO:0008150,biological_process; GO:0009987,cellular process; GO:0016043,cellular component organization; GO:0045229,external encapsulating structure organization; GO:0071554,cell wall organization or biogenesis; …	PF13855.9:Leucine rich repeat	--	--	--
Zlat_10024299	34.5694	35.5216	34.5295	17.1843	15.1875	18.7183	720	730	850	418	417	563	-1.07788	3.06472e-40	4.24583e-38	down	scaffold_348	99422	102451	+	Zlat_10024299	--	K01915 glutamine synthetase [EC:6.3.1.2] | (RefSeq) glutamine synthetase cytosolic isozyme 1-2 (A)	ko00220: Arginine biosynthesis; ko00250: Alanine, aspartate and glutamate metabolism; ko00630: Glyoxylate and dicarboxylate metabolism; ko00910: Nitrogen metabolism; ko01100: Metabolic pathways; ko01230: Biosynthesis of amino acids; ko04075: Plant hormone signal transduction	hypothetical protein GUJ93_ZPchr0006g41200 [Zizania palustris]	GLN12_ORYSJ RecName: Full=Glutamine synthetase cytosolic isozyme 1-2 {ECO:0000305}; EC=6.3.1.2 {ECO:0000269|PubMed:15574840}; AltName: Full=Glutamate--ammonia ligase GLN1;2 {ECO:0000305}; Short=OsGLN1;2 {ECO:0000303|PubMed:15574840}; AltName: Full=Glutamine synthetase root isozyme {ECO:0000305}; AltName: Full=OsGS1;2 {ECO:0000312|EMBL:BAD77931.1};	A0A8J5W2S7_ZIZPA SubName: Full=Uncharacterized protein {ECO:0000313|EMBL:KAG8074103.1};	Glutamine synthetase	GO:0005737,cytoplasm; GO:0005524,ATP binding; GO:0004356,glutamate-ammonia ligase activity; GO:0006542,glutamine biosynthetic process; GO:0000166,nucleotide binding; GO:0003674,molecular_function; GO:0005488,binding; GO:0017076,purine nucleotide binding; GO:0030554,adenyl nucleotide binding; GO:0032553,ribonucleotide binding; GO:0032555,purine ribonucleotide binding; GO:0032559,adenyl ribonucleot…	PF00120.27:Glutamine synthetase, catalytic domain	--	--	--
Zlat_10018163	8.511	9.0268	7.8038	21.1505	19.8787	21.4087	215	225	233	624	662	781	1.25897	3.11797e-40	4.29855e-38	up	scaffold_457	107258	108556	+	Zlat_10018163	--	K27628 U-box domain-containing protein 12/13 [EC:2.3.2.27] | (RefSeq) protein spotted leaf 11 (A)	ko04075: Plant hormone signal transduction	hypothetical protein GUJ93_ZPchr0002g24758 [Zizania palustris]	PUB27_ARATH RecName: Full=U-box domain-containing protein 27; EC=2.3.2.27; AltName: Full=Plant U-box protein 27; AltName: Full=RING-type E3 ubiquitin transferase PUB27 {ECO:0000305};	A0A8J5VW25_ZIZPA RecName: Full=U-box domain-containing protein {ECO:0000259|Pfam:PF04564};	--	GO:0061630,ubiquitin protein ligase activity; GO:0003674,molecular_function; GO:0003824,catalytic activity; GO:0004842,ubiquitin-protein transferase activity; GO:0016740,transferase activity; GO:0019787,ubiquitin-like protein transferase activity; GO:0061659,ubiquitin-like protein ligase activity; GO:0140096,catalytic activity, acting on a protein	PF04564.18:U-box domain	--	--	--
Zlat_10047528	17.079	18.4963	19.3539	40.598	40.9243	38.8103	277	296	371	769	875	909	1.08227	1.76859e-38	2.32484e-36	up	scaffold_9	1341514	1345442	+	Zlat_10047528	--	K14157 alpha-aminoadipic semialdehyde synthase [EC:1.5.1.8 1.5.1.9] | (RefSeq) alpha-aminoadipic semialdehyde synthase (A)	ko00310: Lysine degradation; ko01100: Metabolic pathways; ko01110: Biosynthesis of secondary metabolites	hypothetical protein GUJ93_ZPchr0002g24938 [Zizania palustris]	AASS_ARATH RecName: Full=Alpha-aminoadipic semialdehyde synthase; AltName: Full=cAt-LKR/SDH; Short=LKR/SDH; Includes: RecName: Full=Lysine ketoglutarate reductase; Short=LKR; EC=1.5.1.8; Includes: RecName: Full=Saccharopine dehydrogenase; EC=1.5.1.9; AltName: Full=cAt-SDH; Short=SDH;	A0A8J5RRJ1_ZIZPA SubName: Full=Uncharacterized protein {ECO:0000313|EMBL:KAG8059216.1};	Lysine-ketoglutarate reductase/saccharopine dehydrogenase	GO:0005737,cytoplasm; GO:0047131,saccharopine dehydrogenase (NAD+, L-glutamate-forming) activity; GO:0047130,saccharopine dehydrogenase (NADP+, L-lysine-forming) activity; GO:0004753,saccharopine dehydrogenase activity; GO:0033512,L-lysine catabolic process to acetyl-CoA via saccharopine; GO:0019878,lysine biosynthetic process via aminoadipic acid; GO:0003674,molecular_function; GO:0003824,cataly…	PF05222.18:Alanine dehydrogenase/PNT, N-terminal domain	--	--	--
Zlat_10010337	12.4482	11.4853	11.2214	6.2163	5.7221	6.0573	703	640	749	410	426	494	-1.01122	3.58937e-37	4.48862e-35	down	scaffold_744	159104	172185	-	Zlat_10010337	--	--	--	hypothetical protein GUJ93_ZPchr0001g31340 [Zizania palustris]	PTR36_ARATH RecName: Full=Probable peptide/nitrate transporter At3g43790; AltName: Full=Protein ZINC INDUCED FACILITATOR-LIKE 2;	A0A8J5SBC1_ZIZPA SubName: Full=Uncharacterized protein {ECO:0000313|EMBL:KAG8052584.1};	Permease of the major facilitator superfamily	GO:0016021,integral component of membrane; GO:0022857,transmembrane transporter activity; GO:0009624,response to nematode; GO:0003674,molecular_function; GO:0005215,transporter activity; GO:0008150,biological_process; GO:0009605,response to external stimulus; GO:0009607,response to biotic stimulus; GO:0043207,response to external biotic stimulus; GO:0044419,biological process involved in interspe…	PF07690.19:Major Facilitator Superfamily	--	--	--
Zlat_10008095	9.1947	7.4011	8.7719	19.7307	19.5751	19.5203	243	193	274	609	682	745	1.16548	1.11229e-34	1.25742e-32	up	scaffold_859	158256	160738	-	Zlat_10008095	--	K13430 serine/threonine-protein kinase PBS1 [EC:2.7.11.1] | (RefSeq) serine/threonine-protein kinase CDL1 isoform X1 (A)	ko04626: Plant-pathogen interaction	hypothetical protein GUJ93_ZPchr0002g23040 [Zizania palustris]	RIPK_ARATH RecName: Full=Serine/threonine-protein kinase RIPK {ECO:0000305}; EC=2.7.11.1 {ECO:0000305|PubMed:21320696}; AltName: Full=ACIK1A/PBL14; AltName: Full=ACRE protein ortholog 264A {ECO:0000305}; Short=AtACRE264a {ECO:0000303|PubMed:15181213}; AltName: Full=PBS1-like protein 14 {ECO:0000303|PubMed:20413097}; AltName: Full=RPM1-induced protein kinase {ECO:0000303|PubMed:21320696};	A0A8J5RMM7_ZIZPA RecName: Full=PK_Tyr_Ser-Thr domain-containing protein {ECO:0000259|Pfam:PF07714};	Serine/threonine protein kinase	GO:0005886,plasma membrane; GO:0005524,ATP binding; GO:0106310,protein serine kinase activity; GO:0004674,protein serine/threonine kinase activity; GO:0042742,defense response to bacterium; GO:0006468,protein phosphorylation; GO:0000166,nucleotide binding; GO:0003674,molecular_function; GO:0005488,binding; GO:0017076,purine nucleotide binding; GO:0030554,adenyl nucleotide binding; GO:0032553,ribo…	PF07714.20:Protein tyrosine and serine/threonine kinase	--	--	--
Zlat_10029958	6.0247	6.4785	6.4375	14.4101	14.1608	14.2981	213	226	269	595	660	730	1.13151	1.62784e-34	1.81842e-32	up	scaffold_213	295006	301260	+	Zlat_10029958	--	K01937 CTP synthase [EC:6.3.4.2] | (RefSeq) CTP synthase (A)	ko00240: Pyrimidine metabolism; ko01100: Metabolic pathways; ko01232: Nucleotide metabolism; ko01240: Biosynthesis of cofactors	hypothetical protein GUJ93_ZPchr0007g3339 [Zizania palustris]	--	A0A8J5W421_ZIZPA RecName: Full=CTP synthase {ECO:0000256|RuleBase:RU810713}; EC=6.3.4.2 {ECO:0000256|RuleBase:RU810713}; AltName: Full=UTP--ammonia ligase {ECO:0000256|RuleBase:RU810713};	CTP synthase (UTP-ammonia lyase)	--	PF06418.17:CTP synthase N-terminus	--	--	--
novel.706	12.1847	10.9518	11.0174	5.0163	5.4523	5.3182	495	439	529	238	292	312	-1.1565	3.95124e-34	4.36211e-32	down	scaffold_202	16103	22464	+	--	--	K23754 eudesmane-5,11-diol synthase [EC:4.2.3.197] | (RAP-DB) Os03g0362500; Similar to Terpene synthase family, metal binding domain containing protein, expressed. (A)	--	hypothetical protein GUJ93_ZPchr0004g39831 [Zizania palustris]	TPS7_MAIZE RecName: Full=Tau-cadinol synthase {ECO:0000303|PubMed:27421723}; EC=4.2.3.173 {ECO:0000269|PubMed:27421723}; AltName: Full=Terpene synthase 7 {ECO:0000303|Ref.1}; Short=ZmTPS7 {ECO:0000303|PubMed:27421723};	A0A8J5VMV7_ZIZPA SubName: Full=Uncharacterized protein {ECO:0000313|EMBL:KAG8064351.1};	--	GO:0005737,cytoplasm; GO:0000287,magnesium ion binding; GO:0010333,terpene synthase activity; GO:0016102,diterpenoid biosynthetic process; GO:0009737,response to abscisic acid; GO:0009620,response to fungus; GO:0009753,response to jasmonic acid; GO:0016114,terpenoid biosynthetic process; GO:0003674,molecular_function; GO:0005488,binding; GO:0043167,ion binding; GO:0043169,cation binding; GO:00468…	PF03936.19:Terpene synthase family, metal binding domain	--	--	--
Zlat_10005587	66.114	61.9283	66.9559	33.451	31.408	34.6832	594	549	711	351	372	450	-1.01611	8.68605e-34	9.44174e-32	down	scaffold_1067	119889	121321	-	Zlat_10005587	--	--	--	hypothetical protein GUJ93_ZPchr0010g9050 [Zizania palustris]	SCRM2_ARATH RecName: Full=Transcription factor SCREAM2; AltName: Full=Basic helix-loop-helix protein 33; Short=AtbHLH33; Short=bHLH 33; AltName: Full=Transcription factor EN 44; AltName: Full=bHLH transcription factor bHLH033;	A0A8J5W9C3_ZIZPA SubName: Full=Uncharacterized protein {ECO:0000313|EMBL:KAG8085186.1};	--	GO:0005634,nucleus; GO:0003700,DNA-binding transcription factor activity; GO:0046983,protein dimerization activity; GO:0043565,sequence-specific DNA binding; GO:0000976,transcription cis-regulatory region binding; GO:0010444,guard mother cell differentiation; GO:0006355,regulation of DNA-templated transcription; GO:0050826,response to freezing; GO:0003674,molecular_function; GO:0140110,transcript…	PF01842.28:ACT domain	--	--	--
Zlat_10000983	5.2265	4.7843	5.1828	16.1682	15.1764	16.6949	93	84	109	336	356	429	1.61387	9.55411e-34	1.03455e-31	up	scaffold_2462	342	4015	-	Zlat_10000983	--	K00469 inositol oxygenase [EC:1.13.99.1] | (RefSeq) probable inositol oxygenase (A)	ko00053: Ascorbate and aldarate metabolism; ko00562: Inositol phosphate metabolism; ko01100: Metabolic pathways; ko01250: Biosynthesis of nucleotide sugars	hypothetical protein GUJ93_ZPchr0006g40679 [Zizania palustris]	MIOX_ORYSJ RecName: Full=Probable inositol oxygenase; EC=1.13.99.1; AltName: Full=Myo-inositol oxygenase; Short=MI oxygenase;	A0A8J5W3B2_ZIZPA RecName: Full=Inositol oxygenase {ECO:0000256|ARBA:ARBA00011919, ECO:0000256|RuleBase:RU367039}; EC=1.13.99.1 {ECO:0000256|ARBA:ARBA00011919, ECO:0000256|RuleBase:RU367039}; AltName: Full=Myo-inositol oxygenase {ECO:0000256|RuleBase:RU367039};	Aldehyde reductase	GO:0005737,cytoplasm; GO:0050113,inositol oxygenase activity; GO:0005506,iron ion binding; GO:0019310,inositol catabolic process; GO:0019853,L-ascorbic acid biosynthetic process; GO:0003674,molecular_function; GO:0003824,catalytic activity; GO:0004497,monooxygenase activity; GO:0016491,oxidoreductase activity; GO:0016701,oxidoreductase activity, acting on single donors with incorporation of molec…	PF05153.18:Myo-inositol oxygenase	--	--	--
Zlat_10018131	47.0043	42.6229	42.9839	19.5939	21.9161	22.0256	532	476	575	259	327	360	-1.10357	2.18751e-33	2.31548e-31	down	scaffold_454	128292	130324	-	Zlat_10018131	--	K14484 auxin-responsive protein IAA | (RefSeq) auxin-responsive protein IAA4 (A)	ko04075: Plant hormone signal transduction	hypothetical protein GUJ93_ZPchr0001g32780 [Zizania palustris]	IAA4_ORYSI RecName: Full=Auxin-responsive protein IAA4; AltName: Full=Indoleacetic acid-induced protein 4;	A0A8J5RN25_ZIZPA RecName: Full=Auxin-responsive protein {ECO:0000256|RuleBase:RU004549};	--	GO:0005634,nucleus; GO:0009734,auxin-activated signaling pathway; GO:0006355,regulation of DNA-templated transcription; GO:0007154,cell communication; GO:0007165,signal transduction; GO:0008150,biological_process; GO:0009719,response to endogenous stimulus; GO:0009725,response to hormone; GO:0009733,response to auxin; GO:0009755,hormone-mediated signaling pathway; GO:0009987,cellular process; GO:…	PF02309.19:AUX/IAA family	AUX/IAA	TR	AUX/IAA
novel.2074	0.5719	0.5796	0.7258	6.4065	6.2179	6.2702	12	12	18	157	172	190	3.27364	5.69876e-33	5.92126e-31	up	scaffold_682	112243	113670	+	--	--	--	--	hypothetical protein GUJ93_ZPchr0006g41548 [Zizania palustris]	HBL2_ORYSJ RecName: Full=Non-symbiotic hemoglobin 2; AltName: Full=ORYsa GLB1b; AltName: Full=rHb2;	A0A8J5W2S9_ZIZPA RecName: Full=GLOBIN domain-containing protein {ECO:0000259|Pfam:PF00042};	Globins and related hemoproteins	GO:0020037,heme binding; GO:0046872,metal ion binding; GO:0019825,oxygen binding; GO:0003674,molecular_function; GO:0005488,binding; GO:0046906,tetrapyrrole binding; GO:0097159,organic cyclic compound binding; GO:1901363,heterocyclic compound binding; GO:0043167,ion binding; GO:0043169,cation binding; GO:0036094,small molecule binding	PF00042.25:Globin	--	--	--
Zlat_10017518	16.9869	17.4494	17.7541	8.9178	7.9879	7.1323	442	448	546	271	274	268	-1.1702	4.55433e-32	4.59694e-30	down	scaffold_480	179116	182597	-	Zlat_10017518	--	--	--	hypothetical protein GUJ93_ZPchr0005g15814 [Zizania palustris]	WTR38_ARATH RecName: Full=WAT1-related protein At5g07050;	A0A8J5SM63_ZIZPA RecName: Full=WAT1-related protein {ECO:0000256|RuleBase:RU363077};	--	GO:0016021,integral component of membrane; GO:0005886,plasma membrane; GO:0022857,transmembrane transporter activity; GO:0003674,molecular_function; GO:0005215,transporter activity; GO:0005575,cellular_component; GO:0016020,membrane; GO:0031224,intrinsic component of membrane; GO:0110165,cellular anatomical entity; GO:0071944,cell periphery	PF00892.23:EamA-like transporter family	--	--	--
Zlat_10005208	2.9176	2.9569	4.1142	20.1932	19.5494	18.4354	24	24	40	194	212	219	2.48006	7.49933e-32	7.48926e-30	up	scaffold_1120	40413	40835	+	Zlat_10005208	--	K14488 SAUR family protein | (RefSeq) auxin-responsive protein SAUR36-like (A)	ko04075: Plant hormone signal transduction	hypothetical protein GUJ93_ZPchr0010g8101 [Zizania palustris]	SAU76_ARATH RecName: Full=Auxin-responsive protein SAUR76 {ECO:0000305}; AltName: Full=Protein SMALL AUXIN UP RNA 76 {ECO:0000303|PubMed:24312429};	A0A8J5WF05_ZIZPA SubName: Full=Uncharacterized protein {ECO:0000313|EMBL:KAG8087468.1};	--	GO:0005737,cytoplasm; GO:0019897,extrinsic component of plasma membrane; GO:0005634,nucleus; GO:0009873,ethylene-activated signaling pathway; GO:0030307,positive regulation of cell growth; GO:0009733,response to auxin; GO:0000160,phosphorelay signal transduction system; GO:0007154,cell communication; GO:0007165,signal transduction; GO:0008150,biological_process; GO:0009719,response to endogenous …	PF02519.17:Auxin responsive protein	--	--	--
Zlat_10030265	13.2592	12.8398	13.4778	6.3013	4.8523	6.2572	427	408	513	237	206	291	-1.23165	4.60182e-31	4.36432e-29	down	scaffold_212	466789	468741	-	Zlat_10030265	--	K20619 cytochrome P450 family 78 subfamily A | (RefSeq) cytochrome P450 78A6 (A)	--	hypothetical protein GUJ93_ZPchr0006g45073 [Zizania palustris]	C78A6_ARATH RecName: Full=Cytochrome P450 78A6; EC=1.14.-.-; AltName: Full=Protein ENHANCER OF DA1-1;	A0A8J5SNY6_ZIZPA SubName: Full=Uncharacterized protein {ECO:0000313|EMBL:KAG8073347.1};	Cytochrome P450 CYP2 subfamily	GO:0016021,integral component of membrane; GO:0020037,heme binding; GO:0005506,iron ion binding; GO:0004497,monooxygenase activity; GO:0016705,oxidoreductase activity, acting on paired donors, with incorporation or reduction of molecular oxygen; GO:0040008,regulation of growth; GO:0048316,seed development; GO:0003674,molecular_function; GO:0005488,binding; GO:0046906,tetrapyrrole binding; GO:0097…	PF00067.25:Cytochrome P450	--	--	--
Zlat_10010202	22.5561	24.018	25.8521	10.9755	11.9093	12.2822	454	477	615	258	316	357	-1.08767	1.47003e-30	1.37569e-28	down	scaffold_766	242701	243735	+	Zlat_10010202	--	--	--	uncharacterized protein LOC102710366 [Oryza brachyantha]	--	J3NFF1_ORYBR SubName: Full=Uncharacterized protein {ECO:0000313|EnsemblPlants:OB12G27090.1};	--	--	PF13483.9:Beta-lactamase superfamily domain	--	--	--
Zlat_10008509	21.8348	21.2639	20.3395	8.5867	7.1755	8.8651	307	295	338	141	133	180	-1.40912	1.74708e-30	1.62421e-28	down	scaffold_845	159779	161083	-	Zlat_10008509	--	K20623 typhasterol/6-deoxotyphasterol 2alpha-hydroxylase | (RefSeq) cytochrome P450 71A1 (A)	ko00905: Brassinosteroid biosynthesis; ko01100: Metabolic pathways; ko01110: Biosynthesis of secondary metabolites	hypothetical protein GUJ93_ZPchr2162g18756 [Zizania palustris]	C92C6_MAIZE RecName: Full=Trimethyltridecatetraene synthase {ECO:0000303|PubMed:27662898}; EC=1.14.14.58 {ECO:0000269|PubMed:27662898}; AltName: Full=Cytochrome P-450 20 {ECO:0000312|EMBL:ONM27923.1}; AltName: Full=Cytochrome P450 92C6 {ECO:0000303|PubMed:27662898};	A0A8J5RAG4_ZIZPA SubName: Full=Uncharacterized protein {ECO:0000313|EMBL:KAG8050081.1};	Cytochrome P450 CYP2 subfamily	GO:0016021,integral component of membrane; GO:0097007,4,8,12-trimethyltrideca-1,3,7,11-tetraene synthase activity; GO:0020037,heme binding; GO:0005506,iron ion binding; GO:0010333,terpene synthase activity; GO:0080027,response to herbivore; GO:0016114,terpenoid biosynthetic process; GO:0003674,molecular_function; GO:0003824,catalytic activity; GO:0004497,monooxygenase activity; GO:0016491,oxidore…	PF00067.25:Cytochrome P450	--	--	--
Zlat_10022616	8.758	8.7492	5.2928	26.2463	31.3192	29.9766	70	69	50	245	330	346	1.91263	2.94667e-30	2.70386e-28	up	scaffold_372	370208	370813	-	Zlat_10022616	--	--	--	hypothetical protein OsI_23158 [Oryza sativa Indica Group]	THN5_HORVU RecName: Full=Leaf-specific thionin; Contains: RecName: Full=Leaf-specific thionin; Contains: RecName: Full=Acidic protein; Flags: Precursor;	A0A0E0LC22_ORYPU SubName: Full=Uncharacterized protein {ECO:0000313|EnsemblPlants:OPUNC06G14910.1};	--	GO:0005576,extracellular region; GO:0090729,toxin activity; GO:0006952,defense response; GO:0003674,molecular_function; GO:0006950,response to stress; GO:0008150,biological_process; GO:0050896,response to stimulus; GO:0005575,cellular_component; GO:0110165,cellular anatomical entity	PF00321.20:Plant thionin	--	--	--
Zlat_10029053	9.9416	9.9886	10.6955	3.5957	3.153	3.7982	232	230	295	98	97	128	-1.58395	5.00439e-30	4.47577e-28	down	scaffold_225	326143	330333	-	Zlat_10029053	--	K13430 serine/threonine-protein kinase PBS1 [EC:2.7.11.1] | (RefSeq) serine/threonine-protein kinase CDL1 isoform X1 (A)	ko04626: Plant-pathogen interaction	hypothetical protein GUJ93_ZPchr0009g145 [Zizania palustris]	PBL19_ARATH RecName: Full=Probable serine/threonine-protein kinase PBL19 {ECO:0000305}; EC=2.7.11.1 {ECO:0000305}; AltName: Full=PBS1-like protein 19 {ECO:0000303|PubMed:20413097};	A0A8J5V7U9_ZIZPA RecName: Full=PK_Tyr_Ser-Thr domain-containing protein {ECO:0000259|Pfam:PF07714};	Serine/threonine protein kinase	GO:0005886,plasma membrane; GO:0009536,plastid; GO:0005524,ATP binding; GO:0106310,protein serine kinase activity; GO:0004674,protein serine/threonine kinase activity; GO:0045087,innate immune response; GO:0006468,protein phosphorylation; GO:0000166,nucleotide binding; GO:0003674,molecular_function; GO:0005488,binding; GO:0017076,purine nucleotide binding; GO:0030554,adenyl nucleotide binding; GO…	PF07714.20:Protein tyrosine and serine/threonine kinase	--	--	--
Zlat_10011757	14.1452	13.4924	13.376	43.4596	44.1823	39.8718	85	80	95	305	350	346	1.59043	5.47993e-30	4.88561e-28	up	scaffold_684	128188	129071	+	Zlat_10011757	--	--	--	hypothetical protein GUJ93_ZPchr0001g31122 [Zizania palustris]	IBBWP_MAIZE RecName: Full=Bowman-Birk type wound-induced proteinase inhibitor WIP1; Flags: Precursor;	A0A0E0JDN9_ORYPU RecName: Full=BOWMAN_BIRK domain-containing protein {ECO:0000259|PROSITE:PS00281};	--	GO:0005576,extracellular region; GO:0004867,serine-type endopeptidase inhibitor activity; GO:0003674,molecular_function; GO:0004857,enzyme inhibitor activity; GO:0004866,endopeptidase inhibitor activity; GO:0030234,enzyme regulator activity; GO:0030414,peptidase inhibitor activity; GO:0061134,peptidase regulator activity; GO:0061135,endopeptidase regulator activity; GO:0098772,molecular function …	--	--	--	--
Zlat_10026568	8.0266	6.9276	7.4045	19.2435	18.3052	18.2164	155	132	169	434	466	508	1.2719	8.51523e-30	7.54412e-28	up	scaffold_260	128238	129708	-	Zlat_10026568	--	K15891 NAD+-dependent farnesol dehydrogenase [EC:1.1.1.354] | (RefSeq) putative dihydroflavonol-4-reductase (A)	ko00900: Terpenoid backbone biosynthesis; ko00909: Sesquiterpenoid and triterpenoid biosynthesis; ko01110: Biosynthesis of secondary metabolites	hypothetical protein OsI_10289 [Oryza sativa Indica Group]	HSDD1_ARATH RecName: Full=3beta-hydroxysteroid-dehydrogenase/decarboxylase isoform 1 {ECO:0000303|PubMed:16835224}; Short=At3BETAHSD/D1 {ECO:0000303|PubMed:16835224}; EC=1.1.1.418 {ECO:0000269|PubMed:16835224, ECO:0000269|PubMed:19218365}; AltName: Full=4alpha-carboxysterol-C3-dehydrogenase/C4-decarboxylase isoform 1-1; AltName: Full=Reticulon-like protein B24 {ECO:0000303|PubMed:17604024}; Short…	I1P8A5_ORYGL RecName: Full=Epimerase domain-containing protein {ECO:0000259|Pfam:PF01370};	Flavonol reductase/cinnamoyl-CoA reductase	GO:0005789,endoplasmic reticulum membrane; GO:0016021,integral component of membrane; GO:0016020,membrane; GO:0003854,3-beta-hydroxy-delta5-steroid dehydrogenase activity; GO:0102175,3-beta-hydroxysteroid dehydrogenase/C4-decarboxylase activity; GO:0102191,4alpha-carboxy-5alpha-cholesta-7,24-dien-3beta-ol dehydrogenase/C4-decarboxylase activity; GO:0016616,oxidoreductase activity, acting on the C…	PF01370.24:NAD dependent epimerase/dehydratase family	--	--	--
Zlat_10016677	29.5994	31.124	26.7892	12.5022	11.9187	13.7377	373	387	399	184	198	250	-1.23843	1.18978e-29	1.04104e-27	down	scaffold_525	304997	306641	+	Zlat_10016677	--	K14492 two-component response regulator ARR-A family | (RefSeq) two-component response regulator ORR10 (A)	ko04075: Plant hormone signal transduction	hypothetical protein GUJ93_ZPchr0011g28437 [Zizania palustris]	ORR10_ORYSI RecName: Full=Two-component response regulator ORR10 {ECO:0000305}; AltName: Full=Type A response regulator 10 {ECO:0000303|PubMed:16472405}; Short=OsRR10 {ECO:0000303|PubMed:16472405};	A0A8J5WI20_ZIZPA RecName: Full=Response regulatory domain-containing protein {ECO:0000259|Pfam:PF00072};	GATA-4/5/6 transcription factors	GO:0005634,nucleus; GO:0009736,cytokinin-activated signaling pathway; GO:0000160,phosphorelay signal transduction system; GO:0007154,cell communication; GO:0007165,signal transduction; GO:0008150,biological_process; GO:0009719,response to endogenous stimulus; GO:0009725,response to hormone; GO:0009735,response to cytokinin; GO:0009755,hormone-mediated signaling pathway; GO:0009987,cellular proces…	PF00072.27:Response regulator receiver domain	Others	TR	Others
Zlat_10016202	11.3274	11.461	11.2761	4.5774	5.8134	6.3424	606	605	713	286	410	490	-1.06515	2.57849e-29	2.23538e-27	down	scaffold_513	47415	56595	-	Zlat_10016202	--	K24195 xenotropic and polytropic retrovirus receptor 1 | (RefSeq) phosphate transporter PHO1-3 (A)	--	phosphate transporter PHO1-3 [Oryza sativa Japonica Group]	PHO13_ORYSJ RecName: Full=Phosphate transporter PHO1-3; AltName: Full=Protein PHO1-3; Short=OsPHO1;3;	A2YD69_ORYSI SubName: Full=Uncharacterized protein {ECO:0000313|EMBL:EAZ01030.1};	Predicted small molecule transporter	GO:0005737,cytoplasm; GO:0005794,Golgi apparatus; GO:0016021,integral component of membrane; GO:0005886,plasma membrane; GO:0000822,inositol hexakisphosphate binding; GO:0015114,phosphate ion transmembrane transporter activity; GO:0016036,cellular response to phosphate starvation; GO:0006817,phosphate ion transport; GO:0003674,molecular_function; GO:0005488,binding; GO:0036094,small molecule bind…	PF03124.17:EXS family	--	--	--
Zlat_10012459	15.5462	14.768	15.0645	5.5369	5.4764	7.5142	351	329	402	146	163	245	-1.33091	1.02957e-27	8.10524e-26	down	scaffold_646	76846	78749	-	Zlat_10012459	--	--	--	hypothetical protein GUJ93_ZPchr0002g24500 [Zizania palustris]	PPH_ARATH RecName: Full=Pheophytinase, chloroplastic; EC=3.1.1.-; AltName: Full=Pheophytin pheophorbide hydrolase; AltName: Full=Protein CO-REGULATED WITH NYE1; Flags: Precursor;	A0A8J5S6X0_ZIZPA RecName: Full=AB hydrolase-1 domain-containing protein {ECO:0000259|Pfam:PF12697};	Predicted hydrolase/acyltransferase (alpha/beta hydrolase superfamily)	GO:0009507,chloroplast; GO:0009570,chloroplast stroma; GO:0009535,chloroplast thylakoid membrane; GO:0080124,pheophytinase activity; GO:0015996,chlorophyll catabolic process; GO:0003674,molecular_function; GO:0003824,catalytic activity; GO:0016787,hydrolase activity; GO:0016788,hydrolase activity, acting on ester bonds; GO:0052689,carboxylic ester hydrolase activity; GO:0006725,cellular aromatic …	PF12697.10:Alpha/beta hydrolase family	--	--	--
Zlat_10029743	12.0178	11.0041	11.5038	4.9382	5.328	5.6893	373	337	422	179	218	255	-1.15581	3.6021e-27	2.744e-25	down	scaffold_209	19069	23099	+	Zlat_10029743	--	K25841 aluminum-activated malate transporter family protein | (RefSeq) aluminum-activated malate transporter 9 (A)	--	hypothetical protein GUJ93_ZPchr0001g31637 [Zizania palustris]	ALMT9_ARATH RecName: Full=Aluminum-activated malate transporter 9; Short=AtALMT9;	A0A8J5VM84_ZIZPA SubName: Full=Uncharacterized protein {ECO:0000313|EMBL:KAG8053088.1};	Predicted membrane protein	GO:0016021,integral component of membrane; GO:0009705,plant-type vacuole membrane; GO:0005253,anion channel activity; GO:0015743,malate transport; GO:0003674,molecular_function; GO:0005215,transporter activity; GO:0005216,ion channel activity; GO:0008509,anion transmembrane transporter activity; GO:0015075,ion transmembrane transporter activity; GO:0015103,inorganic anion transmembrane transporte…	PF11744.11:Aluminium activated malate transporter	--	--	--
Zlat_10003657	12.1504	14.9527	14.1352	49.9745	43.9442	44.6228	56	68	77	269	267	297	1.69926	5.7611e-27	4.36515e-25	up	scaffold_1391	49179	49522	+	Zlat_10003657	--	--	--	--	--	--	--	--	--	--	--	--
Zlat_10047757	44.6455	46.1557	52.6977	22.8681	21.6956	25.809	448	457	625	268	287	374	-1.07415	6.21167e-27	4.69397e-25	down	scaffold_8	1448418	1449662	+	Zlat_10047757	--	K08905 photosystem I subunit V | (RefSeq) photosystem I reaction center subunit V, chloroplastic (A)	ko00195: Photosynthesis; ko01100: Metabolic pathways	hypothetical protein GUJ93_ZPchr0002g24216 [Zizania palustris]	PSAG_HORVU RecName: Full=Photosystem I reaction center subunit V, chloroplastic; AltName: Full=PSI-G; AltName: Full=Photosystem I 9 kDa protein; Flags: Precursor;	A0A8J5RMX9_ZIZPA SubName: Full=Uncharacterized protein {ECO:0000313|EMBL:KAG8057146.1};	--	GO:0009535,chloroplast thylakoid membrane; GO:0016021,integral component of membrane; GO:0009522,photosystem I; GO:0015979,photosynthesis; GO:0008150,biological_process; GO:0008152,metabolic process; GO:0009987,cellular process; GO:0044237,cellular metabolic process; GO:0005575,cellular_component; GO:0005622,intracellular anatomical structure; GO:0005737,cytoplasm; GO:0009507,chloroplast; GO:0009…	PF01241.21:Photosystem I psaG / psaK	--	--	--
Zlat_10009374	8.7794	9.745	12.946	28.2792	28.7952	27.3864	105	115	183	395	454	473	1.36735	1.13957e-26	8.52025e-25	up	scaffold_773	162558	164721	-	Zlat_10009374	--	--	--	hypothetical protein GUJ93_ZPchr0013g36410 [Zizania palustris]	CSPL7_ORYSJ RecName: Full=CASP-like protein 1D1; Short=OsCASPL1D1;	A0A8J6BY61_ZIZPA RecName: Full=CASP-like protein {ECO:0000256|RuleBase:RU361233};	--	GO:0016021,integral component of membrane; GO:0005886,plasma membrane; GO:0051539,4 iron, 4 sulfur cluster binding; GO:0003674,molecular_function; GO:0005488,binding; GO:0051536,iron-sulfur cluster binding; GO:0051540,metal cluster binding; GO:0005575,cellular_component; GO:0016020,membrane; GO:0031224,intrinsic component of membrane; GO:0110165,cellular anatomical entity; GO:0071944,cell periphe…	PF04535.15:Casparian strip membrane protein domain	--	--	--
Zlat_10001454	28.8839	29.8642	30.6093	14.2394	15.99	14.5968	396	404	496	228	289	289	-1.0412	3.99372e-26	2.94701e-24	down	scaffold_2194	12824	15270	+	Zlat_10001454	--	K14492 two-component response regulator ARR-A family | (RefSeq) two-component response regulator ORR4 (A)	ko04075: Plant hormone signal transduction	hypothetical protein E2562_037577 [Oryza meyeriana var. granulata]	ORR4_ORYSI RecName: Full=Two-component response regulator ORR4 {ECO:0000305}; AltName: Full=Type A response regulator 4 {ECO:0000303|PubMed:16472405}; Short=OsRR4 {ECO:0000303|PubMed:16472405};	A0A6G1CKR4_9ORYZ RecName: Full=Response regulatory domain-containing protein {ECO:0000259|PROSITE:PS50110};	GATA-4/5/6 transcription factors	GO:0005634,nucleus; GO:0009736,cytokinin-activated signaling pathway; GO:0000160,phosphorelay signal transduction system; GO:0009735,response to cytokinin; GO:0007154,cell communication; GO:0007165,signal transduction; GO:0008150,biological_process; GO:0009719,response to endogenous stimulus; GO:0009725,response to hormone; GO:0009755,hormone-mediated signaling pathway; GO:0009987,cellular proces…	PF00072.27:Response regulator receiver domain	Others	TR	Others
Zlat_10024805	5.5737	5.9525	5.0708	13.8041	18.685	15.231	93	98	100	269	411	367	1.48313	4.18077e-24	2.77364e-22	up	scaffold_323	442057	445969	-	Zlat_10024805	--	--	--	hypothetical protein GUJ93_ZPchr0006g41504 [Zizania palustris]	BURP9_ORYSJ RecName: Full=BURP domain-containing protein 9; Short=OsBURP09; Flags: Precursor;	A0A8J5VX80_ZIZPA RecName: Full=BURP domain-containing protein {ECO:0000259|Pfam:PF03181};	--	--	PF03181.18:BURP domain	--	--	--
Zlat_10015832	2.4828	3.4356	2.5854	8.8713	9.4529	9.2574	52	71	64	217	261	280	1.65752	9.66958e-24	6.26793e-22	up	scaffold_533	302638	308738	-	Zlat_10015832	--	K14709 solute carrier family 39 (zinc transporter), member 1/2/3 | (RefSeq) zinc transporter 1 (A)	--	hypothetical protein GUJ93_ZPchr0001g32735 [Zizania palustris]	ZIP1_ORYSJ RecName: Full=Zinc transporter 1; AltName: Full=ZRT/IRT-like protein 1; Short=OsZIP1; Flags: Precursor;	A0A8J5VBC2_ZIZPA SubName: Full=Uncharacterized protein {ECO:0000313|EMBL:KAG8053791.1};	Fe2+/Zn2+ regulated transporter	GO:0016021,integral component of membrane; GO:0016020,membrane; GO:0005886,plasma membrane; GO:0005385,zinc ion transmembrane transporter activity; GO:0071577,zinc ion transmembrane transport; GO:0006829,zinc ion transport; GO:0003674,molecular_function; GO:0005215,transporter activity; GO:0008324,cation transmembrane transporter activity; GO:0015075,ion transmembrane transporter activity; GO:001…	PF02535.25:ZIP Zinc transporter	--	--	--
Zlat_10013694	0.1804	0.1829	0.458	25.6453	31.3422	32.3596	1	1	3	166	229	259	6.66675	1.11503e-23	7.17834e-22	up	scaffold_601	303436	303720	+	Zlat_10013694	--	--	--	hypothetical protein GUJ93_ZPchr0008g11665 [Zizania palustris]	--	A0A8J5R9A6_ZIZPA SubName: Full=Uncharacterized protein {ECO:0000313|EMBL:KAG8046528.1};	--	--	--	--	--	--
Zlat_10013999	5.1703	6.0943	4.9926	13.7141	14.1959	15.0216	92	107	105	285	333	386	1.36074	1.15109e-23	7.38842e-22	up	scaffold_583	27245	29629	-	Zlat_10013999	--	--	--	hypothetical protein GUJ93_ZPchr0014g46579 [Zizania palustris]	P2A13_ARATH RecName: Full=F-box protein PP2-A13; AltName: Full=Protein PHLOEM PROTEIN 2-LIKE A13; Short=AtPP2-A13; AltName: Full=SKP1-interacting partner 9;	A0A8J5TCS2_ZIZPA SubName: Full=Uncharacterized protein {ECO:0000313|EMBL:KAG8083032.1};	--	GO:0005634,nucleus; GO:0016567,protein ubiquitination; GO:0006807,nitrogen compound metabolic process; GO:0008150,biological_process; GO:0008152,metabolic process; GO:0019538,protein metabolic process; GO:0032446,protein modification by small protein conjugation; GO:0036211,protein modification process; GO:0043170,macromolecule metabolic process; GO:0043412,macromolecule modification; GO:0044238,…	PF14299.9:Phloem protein 2	--	--	--
Zlat_10034685	4.4313	4.2935	4.6144	11.341	12.1896	11.8019	91	87	112	272	330	350	1.35806	2.90953e-23	1.79932e-21	up	scaffold_137	497233	557183	+	Zlat_10034685	--	K16296 serine carboxypeptidase-like clade I [EC:3.4.16.-] | (RefSeq) serine carboxypeptidase-like 15 isoform X1 (A)	--	hypothetical protein GUJ93_ZPchr0012g19550 [Zizania palustris]	SCP18_ARATH RecName: Full=Serine carboxypeptidase-like 18; EC=3.4.16.-; Flags: Precursor;	A0A8J5WVD0_ZIZPA SubName: Full=Uncharacterized protein {ECO:0000313|EMBL:KAG8095567.1};	Serine carboxypeptidases (lysosomal cathepsin A)	GO:0005576,extracellular region; GO:0016747,acyltransferase activity, transferring groups other than amino-acyl groups; GO:0004185,serine-type carboxypeptidase activity; GO:0006508,proteolysis; GO:0019748,secondary metabolic process; GO:0003674,molecular_function; GO:0003824,catalytic activity; GO:0016740,transferase activity; GO:0016746,acyltransferase activity; GO:0004180,carboxypeptidase activ…	PF00450.25:Serine carboxypeptidase	--	--	--
Zlat_10026903	3.5385	2.8295	3.9003	0.6115	0.6649	0.7194	109	86	142	22	27	32	-2.40763	3.80674e-23	2.34392e-21	down	scaffold_248	136053	139840	+	Zlat_10026903	--	K21485 anthranilate O-methyltransferase [EC:2.1.1.277] | (RefSeq) anthranilate O-methyltransferase 1 (A)	--	hypothetical protein GUJ93_ZPchr0002g26410 [Zizania palustris]	AAMT1_MAIZE RecName: Full=Anthranilate O-methyltransferase 1; EC=2.1.1.277; AltName: Full=Anthranilic acid methyltransferase 1; AltName: Full=O-methyltransferase 1;	A0A8J5RWJ3_ZIZPA SubName: Full=Uncharacterized protein {ECO:0000313|EMBL:KAG8059608.1};	--	GO:0008757,S-adenosylmethionine-dependent methyltransferase activity; GO:0006952,defense response; GO:0032259,methylation; GO:0003674,molecular_function; GO:0003824,catalytic activity; GO:0008168,methyltransferase activity; GO:0016740,transferase activity; GO:0016741,transferase activity, transferring one-carbon groups; GO:0006950,response to stress; GO:0008150,biological_process; GO:0050896,resp…	PF03492.18:SAM dependent carboxyl methyltransferase	--	--	--
Zlat_10043765	2.3087	3.1198	2.6045	9.9441	12.1	9.98	33	44	44	166	228	206	1.95141	5.11792e-23	3.1173e-21	up	scaffold_36	177287	178326	-	Zlat_10043765	--	--	--	hypothetical protein GUJ93_ZPchr0007g3012 [Zizania palustris]	PIR7B_ORYSI RecName: Full=Esterase PIR7B; EC=3.1.-.-;	A0A8J5SRT8_ZIZPA RecName: Full=AB hydrolase-1 domain-containing protein {ECO:0000259|Pfam:PF12697};	--	GO:0052689,carboxylic ester hydrolase activity; GO:0003674,molecular_function; GO:0003824,catalytic activity; GO:0016787,hydrolase activity; GO:0016788,hydrolase activity, acting on ester bonds	PF12697.10:Alpha/beta hydrolase family	--	--	--
Zlat_10009262	11.6845	11.4767	12.4991	4.8922	5.0369	4.8475	227	220	287	111	129	136	-1.31876	5.15678e-23	3.13421e-21	down	scaffold_772	223954	226029	-	Zlat_10009262	--	--	--	hypothetical protein GUJ93_ZPchr0011g27365 [Zizania palustris]	WAK2_ARATH RecName: Full=Wall-associated receptor kinase 2; EC=2.7.11.-; Flags: Precursor;	A0A8J5WKX8_ZIZPA SubName: Full=Uncharacterized protein {ECO:0000313|EMBL:KAG8090396.1};	--	GO:0016021,integral component of membrane; GO:0005634,nucleus; GO:0005886,plasma membrane; GO:0005524,ATP binding; GO:0005509,calcium ion binding; GO:0030247,polysaccharide binding; GO:0106310,protein serine kinase activity; GO:0004674,protein serine/threonine kinase activity; GO:0007166,cell surface receptor signaling pathway; GO:0009992,cellular water homeostasis; GO:0009311,oligosaccharide met…	PF13947.9:Wall-associated receptor kinase galacturonan-binding	--	--	--
Zlat_10037197	10.8675	9.7304	10.7397	5.22	4.9596	5.5064	369	326	431	207	222	270	-1.04396	7.0199e-23	4.2302e-21	down	scaffold_104	23243	34911	-	Zlat_10037197	--	K01188 beta-glucosidase [EC:3.2.1.21] | (RefSeq) beta-glucosidase 20 isoform X1 (A)	ko00460: Cyanoamino acid metabolism; ko00500: Starch and sucrose metabolism; ko00999: Biosynthesis of various plant secondary metabolites; ko01100: Metabolic pathways; ko01110: Biosynthesis of secondary metabolites	beta-glucosidase 20 isoform X1 [Oryza sativa Japonica Group]	BGL20_ORYSJ RecName: Full=Beta-glucosidase 20; Short=Os5bglu20; EC=3.2.1.21; Flags: Precursor;	A0A0E0DQK7_9ORYZ SubName: Full=Uncharacterized protein {ECO:0000313|EnsemblPlants:OMERI05G12150.2};	Beta-glucosidase, lactase phlorizinhydrolase, and related proteins	GO:0033907,beta-D-fucosidase activity; GO:0004565,beta-galactosidase activity; GO:0008422,beta-glucosidase activity; GO:0102483,scopolin beta-glucosidase activity; GO:0005975,carbohydrate metabolic process; GO:0003674,molecular_function; GO:0003824,catalytic activity; GO:0004553,hydrolase activity, hydrolyzing O-glycosyl compounds; GO:0016787,hydrolase activity; GO:0016798,hydrolase activity, act…	PF00232.21:Glycosyl hydrolase family 1	--	--	--
Zlat_10020455	11.9239	9.9697	12.2955	26.0349	24.4781	26.6287	160	132	195	408	433	516	1.12445	7.43305e-23	4.46964e-21	up	scaffold_439	326921	327696	+	Zlat_10020455	--	K00799 glutathione S-transferase [EC:2.5.1.18] | (RefSeq) glutathione transferase GST 23 (A)	ko00480: Glutathione metabolism; ko01100: Metabolic pathways	hypothetical protein GUJ93_ZPchr0001g29814 [Zizania palustris]	GST23_MAIZE RecName: Full=Glutathione transferase GST 23; EC=2.5.1.18; AltName: Full=Glutathione transferase GST 36;	A0A8J5SEP1_ZIZPA SubName: Full=Uncharacterized protein {ECO:0000313|EMBL:KAG8053949.1};	Glutathione S-transferase	GO:0005737,cytoplasm; GO:0004364,glutathione transferase activity; GO:0006952,defense response; GO:0006749,glutathione metabolic process; GO:0042221,response to chemical; GO:0003674,molecular_function; GO:0003824,catalytic activity; GO:0016740,transferase activity; GO:0016765,transferase activity, transferring alkyl or aryl (other than methyl) groups; GO:0006950,response to stress; GO:0008150,bio…	PF13417.9:Glutathione S-transferase, N-terminal domain	--	--	--
Zlat_10028232	2.2406	1.9302	1.9668	6.0673	5.5238	5.9735	80	68	83	253	260	308	1.47256	1.83765e-22	1.08652e-20	up	scaffold_243	141560	146354	-	Zlat_10028232	--	--	--	uncharacterized protein At5g08430 isoform X1 [Oryza sativa Japonica Group]	Y5843_ARATH RecName: Full=Uncharacterized protein At5g08430;	A0A0D9WGN4_9ORYZ SubName: Full=Uncharacterized protein {ECO:0000313|EnsemblPlants:LPERR05G13450.2};	RNA polymerase I transcription factor UAF	GO:0003677,DNA binding; GO:0003674,molecular_function; GO:0003676,nucleic acid binding; GO:0005488,binding; GO:0097159,organic cyclic compound binding; GO:1901363,heterocyclic compound binding	PF03126.21:Plus-3 domain	SWI/SNF-BAF60b	TR	SWI/SNF-BAF60b
Zlat_10021939	24.3319	23.2618	26.5877	9.953	11.2835	11.0508	247	233	319	118	151	162	-1.24559	5.19798e-22	2.97983e-20	down	scaffold_354	410671	412500	-	Zlat_10021939	--	K16223 protein FLOWERING LOCUS T | (RefSeq) protein FLOWERING LOCUS T isoform X1 (A)	ko04712: Circadian rhythm - plant	hypothetical protein GUJ93_ZPchr0006g43945 [Zizania palustris]	FT_ARATH RecName: Full=Protein FLOWERING LOCUS T {ECO:0000303|PubMed:10583960};	A0A8J5T1L5_ZIZPA SubName: Full=Uncharacterized protein {ECO:0000313|EMBL:KAG8075532.1};	Phosphatidylethanolamine binding protein	GO:0005737,cytoplasm; GO:0005783,endoplasmic reticulum; GO:0005634,nucleus; GO:0008429,phosphatidylethanolamine binding; GO:0030154,cell differentiation; GO:0009908,flower development; GO:0010022,meristem determinacy; GO:0048573,photoperiodism, flowering; GO:0009911,positive regulation of flower development; GO:0009909,regulation of flower development; GO:0010119,regulation of stomatal movement; …	PF01161.23:Phosphatidylethanolamine-binding protein	--	--	--
Zlat_10047691	6.7777	6.7943	7.3551	3.196	2.7197	3.537	276	273	354	152	146	208	-1.19182	1.00262e-21	5.61109e-20	down	scaffold_8	742294	754296	-	Zlat_10047691	--	K00430 peroxidase [EC:1.11.1.7] | (RefSeq) peroxidase 17 (A)	ko00940: Phenylpropanoid biosynthesis; ko01100: Metabolic pathways; ko01110: Biosynthesis of secondary metabolites	hypothetical protein GUJ93_ZPchr0002g26829 [Zizania palustris]	PER17_ARATH RecName: Full=Peroxidase 17; Short=Atperox P17; EC=1.11.1.7; AltName: Full=ATP25a; Flags: Precursor;	A0A8J5RUU4_ZIZPA SubName: Full=Uncharacterized protein {ECO:0000313|EMBL:KAG8057087.1};	--	GO:0005576,extracellular region; GO:0009505,plant-type cell wall; GO:0005773,vacuole; GO:0020037,heme binding; GO:0046872,metal ion binding; GO:0004601,peroxidase activity; GO:0042744,hydrogen peroxide catabolic process; GO:0009809,lignin biosynthetic process; GO:0006979,response to oxidative stress; GO:0010228,vegetative to reproductive phase transition of meristem; GO:0003674,molecular_function…	PF13947.9:Wall-associated receptor kinase galacturonan-binding	--	--	--
Zlat_10035644	6.0497	4.8925	4.5239	11.7203	10.615	11.15	198	158	175	448	458	527	1.07316	4.12188e-21	2.21891e-19	up	scaffold_142	162360	167638	+	Zlat_10035644	--	--	--	hypothetical protein GUJ93_ZPchr0008g11909 [Zizania palustris]	--	A0A8J5V4M5_ZIZPA SubName: Full=Uncharacterized protein {ECO:0000313|EMBL:KAG8047176.1};	--	--	--	--	--	--
Zlat_10013278	4.5913	6.9796	6.1506	17.4284	15.4982	17.3271	60	90	95	266	267	327	1.45602	5.02685e-21	2.67046e-19	up	scaffold_630	264960	265631	-	Zlat_10013278	--	K09286 EREBP-like factor | (RefSeq) ethylene-responsive transcription factor ERF039-like (A)	--	hypothetical protein GUJ93_ZPchr0002g23428 [Zizania palustris]	DRE1G_ORYSI RecName: Full=Dehydration-responsive element-binding protein 1G; Short=Protein DREB1G;	A0A8J5VBW4_ZIZPA RecName: Full=AP2/ERF domain-containing protein {ECO:0000259|Pfam:PF00847};	--	GO:0005634,nucleus; GO:0003677,DNA binding; GO:0003700,DNA-binding transcription factor activity; GO:0003674,molecular_function; GO:0003676,nucleic acid binding; GO:0005488,binding; GO:0097159,organic cyclic compound binding; GO:1901363,heterocyclic compound binding; GO:0140110,transcription regulator activity; GO:0005575,cellular_component; GO:0005622,intracellular anatomical structure; GO:00432…	PF00847.23:AP2 domain	AP2/ERF-ERF	TF	AP2/ERF->AP2/ERF-ERF
novel.2035	35.0175	26.6967	25.8908	58.8862	64.014	61.1673	222	167	194	436	535	560	1.03063	2.42723e-20	1.25869e-18	up	scaffold_657	112800	113192	-	--	--	--	--	--	--	--	--	--	--	--	--	--
Zlat_10043158	8.6271	7.0176	9.028	25.7568	19.9769	23.6601	76	61	94	265	232	301	1.43959	3.20844e-19	1.5825e-17	up	scaffold_56	114747	115755	+	Zlat_10043158	--	--	--	hypothetical protein GUJ93_ZPchr0011g28199 [Zizania palustris]	WHW1_WHEAT RecName: Full=Wheatwin-1; AltName: Full=Pathogenesis-related protein 4a; AltName: Full=Protein 0.14; AltName: Full=RNase; EC=3.1.-.-; Flags: Precursor;	A0A8J5WID2_ZIZPA RecName: Full=Barwin domain-containing protein {ECO:0000259|Pfam:PF00967};	Predicted chitinase	GO:0004540,ribonuclease activity; GO:0042742,defense response to bacterium; GO:0050832,defense response to fungus; GO:0031640,killing of cells of another organism; GO:0009626,plant-type hypersensitive response; GO:0003674,molecular_function; GO:0003824,catalytic activity; GO:0004518,nuclease activity; GO:0016787,hydrolase activity; GO:0016788,hydrolase activity, acting on ester bonds; GO:0140098,…	PF00967.20:Barwin family	--	--	--
Zlat_10035148	2.7277	2.1501	2.3648	0.2595	0.4598	0.3498	81	63	83	9	18	15	-2.79487	4.14342e-19	2.02597e-17	down	scaffold_129	509329	511195	+	Zlat_10035148	--	K16085 9beta-pimara-7,15-diene oxidase [EC:1.14.14.111] | (RefSeq) 9-beta-pimara-7,15-diene oxidase (A)	ko00904: Diterpenoid biosynthesis; ko01110: Biosynthesis of secondary metabolites	hypothetical protein GUJ93_ZPchr0009g805 [Zizania palustris]	C7D55_HYOMU RecName: Full=Premnaspirodiene oxygenase; Short=HPO; EC=1.14.14.151 {ECO:0000269|PubMed:17715131}; AltName: Full=Cytochrome P450 71D55;	A0A8J5R9M0_ZIZPA SubName: Full=Uncharacterized protein {ECO:0000313|EMBL:KAG8049541.1};	Cytochrome P450 CYP2 subfamily	GO:0016021,integral component of membrane; GO:0020037,heme binding; GO:0005506,iron ion binding; GO:0004497,monooxygenase activity; GO:0016705,oxidoreductase activity, acting on paired donors, with incorporation or reduction of molecular oxygen; GO:0003674,molecular_function; GO:0005488,binding; GO:0046906,tetrapyrrole binding; GO:0097159,organic cyclic compound binding; GO:1901363,heterocyclic c…	PF00067.25:Cytochrome P450	--	--	--
Zlat_10022112	8.5059	9.3606	9.9954	3.3105	4.1711	4.3729	198	215	275	90	128	147	-1.2742	9.37353e-19	4.49008e-17	down	scaffold_355	244731	247269	-	Zlat_10022112	--	K14491 two-component response regulator ARR-B family | (RefSeq) two-component response regulator ORR21 (A)	ko04075: Plant hormone signal transduction	hypothetical protein GUJ93_ZPchr0013g34418 [Zizania palustris]	PHL9_ARATH RecName: Full=Myb-related protein 2 {ECO:0000303|PubMed:21255164}; AltName: Full=Myb family transcription factor PHL9 {ECO:0000305}; AltName: Full=Protein NITROGEN STARVATION RESPONSE 1 {ECO:0000303|PubMed:15592750}; Short=AtNSR1 {ECO:0000303|PubMed:15592750}; AltName: Full=Protein PHR1-LIKE 9 {ECO:0000305};	A0A8J5WWM5_ZIZPA SubName: Full=Uncharacterized protein {ECO:0000313|EMBL:KAG8099061.1};	--	GO:0005634,nucleus; GO:0003677,DNA binding; GO:0003700,DNA-binding transcription factor activity; GO:0003674,molecular_function; GO:0003676,nucleic acid binding; GO:0005488,binding; GO:0097159,organic cyclic compound binding; GO:1901363,heterocyclic compound binding; GO:0140110,transcription regulator activity; GO:0005575,cellular_component; GO:0005622,intracellular anatomical structure; GO:00432…	PF14379.9:MYB-CC type transfactor, LHEQLE motif	GARP-G2-like	TF	GARP->GARP-G2-like
Zlat_10012699	5.6801	5.4519	4.7211	2.0026	1.7235	2.0823	170	161	167	70	68	90	-1.49001	1.02491e-18	4.88465e-17	down	scaffold_662	159878	161631	-	Zlat_10012699	--	K13437 receptor kinase-like protein | (RefSeq) probable LRR receptor-like serine/threonine-protein kinase At3g47570 (A)	ko04626: Plant-pathogen interaction	hypothetical protein GUJ93_ZPchr0006g45338 [Zizania palustris]	XA21_ORYSJ RecName: Full=Receptor kinase-like protein Xa21 {ECO:0000303|PubMed:22735448}; EC=2.7.11.1 {ECO:0000250|UniProtKB:Q1MX30, ECO:0000255|PROSITE-ProRule:PRU00159}; Contains: RecName: Full=Receptor kinase-like protein Xa21, processed {ECO:0000303|PubMed:22735448}; Flags: Precursor;	A0A8J5TCA8_ZIZPA RecName: Full=Protein kinase domain-containing protein {ECO:0000259|Pfam:PF00069};	--	GO:0032541,cortical endoplasmic reticulum; GO:0005789,endoplasmic reticulum membrane; GO:0016021,integral component of membrane; GO:0005634,nucleus; GO:1990578,perinuclear endoplasmic reticulum membrane; GO:0005886,plasma membrane; GO:0005524,ATP binding; GO:0106310,protein serine kinase activity; GO:0004674,protein serine/threonine kinase activity; GO:0006952,defense response; GO:0006468,protein…	PF00069.28:Protein kinase domain	--	--	--
Zlat_10013393	0.4199	0.5803	0.5491	3.1053	3.5619	2.9607	11	15	17	95	123	112	2.58555	2.08736e-18	9.76704e-17	up	scaffold_614	91511	92925	+	Zlat_10013393	--	K13227 UDP-glucosyltransferase BX8/BX9 [EC:2.4.1.202] | (RefSeq) DIMBOA UDP-glucosyltransferase BX8 (A)	ko00402: Benzoxazinoid biosynthesis; ko00999: Biosynthesis of various plant secondary metabolites; ko01100: Metabolic pathways; ko01110: Biosynthesis of secondary metabolites	hypothetical protein GUJ93_ZPchr0013g34482 [Zizania palustris]	U83A1_ARATH RecName: Full=UDP-glycosyltransferase 83A1; EC=2.4.1.-;	A0A8J6C321_ZIZPA SubName: Full=Uncharacterized protein {ECO:0000313|EMBL:KAG8098203.1};	UDP-glucuronosyl and UDP-glucosyl transferase	GO:0008194,UDP-glycosyltransferase activity; GO:0003674,molecular_function; GO:0003824,catalytic activity; GO:0016740,transferase activity; GO:0016757,glycosyltransferase activity	PF00201.21:UDP-glucoronosyl and UDP-glucosyl transferase	--	--	--
Zlat_10045447	1.661	1.8742	1.6806	3.8707	4.5462	3.913	97	108	116	264	350	330	1.1974	2.96114e-18	1.37418e-16	up	scaffold_24	1398238	1405330	-	Zlat_10045447	--	--	--	hypothetical protein E2562_018447 [Oryza meyeriana var. granulata]	--	A0A6G1EMD8_9ORYZ SubName: Full=Uncharacterized protein {ECO:0000313|EMBL:KAF0925791.1};	Uncharacterized conserved protein	--	PF14647.9:FAM91 N-terminus	--	--	--
novel.819	21.0672	16.1853	22.5202	41.799	45.966	38.5101	186	141	235	431	535	491	1.0269	5.06699e-18	2.32096e-16	up	scaffold_222	643784	644346	+	--	--	--	--	hypothetical protein GUJ93_ZPchr0010g9997 [Zizania palustris]	ICIC_HORVU RecName: Full=Subtilisin-chymotrypsin inhibitor CI-1C;	A0A8J6BBJ8_ZIZPA SubName: Full=Uncharacterized protein {ECO:0000313|EMBL:KAG8085047.1};	--	GO:0004867,serine-type endopeptidase inhibitor activity; GO:0009611,response to wounding; GO:0003674,molecular_function; GO:0004857,enzyme inhibitor activity; GO:0004866,endopeptidase inhibitor activity; GO:0030234,enzyme regulator activity; GO:0030414,peptidase inhibitor activity; GO:0061134,peptidase regulator activity; GO:0061135,endopeptidase regulator activity; GO:0098772,molecular function …	PF00280.21:Potato inhibitor I family	--	--	--
Zlat_10019424	6.6758	5.8515	6.0299	16.7621	19.1612	14.8679	74	64	79	217	280	238	1.4064	6.60285e-18	2.99054e-16	up	scaffold_419	465167	465812	+	Zlat_10019424	--	K01723 hydroperoxide dehydratase [EC:4.2.1.92] | (RefSeq) allene oxide synthase 3 (A)	ko00592: alpha-Linolenic acid metabolism; ko01100: Metabolic pathways; ko01110: Biosynthesis of secondary metabolites	hypothetical protein GUJ93_ZPchr0121g65 [Zizania palustris]	C74A3_ORYSJ RecName: Full=Allene oxide synthase 3; EC=4.2.1.92; AltName: Full=Cytochrome P450 74A3; AltName: Full=Hydroperoxide dehydrase 3;	A0A8J5RTA2_ZIZPA SubName: Full=Uncharacterized protein {ECO:0000313|EMBL:KAG8044454.1};	--	GO:0009978,allene oxide synthase activity; GO:0020037,heme binding; GO:0005506,iron ion binding; GO:0004497,monooxygenase activity; GO:0016491,oxidoreductase activity; GO:0016705,oxidoreductase activity, acting on paired donors, with incorporation or reduction of molecular oxygen; GO:0006633,fatty acid biosynthetic process; GO:0031408,oxylipin biosynthetic process; GO:0016125,sterol metabolic pro…	--	--	--	--
Zlat_10023281	43.5575	42.5091	40.6067	18.4752	19.1209	21.6441	216	208	238	107	125	155	-1.13683	1.08025e-16	4.49631e-15	down	scaffold_336	350093	351010	+	Zlat_10023281	--	--	--	hypothetical protein GUJ93_ZPchr0006g45505 [Zizania palustris]	--	A0A8J5SSM7_ZIZPA SubName: Full=Uncharacterized protein {ECO:0000313|EMBL:KAG8074937.1};	--	--	--	--	--	--
Zlat_10027486	0.217	0	0.1836	54.4332	47.7297	50.3321	1	0	1	293	290	335	8.48905	1.52914e-16	6.29061e-15	up	scaffold_254	640636	640872	-	Zlat_10027486	--	--	--	hypothetical protein GUJ93_ZPchr0008g12221 [Zizania palustris]	--	A0A8J5RIN4_ZIZPA SubName: Full=Uncharacterized protein {ECO:0000313|EMBL:KAG8046529.1};	--	--	PF15054.9:Domain of unknown function (DUF4535)	--	--	--
Zlat_10032568	1.2856	0.6514	1.8128	12.475	16.0903	12.4628	6	3	10	68	99	84	3.37337	1.71231e-16	7.01353e-15	up	scaffold_177	454374	454613	-	Zlat_10032568	--	--	--	hypothetical protein GUJ93_ZPchr0007g3286 [Zizania palustris]	--	A0A8J5T8K6_ZIZPA SubName: Full=Uncharacterized protein {ECO:0000313|EMBL:KAG8078175.1};	--	--	--	--	--	--
Zlat_10006138	19.5646	20.53	15.8208	38.3962	45.1795	42.2022	113	117	108	259	344	352	1.1324	1.71872e-16	7.0296e-15	up	scaffold_986	34717	36396	+	Zlat_10006138	--	--	--	--	--	--	--	--	--	--	--	--
Zlat_10028231	8.519	8.5297	7.1209	22.4103	18.8415	18.9057	83	82	82	255	242	266	1.27274	2.0265e-16	8.2526e-15	up	scaffold_243	138531	141219	-	Zlat_10028231	--	--	--	hypothetical protein GUJ93_ZPchr0005g14483 [Zizania palustris]	--	A0A8J5SH34_ZIZPA SubName: Full=Uncharacterized protein {ECO:0000313|EMBL:KAG8068637.1};	--	--	--	--	--	--
Zlat_10041576	0.4543	0.3069	0.2562	2.3078	2.0445	2.16	15	10	10	89	89	103	2.64651	2.95756e-16	1.19069e-14	up	scaffold_57	927597	933264	-	Zlat_10041576	--	K20102 YTH domain-containing family protein | (RefSeq) uncharacterized protein LOC4334103 isoform X1 (A)	--	hypothetical protein EE612_025445 [Oryza sativa]	ECT3_ARATH RecName: Full=YTH domain-containing protein ECT3 {ECO:0000305}; AltName: Full=Protein EVOLUTIONARILY CONSERVED C-TERMINAL REGION 3 {ECO:0000303|PubMed:29643069};	A0A0E0KUZ2_ORYPU RecName: Full=YTH domain-containing protein {ECO:0000259|PROSITE:PS50882};	Uncharacterized high-glucose-regulated protein	GO:0005737,cytoplasm; GO:0003729,mRNA binding; GO:0061157,mRNA destabilization; GO:0003674,molecular_function; GO:0003676,nucleic acid binding; GO:0003723,RNA binding; GO:0005488,binding; GO:0097159,organic cyclic compound binding; GO:1901363,heterocyclic compound binding; GO:0006139,nucleobase-containing compound metabolic process; GO:0006401,RNA catabolic process; GO:0006402,mRNA catabolic proc…	PF04146.18:YT521-B-like domain	--	--	--
Zlat_10037166	10.269	10.0943	11.2361	24.1303	20.6161	21.0654	133	129	172	365	352	394	1.00718	3.1685e-16	1.26659e-14	up	scaffold_94	803039	803704	+	Zlat_10037166	--	K09286 EREBP-like factor | (RefSeq) ethylene-responsive transcription factor ERF039-like (A)	--	hypothetical protein E2562_024180 [Oryza meyeriana var. granulata]	DRE1E_ORYSI RecName: Full=Dehydration-responsive element-binding protein 1E; Short=Protein DREB1E;	A0A6G1C064_9ORYZ RecName: Full=AP2/ERF domain-containing protein {ECO:0000259|PROSITE:PS51032};	--	GO:0005634,nucleus; GO:0003677,DNA binding; GO:0003700,DNA-binding transcription factor activity; GO:0003674,molecular_function; GO:0003676,nucleic acid binding; GO:0005488,binding; GO:0097159,organic cyclic compound binding; GO:1901363,heterocyclic compound binding; GO:0140110,transcription regulator activity; GO:0005575,cellular_component; GO:0005622,intracellular anatomical structure; GO:00432…	PF00847.23:AP2 domain	AP2/ERF-ERF	TF	AP2/ERF->AP2/ERF-ERF
Zlat_10003500	1.7713	1.6467	1.7579	3.9001	3.3339	3.5507	133	122	156	342	330	385	1.01057	5.71472e-16	2.25257e-14	up	scaffold_1427	5513	12123	-	Zlat_10003500	--	K05658 ATP-binding cassette, subfamily B (MDR/TAP), member 1 [EC:7.6.2.2] | (RefSeq) ABC transporter B family member 9 (A)	ko02010: ABC transporters	hypothetical protein GUJ93_ZPchr0007g4641 [Zizania palustris]	AB4B_ARATH RecName: Full=ABC transporter B family member 4; Short=ABC transporter ABCB.4; Short=AtABCB4; AltName: Full=Multidrug resistance protein 4; AltName: Full=P-glycoprotein 4;	A0A8J5T382_ZIZPA SubName: Full=Uncharacterized protein {ECO:0000313|EMBL:KAG8077647.1};	Multidrug/pheromone exporter, ABC superfamily	GO:0005829,cytosol; GO:0016021,integral component of membrane; GO:0016020,membrane; GO:0005886,plasma membrane; GO:0009506,plasmodesma; GO:0008559,ABC-type xenobiotic transporter activity; GO:0005524,ATP binding; GO:0042626,ATPase-coupled transmembrane transporter activity; GO:0010329,auxin efflux transmembrane transporter activity; GO:0010328,auxin influx transmembrane transporter activity; GO:0…	PF00664.26:ABC transporter transmembrane region	--	--	--
Zlat_10016414	1.7568	1.7805	2.4505	6.1389	6.5551	6.0169	37	37	61	151	182	183	1.58538	7.45923e-16	2.92796e-14	up	scaffold_472	102254	103336	+	Zlat_10016414	--	K14493 gibberellin receptor GID1 [EC:3.-.-.-] | (RefSeq) gibberellin receptor GID1 (A)	ko04075: Plant hormone signal transduction	probable carboxylesterase 15 [Oryza sativa Japonica Group]	CXE15_ARATH RecName: Full=Probable carboxylesterase 15; AltName: Full=AtCXE15; EC=3.1.1.1;	Q10C96_ORYSJ SubName: Full=Os03g0790500 protein {ECO:0000313|EMBL:BAS86771.1}; SubName: Full=cDNA clone:002-124-C10, full insert sequence {ECO:0000313|EMBL:BAG97967.1}; SubName: Full=prMC3, putative, expressed {ECO:0000313|EMBL:ABF99276.1};	Arylacetamide deacetylase	GO:0080030,methyl indole-3-acetate esterase activity; GO:0003674,molecular_function; GO:0003824,catalytic activity; GO:0016787,hydrolase activity; GO:0016788,hydrolase activity, acting on ester bonds; GO:0052689,carboxylic ester hydrolase activity	PF07859.16:alpha/beta hydrolase fold	--	--	--
Zlat_10008949	1.4297	1.0745	0.9786	2.8748	3.0099	2.8811	89	66	72	209	247	259	1.29339	9.09954e-16	3.557e-14	up	scaffold_796	210527	213727	+	Zlat_10008949	--	K12813 pre-mRNA-splicing factor ATP-dependent RNA helicase DHX16 [EC:3.6.4.13] | (RefSeq) pre-mRNA-splicing factor ATP-dependent RNA helicase DEAH1 (A)	ko03040: Spliceosome	pre-mRNA-splicing factor ATP-dependent RNA helicase DEAH1 [Oryza sativa Japonica Group]	ESP3_ARATH RecName: Full=Pre-mRNA-splicing factor ATP-dependent RNA helicase DEAH1 {ECO:0000305}; EC=3.6.4.13; AltName: Full=DEAH RNA helicase homolog PRP2 {ECO:0000303|PubMed:17008405}; AltName: Full=Protein EMBRYO DEFECTIVE 2733 {ECO:0000303|PubMed:15266054}; AltName: Full=Protein ENHANCED SILENCING PHENOTYPE 3 {ECO:0000303|PubMed:17008405};	A0A0D9WG40_9ORYZ RecName: Full=RNA helicase {ECO:0000256|ARBA:ARBA00012552}; EC=3.6.4.13 {ECO:0000256|ARBA:ARBA00012552};	mRNA splicing factor ATP-dependent RNA helicase	GO:0016020,membrane; GO:0005634,nucleus; GO:0005681,spliceosomal complex; GO:0005524,ATP binding; GO:0016887,ATP hydrolysis activity; GO:0003723,RNA binding; GO:0003724,RNA helicase activity; GO:0006397,mRNA processing; GO:0035194,post-transcriptional gene silencing by RNA; GO:0008380,RNA splicing; GO:0000166,nucleotide binding; GO:0003674,molecular_function; GO:0005488,binding; GO:0017076,purine…	PF04408.26:Helicase associated domain (HA2)	--	--	--
Zlat_10001054	7.9706	8.7446	8.8717	4.2738	4.0504	4.4745	206	223	271	129	138	167	-1.04558	2.36115e-15	8.96919e-14	down	scaffold_2422	7305	8633	-	Zlat_10001054	--	K27590 tyrosine-sulfated glycopeptide receptor | (RefSeq) LOW QUALITY PROTEIN: probable leucine-rich repeat receptor-like protein kinase At5g63930 (A)	--	hypothetical protein GUJ93_ZPchr0010g9014 [Zizania palustris]	U89B2_STERE RecName: Full=UDP-glycosyltransferase 89B2 {ECO:0000303|PubMed:15610349}; EC=2.4.1.- {ECO:0000305};	A0A8J5WD46_ZIZPA SubName: Full=Uncharacterized protein {ECO:0000313|EMBL:KAG8087319.1};	UDP-glucuronosyl and UDP-glucosyl transferase	GO:0008194,UDP-glycosyltransferase activity; GO:0003674,molecular_function; GO:0003824,catalytic activity; GO:0016740,transferase activity; GO:0016757,glycosyltransferase activity	PF00201.21:UDP-glucoronosyl and UDP-glucosyl transferase	--	--	--
Zlat_10023529	2.2924	1.9183	1.993	4.2319	4.9456	4.6458	109	90	112	235	310	319	1.11317	2.4002e-15	9.1053e-14	up	scaffold_326	222790	229812	-	Zlat_10023529	--	K01006 pyruvate, orthophosphate dikinase [EC:2.7.9.1] | (RefSeq) pyruvate, phosphate dikinase 2 (A)	ko00010: Glycolysis / Gluconeogenesis; ko00620: Pyruvate metabolism; ko00710: Carbon fixation by Calvin cycle; ko01100: Metabolic pathways; ko01110: Biosynthesis of secondary metabolites; ko01200: Carbon metabolism	hypothetical protein GUJ93_ZPchr0004g38122 [Zizania palustris]	PPDK2_ORYSJ RecName: Full=Pyruvate, phosphate dikinase 2; EC=2.7.9.1; AltName: Full=Pyruvate, orthophosphate dikinase 2;	A0A8J5VY98_ZIZPA RecName: Full=Pyruvate, phosphate dikinase {ECO:0000256|ARBA:ARBA00011994}; EC=2.7.9.1 {ECO:0000256|ARBA:ARBA00011994};	--	GO:0005737,cytoplasm; GO:0005524,ATP binding; GO:0016301,kinase activity; GO:0046872,metal ion binding; GO:0050242,pyruvate, phosphate dikinase activity; GO:0016310,phosphorylation; GO:0006090,pyruvate metabolic process; GO:0000166,nucleotide binding; GO:0003674,molecular_function; GO:0005488,binding; GO:0017076,purine nucleotide binding; GO:0030554,adenyl nucleotide binding; GO:0032553,ribonucle…	PF02896.21:PEP-utilising enzyme, PEP-binding domain	--	--	--
Zlat_10028163	26.568	16.9372	18.4906	52.4686	49.7335	44.5101	124	78	102	286	306	300	1.1992	2.69362e-15	1.0191e-13	up	scaffold_231	254116	254698	-	Zlat_10028163	--	--	--	hypothetical protein GUJ93_ZPchr0012g22101 [Zizania palustris]	MT4C_ORYSJ RecName: Full=Metallothionein-like protein 4C; AltName: Full=Class I metallothionein-like protein 4C; AltName: Full=MT-1-4b {ECO:0000303|PubMed:21297036}; AltName: Full=OsMT-I-4c; AltName: Full=OsMT1c;	A0A8J6BWW6_ZIZPA SubName: Full=Uncharacterized protein {ECO:0000313|EMBL:KAG8093073.1};	Predicted metallothionein	GO:0046872,metal ion binding; GO:0009555,pollen development; GO:0072593,reactive oxygen species metabolic process; GO:0003674,molecular_function; GO:0005488,binding; GO:0043167,ion binding; GO:0043169,cation binding; GO:0007275,multicellular organism development; GO:0008150,biological_process; GO:0032501,multicellular organismal process; GO:0032502,developmental process; GO:0048229,gametophyte de…	PF01439.21:Metallothionein	--	--	--
Zlat_10013446	2.4173	1.7817	2.603	14.6765	13.5023	14.9128	11	8	14	78	81	98	2.60733	6.0667e-15	2.22095e-13	up	scaffold_590	66264	66850	+	Zlat_10013446	--	--	--	metallothionein-like protein 4C [Oryza sativa Japonica Group]	MT4C_ORYSJ RecName: Full=Metallothionein-like protein 4C; AltName: Full=Class I metallothionein-like protein 4C; AltName: Full=MT-1-4b {ECO:0000303|PubMed:21297036}; AltName: Full=OsMT-I-4c; AltName: Full=OsMT1c;	I1R7D4_ORYGL SubName: Full=Uncharacterized protein {ECO:0000313|EnsemblPlants:ORGLA12G0144000.1};	Predicted metallothionein	GO:0046872,metal ion binding; GO:0009555,pollen development; GO:0072593,reactive oxygen species metabolic process; GO:0003674,molecular_function; GO:0005488,binding; GO:0043167,ion binding; GO:0043169,cation binding; GO:0007275,multicellular organism development; GO:0008150,biological_process; GO:0032501,multicellular organismal process; GO:0032502,developmental process; GO:0048229,gametophyte de…	PF01439.21:Metallothionein	--	--	--
Zlat_10013555	4.1807	4.7548	3.4979	9.1082	9.2319	9.8107	90	101	89	229	262	305	1.14205	1.06541e-14	3.8163e-13	up	scaffold_660	277109	278494	-	Zlat_10013555	--	--	--	hypothetical protein GUJ93_ZPchr0011g28053 [Zizania palustris]	NAC77_ORYSJ RecName: Full=NAC domain-containing protein 77 {ECO:0000303|PubMed:15029955}; Short=ONAC077 {ECO:0000303|PubMed:15029955}; AltName: Full=NAC domain-containing protein 300 {ECO:0000303|PubMed:15654622}; Short=ONAC300 {ECO:0000303|PubMed:15654622};	A0A8J5WHY8_ZIZPA RecName: Full=NAC domain-containing protein {ECO:0000259|Pfam:PF02365};	--	GO:0005634,nucleus; GO:0043565,sequence-specific DNA binding; GO:0006355,regulation of DNA-templated transcription; GO:0003674,molecular_function; GO:0003676,nucleic acid binding; GO:0003677,DNA binding; GO:0005488,binding; GO:0097159,organic cyclic compound binding; GO:1901363,heterocyclic compound binding; GO:0006139,nucleobase-containing compound metabolic process; GO:0006351,DNA-templated tra…	PF02365.18:No apical meristem (NAM) protein	NAC	TF	NAC
Zlat_10036632	1.1407	1.0648	0.8381	3.0844	3.0741	3.8248	38	35	33	120	135	184	1.68032	1.89379e-14	6.65698e-13	up	scaffold_114	1005026	1009679	+	Zlat_10036632	--	--	--	hypothetical protein OsI_20199 [Oryza sativa Indica Group]	--	A0A0E0LCX4_ORYPU SubName: Full=Uncharacterized protein {ECO:0000313|EnsemblPlants:OPUNC06G17480.1};	--	GO:0016021,integral component of membrane; GO:0005575,cellular_component; GO:0016020,membrane; GO:0031224,intrinsic component of membrane; GO:0110165,cellular anatomical entity	--	--	--	--
Zlat_10002464	6.8804	11.2548	8.2725	21.8081	20.6021	23.07	57	92	81	211	225	276	1.26822	2.68003e-14	9.27086e-13	up	scaffold_1811	826	15683	-	Zlat_10002464	--	K09422 transcription factor MYB, plant | (RefSeq) myb-related protein Myb4-like (A)	--	hypothetical protein GUJ93_ZPchr0002g25287 [Zizania palustris]	MYB30_ORYSJ RecName: Full=Transcription factor MYB30 {ECO:0000305}; Short=OsMYB30 {ECO:0000303|PubMed:18987217};	A0A8J5VH89_ZIZPA SubName: Full=Uncharacterized protein {ECO:0000313|EMBL:KAG8060226.1};	Transcription factor, Myb superfamily	GO:0005634,nucleus; GO:0003677,DNA binding; GO:0003674,molecular_function; GO:0003676,nucleic acid binding; GO:0005488,binding; GO:0097159,organic cyclic compound binding; GO:1901363,heterocyclic compound binding; GO:0005575,cellular_component; GO:0005622,intracellular anatomical structure; GO:0043226,organelle; GO:0043227,membrane-bounded organelle; GO:0043229,intracellular organelle; GO:0043231…	PF00249.34:Myb-like DNA-binding domain	MYB	TF	MYB->MYB
Zlat_10047626	0	0	0	4.4063	3.522	3.1616	0	0	0	133	120	118	9.0452	4.03067e-14	1.36917e-12	up	scaffold_8	205370	207069	+	Zlat_10047626	--	K01176 alpha-amylase [EC:3.2.1.1] | (RefSeq) alpha-amylase isozyme 3A isoform X2 (A)	ko00500: Starch and sucrose metabolism; ko01100: Metabolic pathways; ko01110: Biosynthesis of secondary metabolites	hypothetical protein GUJ93_ZPchr0002g23756 [Zizania palustris]	AMY3A_ORYSJ RecName: Full=Alpha-amylase isozyme 3A; EC=3.2.1.1 {ECO:0000250|UniProtKB:P00693}; AltName: Full=1,4-alpha-D-glucan glucanohydrolase; Flags: Precursor;	A0A8J5SL58_ZIZPA SubName: Full=Uncharacterized protein {ECO:0000313|EMBL:KAG8056994.1};	Alpha-amylase	GO:0004556,alpha-amylase activity; GO:0005509,calcium ion binding; GO:0005983,starch catabolic process; GO:0005987,sucrose catabolic process; GO:0003674,molecular_function; GO:0003824,catalytic activity; GO:0004553,hydrolase activity, hydrolyzing O-glycosyl compounds; GO:0016160,amylase activity; GO:0016787,hydrolase activity; GO:0016798,hydrolase activity, acting on glycosyl bonds; GO:0005488,bi…	PF00128.27:Alpha amylase, catalytic domain	--	--	--
Zlat_10004392	5.5537	4.8187	5.037	1.7448	1.9397	2.3517	139	119	149	51	64	85	-1.38915	4.19472e-14	1.41978e-12	down	scaffold_1232	49776	52487	+	Zlat_10004392	--	K24221 type I inositol polyphosphate 5-phosphatase IP5P1/2 [EC:3.1.3.56] | (RefSeq) type I inositol polyphosphate 5-phosphatase 2 isoform X1 (A)	ko00562: Inositol phosphate metabolism; ko01100: Metabolic pathways	hypothetical protein GUJ93_ZPchr0010g9744 [Zizania palustris]	IP5P9_ARATH RecName: Full=Type IV inositol polyphosphate 5-phosphatase 9 {ECO:0000303|PubMed:23658066}; Short=At5PTase9 {ECO:0000303|PubMed:23658066}; EC=3.1.3.36 {ECO:0000269|PubMed:23658066}; EC=3.1.3.86 {ECO:0000269|PubMed:23658066};	A0A8J5WEP6_ZIZPA RecName: Full=Endo/exonuclease/phosphatase domain-containing protein {ECO:0000259|Pfam:PF03372};	Inositol polyphosphate 5-phosphatase and related proteins	GO:0004445,inositol-polyphosphate 5-phosphatase activity; GO:0034595,phosphatidylinositol phosphate 5-phosphatase activity; GO:0034485,phosphatidylinositol-3,4,5-trisphosphate 5-phosphatase activity; GO:0004439,phosphatidylinositol-4,5-bisphosphate 5-phosphatase activity; GO:0071472,cellular response to salt stress; GO:0046855,inositol phosphate dephosphorylation; GO:0046856,phosphatidylinositol …	PF03372.26:Endonuclease/Exonuclease/phosphatase family	--	--	--
Zlat_10015218	4.3701	3.5432	4.3548	8.5648	9.9082	9.1794	90	72	106	206	269	273	1.12439	1.01313e-13	3.33719e-12	up	scaffold_541	142282	143340	-	Zlat_10015218	--	K14493 gibberellin receptor GID1 [EC:3.-.-.-] | (RefSeq) gibberellin receptor GID1 (A)	ko04075: Plant hormone signal transduction	hypothetical protein GUJ93_ZPchr0007g3604 [Zizania palustris]	CXE18_ARATH RecName: Full=Probable carboxylesterase 18; AltName: Full=AtCXE18; EC=3.1.1.1;	A0A8J5VSN4_ZIZPA RecName: Full=Abhydrolase_3 domain-containing protein {ECO:0000259|Pfam:PF07859};	Arylacetamide deacetylase	GO:0052689,carboxylic ester hydrolase activity; GO:0080030,methyl indole-3-acetate esterase activity; GO:0009860,pollen tube growth; GO:0003674,molecular_function; GO:0003824,catalytic activity; GO:0016787,hydrolase activity; GO:0016788,hydrolase activity, acting on ester bonds; GO:0000003,reproduction; GO:0000902,cell morphogenesis; GO:0000904,cell morphogenesis involved in differentiation; GO:0…	PF07859.16:alpha/beta hydrolase fold	--	--	--
Zlat_10017243	2.5174	2.0636	2.1299	5.262	5.2514	5.7937	68	55	68	166	187	226	1.23882	6.53211e-13	1.99363e-11	up	scaffold_491	247138	258905	-	Zlat_10017243	--	K01803 triosephosphate isomerase (TIM) [EC:5.3.1.1] | (RefSeq) triosephosphate isomerase, cytosolic-like (A)	ko00010: Glycolysis / Gluconeogenesis; ko00051: Fructose and mannose metabolism; ko00562: Inositol phosphate metabolism; ko00710: Carbon fixation by Calvin cycle; ko01100: Metabolic pathways; ko01110: Biosynthesis of secondary metabolites; ko01200: Carbon metabolism; ko01230: Biosynthesis of amino acids	hypothetical protein GUJ93_ZPchr0007g3282 [Zizania palustris]	TPIS_PETHY RecName: Full=Triosephosphate isomerase, cytosolic; Short=TIM; Short=Triose-phosphate isomerase; EC=5.3.1.1;	A0A8J5T389_ZIZPA SubName: Full=Uncharacterized protein {ECO:0000313|EMBL:KAG8078449.1};	Triosephosphate isomerase	GO:0005737,cytoplasm; GO:0004807,triose-phosphate isomerase activity; GO:0006094,gluconeogenesis; GO:0006096,glycolytic process; GO:0003674,molecular_function; GO:0003824,catalytic activity; GO:0016853,isomerase activity; GO:0016860,intramolecular oxidoreductase activity; GO:0016861,intramolecular oxidoreductase activity, interconverting aldoses and ketoses; GO:0005975,carbohydrate metabolic proc…	PF00121.21:Triosephosphate isomerase	--	--	--
Zlat_10038970	3.3699	3.4996	2.9568	6.9108	6.8483	8.0089	81	83	84	194	217	278	1.10877	1.66195e-12	4.89783e-11	up	scaffold_87	166630	169954	+	Zlat_10038970	--	K00261 glutamate dehydrogenase (NAD(P)+) [EC:1.4.1.3] | (RefSeq) glutamate dehydrogenase 2 (A)	ko00220: Arginine biosynthesis; ko00250: Alanine, aspartate and glutamate metabolism; ko00910: Nitrogen metabolism; ko01100: Metabolic pathways; ko01200: Carbon metabolism	hypothetical protein GUJ93_ZPchr0004g40467 [Zizania palustris]	DHE2_ORYSI RecName: Full=Glutamate dehydrogenase 2, mitochondrial {ECO:0000305}; Short=OsGDH2; EC=1.4.1.3 {ECO:0000255|PROSITE-ProRule:PRU10011}; Flags: Precursor;	A0A8J5T082_ZIZPA SubName: Full=Uncharacterized protein {ECO:0000313|EMBL:KAG8065559.1};	Glutamate/leucine/phenylalanine/valine dehydrogenases	GO:0005739,mitochondrion; GO:0004352,glutamate dehydrogenase (NAD+) activity; GO:0004354,glutamate dehydrogenase (NADP+) activity; GO:0006520,cellular amino acid metabolic process; GO:0006995,cellular response to nitrogen starvation; GO:0010446,response to alkaline pH; GO:0009409,response to cold; GO:1901698,response to nitrogen compound; GO:0009651,response to salt stress; GO:0003674,molecular_f…	PF00208.24:Glutamate/Leucine/Phenylalanine/Valine dehydrogenase	--	--	--
Zlat_10020801	23.8297	15.253	18.0396	39.734	42.4951	41.977	114	72	102	222	268	290	1.07765	1.73434e-12	5.10051e-11	up	scaffold_397	111961	112206	-	Zlat_10020801	--	--	--	hypothetical protein GUJ93_ZPchr0005g14651 [Zizania palustris]	--	A0A8J5S228_ZIZPA SubName: Full=Uncharacterized protein {ECO:0000313|EMBL:KAG8067130.1};	--	--	--	--	--	--
Zlat_10037488	7.39	7.0734	9.6393	17.2251	17.518	19.4032	72	68	111	196	225	273	1.11404	3.32695e-12	9.5072e-11	up	scaffold_106	770350	771110	-	Zlat_10037488	--	--	--	hypothetical protein GUJ93_ZPchr0010g10719 [Zizania palustris]	NAC90_ARATH RecName: Full=NAC domain-containing protein 90; Short=ANAC090;	A0A8J5WA37_ZIZPA RecName: Full=NAC domain-containing protein {ECO:0000259|Pfam:PF02365};	--	GO:0005634,nucleus; GO:0003677,DNA binding; GO:0003700,DNA-binding transcription factor activity; GO:0003674,molecular_function; GO:0003676,nucleic acid binding; GO:0005488,binding; GO:0097159,organic cyclic compound binding; GO:1901363,heterocyclic compound binding; GO:0140110,transcription regulator activity; GO:0005575,cellular_component; GO:0005622,intracellular anatomical structure; GO:00432…	PF02365.18:No apical meristem (NAM) protein	--	--	--
Zlat_10015156	1.6324	0.8272	2.1704	7.0887	7.1645	8.3166	14	7	22	71	81	103	2.21667	3.74885e-12	1.06438e-10	up	scaffold_507	241133	241880	-	Zlat_10015156	--	--	--	hypothetical protein GUJ93_ZPchr0001g32235 [Zizania palustris]	--	A0A8J5RY37_ZIZPA SubName: Full=Uncharacterized protein {ECO:0000313|EMBL:KAG8055889.1};	--	--	PF12795.10:Mechanosensitive ion channel porin domain	--	--	--
novel.720	1.9086	1.045	1.9118	0.4132	0.3994	0.4709	87	47	103	22	24	31	-1.9692	4.59725e-12	1.29205e-10	down	scaffold_2049	1	2344	.	--	--	--	--	hypothetical protein GUJ93_ZPchr0001g30128 [Zizania palustris]	FBK77_ARATH RecName: Full=F-box/kelch-repeat protein At3g61590;	A0A8J5RRU6_ZIZPA RecName: Full=F-box domain-containing protein {ECO:0000259|Pfam:PF12937};	--	GO:0004842,ubiquitin-protein transferase activity; GO:0035195,miRNA-mediated gene silencing; GO:0099402,plant organ development; GO:0003674,molecular_function; GO:0003824,catalytic activity; GO:0016740,transferase activity; GO:0019787,ubiquitin-like protein transferase activity; GO:0140096,catalytic activity, acting on a protein; GO:0008150,biological_process; GO:0008152,metabolic process; GO:000…	PF07646.18:Kelch motif	--	--	--
Zlat_10030989	16.1324	15.3278	17.4273	7.7699	5.2446	6.7825	112	105	143	63	48	68	-1.35686	4.98046e-12	1.39226e-10	down	scaffold_196	179353	179709	-	Zlat_10030989	--	--	--	hypothetical protein GUJ93_ZPchr0013g35323, partial [Zizania palustris]	--	A0A8J5WVN5_ZIZPA SubName: Full=Uncharacterized protein {ECO:0000313|EMBL:KAG8098003.1}; Flags: Fragment;	--	--	--	--	--	--
Zlat_10026121	2.0166	2.5546	2.5059	6.7987	7.1703	6.1092	32	40	47	126	150	140	1.4539	5.78715e-12	1.60507e-10	up	scaffold_278	365387	367985	+	Zlat_10026121	--	K15382 solute carrier family 50 (sugar transporter) | (RefSeq) bidirectional sugar transporter SWEET1a (A)	--	hypothetical protein E2562_036184 [Oryza meyeriana var. granulata]	SWT1A_ORYSJ RecName: Full=Bidirectional sugar transporter SWEET1a; Short=OsSWEET1a;	A0A6G1E6E4_9ORYZ RecName: Full=Bidirectional sugar transporter SWEET {ECO:0000256|RuleBase:RU910715};	Multitransmembrane protein	GO:0016021,integral component of membrane; GO:0005887,integral component of plasma membrane; GO:0051119,sugar transmembrane transporter activity; GO:0008643,carbohydrate transport; GO:0003674,molecular_function; GO:0005215,transporter activity; GO:0015144,carbohydrate transmembrane transporter activity; GO:0022857,transmembrane transporter activity; GO:0006810,transport; GO:0008150,biological_pro…	PF03083.19:Sugar efflux transporter for intercellular exchange	--	--	--
Zlat_10015601	0.2568	0.3904	0.4888	3.3531	2.6297	3.0229	4	6	9	61	54	68	2.92027	7.20978e-12	1.97253e-10	up	scaffold_532	154805	157507	-	Zlat_10015601	--	K03031 26S proteasome regulatory subunit N12 | (RefSeq) 26S proteasome non-ATPase regulatory subunit 8 homolog A (A)	ko03050: Proteasome	26S proteasome non-ATPase regulatory subunit 8 homolog A [Aegilops tauschii subsp. strangulata]	PSD8A_ARATH RecName: Full=26S proteasome non-ATPase regulatory subunit 8 homolog A; AltName: Full=26S proteasome regulatory subunit RPN12a {ECO:0000303|PubMed:14623884}; Short=AtRPN12a {ECO:0000303|PubMed:14623884}; AltName: Full=26S proteasome regulatory subunit S14 homolog A;	A0A453CRU7_AEGTS RecName: Full=PCI domain-containing protein {ECO:0000259|PROSITE:PS50250};	26S proteasome regulatory complex, subunit RPN12/PSMD8	GO:0009941,chloroplast envelope; GO:0005634,nucleus; GO:0000502,proteasome complex; GO:0008541,proteasome regulatory particle, lid subcomplex; GO:0048825,cotyledon development; GO:0009736,cytokinin-activated signaling pathway; GO:0009908,flower development; GO:0048366,leaf development; GO:0048528,post-embryonic root development; GO:0043248,proteasome assembly; GO:0043161,proteasome-mediated ubiqu…	PF10075.12:CSN8/PSMD8/EIF3K family	--	--	--
novel.205	17.2593	16.5901	17.3126	5.18	7.1535	6.8998	97	92	115	34	53	56	-1.44984	7.87639e-12	2.14453e-10	down	scaffold_12	833539	833827	.	--	--	--	--	hypothetical protein E2562_013203 [Oryza meyeriana var. granulata]	--	A0A6G1DIN9_9ORYZ SubName: Full=Uncharacterized protein {ECO:0000313|EMBL:KAF0912251.1};	--	--	--	--	--	--
novel.1622	10.7577	15.4817	15.8373	32.6077	32.1519	32.9263	50	71	87	177	197	221	1.16338	1.44876e-11	3.85544e-10	up	scaffold_446	328243	328481	.	--	--	K20547 basic endochitinase B [EC:3.2.1.14] | (RAP-DB) Os03g0418000, BASIC_CHITINASE_10, CHT12, RCH10, CHITINASE_12; Similar to Basic endochitinase 2 precursor (EC 3.2.1.14). (A)	ko00520: Amino sugar and nucleotide sugar metabolism; ko01100: Metabolic pathways; ko04016: MAPK signaling pathway - plant	hypothetical protein GUJ93_ZPchr0006g41701 [Zizania palustris]	CHI12_ORYSJ RecName: Full=Chitinase 12; EC=3.2.1.14; AltName: Full=Basic endochitinase 2; AltName: Full=Pathogenesis related (PR)-3 chitinase 12; Flags: Precursor;	A0A8J5T7X5_ZIZPA SubName: Full=Uncharacterized protein {ECO:0000313|EMBL:KAG8074753.1};	Predicted chitinase	GO:0016231,beta-N-acetylglucosaminidase activity; GO:0008061,chitin binding; GO:0004568,chitinase activity; GO:0008843,endochitinase activity; GO:0006040,amino sugar metabolic process; GO:0016998,cell wall macromolecule catabolic process; GO:0006032,chitin catabolic process; GO:0050832,defense response to fungus; GO:0000272,polysaccharide catabolic process; GO:0003674,molecular_function; GO:00038…	PF00187.22:Chitin recognition protein	--	--	--
novel.102	2.3077	2.2288	2.2512	5.5095	4.0984	5.0573	85	81	98	237	199	269	1.06415	2.07657e-11	5.46443e-10	up	scaffold_1080	111833	113726	.	--	--	K08900 mitochondrial chaperone BCS1 | (RAP-DB) Os05g0588900; Similar to mitochondrial chaperone BCS1. (A)	--	hypothetical protein GUJ93_ZPchr0007g4899 [Zizania palustris]	AATPI_ARATH RecName: Full=AAA-ATPase At5g17760; EC=3.6.1.- {ECO:0000250|UniProtKB:Q9FLD5};	A0A8J5TFX7_ZIZPA RecName: Full=AAA domain-containing protein {ECO:0000259|SMART:SM00382};	AAA+-type ATPase	GO:0016021,integral component of membrane; GO:0005886,plasma membrane; GO:0005524,ATP binding; GO:0016887,ATP hydrolysis activity; GO:0006950,response to stress; GO:0000166,nucleotide binding; GO:0003674,molecular_function; GO:0005488,binding; GO:0017076,purine nucleotide binding; GO:0030554,adenyl nucleotide binding; GO:0032553,ribonucleotide binding; GO:0032555,purine ribonucleotide binding; GO…	PF14363.9:Domain associated at C-terminal with AAA	--	--	--
Zlat_10026680	11.2581	11.2041	10.9841	5.6448	4.1546	4.2842	111	109	128	65	54	61	-1.30134	2.24015e-11	5.86757e-10	down	scaffold_262	72657	73637	-	Zlat_10026680	--	--	--	hypothetical protein GUJ93_ZPchr0001g32364 [Zizania palustris]	--	A0A8J5V2C6_ZIZPA SubName: Full=Uncharacterized protein {ECO:0000313|EMBL:KAG8054932.1};	--	--	PF05349.15:GATA-type transcription activator, N-terminal	--	--	--
novel.8	24.3266	30.0661	22.7576	12.5315	11.702	10.5455	123	150	136	74	78	77	-1.19579	3.45822e-11	8.82664e-10	down	scaffold_1	1452733	1452992	.	--	--	--	--	--	--	--	--	--	--	--	--	--
Zlat_10020029	6.3539	7.6375	11.3769	22.7739	22.866	18.8273	43	51	91	180	204	184	1.28221	3.65008e-11	9.29357e-10	up	scaffold_407	227367	240416	+	Zlat_10020029	--	--	--	--	--	--	--	--	--	--	--	--
Zlat_10042804	1.753	2.9611	3.1312	14.1762	9.7517	11.8694	9	15	19	85	66	88	2.13031	4.40689e-11	1.11502e-09	up	scaffold_44	12596	12859	+	Zlat_10042804	--	--	--	hypothetical protein GUJ93_ZPchr0006g42353 [Zizania palustris]	--	A0A8J5SDF2_ZIZPA SubName: Full=Uncharacterized protein {ECO:0000313|EMBL:KAG8069808.1};	--	--	PF12609.11:Wound-induced protein	--	--	--
novel.480	3.6232	2.754	2.9476	7.6962	7.1882	9.4086	52	39	50	129	136	195	1.34079	4.5776e-11	1.15149e-09	up	scaffold_161	467318	468131	+	--	--	--	--	--	--	--	--	--	--	--	--	--
Zlat_10045660	4.3674	6.0443	5.7215	2.4528	2.3155	2.1788	93	127	144	61	65	67	-1.26649	7.69112e-11	1.89674e-09	down	scaffold_22	124064	126054	+	Zlat_10045660	--	K03921 acyl-[acyl-carrier-protein] desaturase [EC:1.14.19.2 1.14.19.11 1.14.19.26] | (RefSeq) acyl-[acyl-carrier-protein] desaturase 3, chloroplastic (A)	ko00061: Fatty acid biosynthesis; ko01040: Biosynthesis of unsaturated fatty acids; ko01100: Metabolic pathways; ko01212: Fatty acid metabolism	acyl-[acyl-carrier-protein]	STAD3_ORYSI RecName: Full=Acyl-[acyl-carrier-protein] desaturase 3, chloroplastic; EC=1.14.19.-; Flags: Precursor;	A0A6G1FAG6_9ORYZ RecName: Full=Acyl-[acyl-carrier-protein] desaturase {ECO:0000256|RuleBase:RU000582}; EC=1.14.19.- {ECO:0000256|RuleBase:RU000582}; Flags: Fragment;	--	GO:0009507,chloroplast; GO:0045300,acyl-[acyl-carrier-protein] desaturase activity; GO:0046872,metal ion binding; GO:0006633,fatty acid biosynthetic process; GO:0003674,molecular_function; GO:0003824,catalytic activity; GO:0016491,oxidoreductase activity; GO:0016705,oxidoreductase activity, acting on paired donors, with incorporation or reduction of molecular oxygen; GO:0016717,oxidoreductase act…	PF03405.17:Fatty acid desaturase	--	--	--
Zlat_10043633	5.3637	5.3178	4.8341	12.2804	14.2405	12.5153	46	45	49	123	161	155	1.28907	8.1248e-11	1.99672e-09	up	scaffold_42	850617	851225	-	Zlat_10043633	--	--	--	hypothetical protein GUJ93_ZPchr0013g37817 [Zizania palustris]	--	A0A8J5WZF7_ZIZPA SubName: Full=Uncharacterized protein {ECO:0000313|EMBL:KAG8098826.1};	--	--	--	--	--	--
Zlat_10019699	4.4517	5.5552	4.0484	2.1263	2.2513	2.4955	147	181	158	82	98	119	-1.06983	1.1902e-10	2.86764e-09	down	scaffold_408	410306	416697	+	Zlat_10019699	--	K22061 beta-sesquiphellandrene synthase [EC:4.2.3.123] | (RefSeq) zingiberene synthase (A)	--	hypothetical protein GUJ93_ZPchr0003g18434 [Zizania palustris]	TPS2_TOOSI RecName: Full=Sesquiterpene synthase 2 {ECO:0000303|PubMed:23072391}; Short=TsTPS2 {ECO:0000303|PubMed:23072391}; AltName: Full=Alpha-humulene synthase TPS2 {ECO:0000303|PubMed:21818683, ECO:0000303|PubMed:23072391}; EC=4.2.3.104 {ECO:0000269|PubMed:21818683, ECO:0000269|PubMed:23072391}; AltName: Full=Alpha-selinene synthase TPS2 {ECO:0000303|PubMed:23072391}; EC=4.2.3.198 {ECO:000026…	A0A8J5VK37_ZIZPA SubName: Full=Uncharacterized protein {ECO:0000313|EMBL:KAG8062971.1};	--	GO:0102889,beta-elemene synthase activity; GO:0000287,magnesium ion binding; GO:0010334,sesquiterpene synthase activity; GO:0016102,diterpenoid biosynthetic process; GO:0051762,sesquiterpene biosynthetic process; GO:0003674,molecular_function; GO:0003824,catalytic activity; GO:0016829,lyase activity; GO:0016835,carbon-oxygen lyase activity; GO:0016838,carbon-oxygen lyase activity, acting on phosp…	PF03936.19:Terpene synthase family, metal binding domain	--	--	--
Zlat_10018184	3.8486	5.1284	4.2512	1.4646	2.1085	2.1715	108	142	141	48	78	88	-1.23897	1.26604e-10	3.04258e-09	down	scaffold_457	268969	271489	+	Zlat_10018184	--	K03320 ammonium transporter, Amt family | (RefSeq) ammonium transporter 3 member 3 (A)	--	hypothetical protein GUJ93_ZPchr0002g26825 [Zizania palustris]	AMT33_ORYSJ RecName: Full=Ammonium transporter 3 member 3; Short=OsAMT3;3;	A0A8J5S9K2_ZIZPA RecName: Full=Ammonium_transp domain-containing protein {ECO:0000259|Pfam:PF00909};	Ammonia permease	GO:0016021,integral component of membrane; GO:0005886,plasma membrane; GO:0008519,ammonium transmembrane transporter activity; GO:0072488,ammonium transmembrane transport; GO:0003674,molecular_function; GO:0005215,transporter activity; GO:0005216,ion channel activity; GO:0005261,cation channel activity; GO:0008324,cation transmembrane transporter activity; GO:0015075,ion transmembrane transporter…	PF00909.24:Ammonium Transporter Family	--	--	--
Zlat_10022085	1.3111	1.7501	2.0293	4.9287	4.1966	3.5874	41	54	75	180	173	162	1.2614	1.47126e-10	3.50598e-09	up	scaffold_361	407602	409209	-	Zlat_10022085	--	--	--	hypothetical protein GUJ93_ZPchr0014g46859 [Zizania palustris]	--	A0A8J5W0C4_ZIZPA SubName: Full=Uncharacterized protein {ECO:0000313|EMBL:KAG8081961.1};	--	--	--	--	--	--
Zlat_10037689	8.482	7.5217	8.9706	22.6957	21.9831	17.6205	48	42	60	150	164	144	1.26518	1.70585e-10	4.03775e-09	up	scaffold_99	448189	448806	-	Zlat_10037689	--	--	--	--	--	--	--	--	--	--	--	--
novel.96	3.0195	2.1115	2.9635	1.06	0.962	1.0873	100	69	116	41	42	52	-1.42877	2.18748e-10	5.11353e-09	down	scaffold_108	625361	627800	+	--	--	--	--	hypothetical protein GUJ93_ZPchr0010g10134 [Zizania palustris]	--	A0A8J6BH53_ZIZPA RecName: Full=WRKY domain-containing protein {ECO:0000259|Pfam:PF03106};	--	--	--	--	--	--
Zlat_10026371	10.2844	10.8861	12.3754	29.9401	27.9114	23.5805	45	47	64	153	161	149	1.22463	3.27111e-10	7.49781e-09	up	scaffold_283	458884	459108	-	Zlat_10026371	--	K09422 transcription factor MYB, plant | (RefSeq) myb-related protein Myb4-like (A)	--	hypothetical protein GUJ93_ZPchr0006g42295 [Zizania palustris]	MYB30_ORYSJ RecName: Full=Transcription factor MYB30 {ECO:0000305}; Short=OsMYB30 {ECO:0000303|PubMed:18987217};	A0A8J5S982_ZIZPA SubName: Full=Uncharacterized protein {ECO:0000313|EMBL:KAG8071501.1};	--	GO:0005634,nucleus; GO:0003677,DNA binding; GO:0003674,molecular_function; GO:0003676,nucleic acid binding; GO:0005488,binding; GO:0097159,organic cyclic compound binding; GO:1901363,heterocyclic compound binding; GO:0005575,cellular_component; GO:0005622,intracellular anatomical structure; GO:0043226,organelle; GO:0043227,membrane-bounded organelle; GO:0043229,intracellular organelle; GO:0043231…	--	--	--	--
Zlat_10009108	6.233	6.0446	5.7737	2.4844	2.9347	2.865	116	111	127	54	72	77	-1.16413	3.46056e-10	7.90642e-09	down	scaffold_849	123336	124676	+	Zlat_10009108	--	K00430 peroxidase [EC:1.11.1.7] | (RefSeq) peroxidase 45 (A)	ko00940: Phenylpropanoid biosynthesis; ko01100: Metabolic pathways; ko01110: Biosynthesis of secondary metabolites	hypothetical protein E2562_029965 [Oryza meyeriana var. granulata]	PER45_ARATH RecName: Full=Peroxidase 45; Short=Atperox P45; EC=1.11.1.7; AltName: Full=ATP8a; Flags: Precursor;	A0A6G1CTU7_9ORYZ RecName: Full=Peroxidase {ECO:0000256|RuleBase:RU362060}; EC=1.11.1.7 {ECO:0000256|RuleBase:RU362060};	--	GO:0005576,extracellular region; GO:0020037,heme binding; GO:0046872,metal ion binding; GO:0004601,peroxidase activity; GO:0042744,hydrogen peroxide catabolic process; GO:0006979,response to oxidative stress; GO:0003674,molecular_function; GO:0005488,binding; GO:0046906,tetrapyrrole binding; GO:0097159,organic cyclic compound binding; GO:1901363,heterocyclic compound binding; GO:0043167,ion bindi…	PF00141.26:Peroxidase	--	--	--
Zlat_10020533	11.7682	10.6303	13.2037	28.0387	28.7213	28.8762	46	41	61	128	148	163	1.21487	4.64813e-10	1.04924e-08	up	scaffold_420	392497	392697	-	Zlat_10020533	--	--	--	hypothetical protein OsI_38645 [Oryza sativa Indica Group]	ICIB_HORVU RecName: Full=Subtilisin-chymotrypsin inhibitor CI-1B;	A2ZLE7_ORYSI SubName: Full=Uncharacterized protein {ECO:0000313|EMBL:EAY83431.1};	--	GO:0004867,serine-type endopeptidase inhibitor activity; GO:0009611,response to wounding; GO:0003674,molecular_function; GO:0004857,enzyme inhibitor activity; GO:0004866,endopeptidase inhibitor activity; GO:0030234,enzyme regulator activity; GO:0030414,peptidase inhibitor activity; GO:0061134,peptidase regulator activity; GO:0061135,endopeptidase regulator activity; GO:0098772,molecular function …	PF00280.21:Potato inhibitor I family	--	--	--
Zlat_10040403	0.9651	0.9781	1.2412	3.008	3.3091	3.0743	25	25	38	91	113	115	1.50556	4.71561e-10	1.06363e-08	up	scaffold_65	554041	555770	-	Zlat_10040403	--	K25042 hydroxycinnamoyl-CoA:5-hydroxyanthranilate N-hydroxycinnamoyltransferase [EC:2.3.1.302] | (RefSeq) shikimate O-hydroxycinnamoyltransferase (A)	--	hypothetical protein GUJ93_ZPchr0012g19838 [Zizania palustris]	THT2_ORYSJ RecName: Full=Tryptamine hydroxycinnamoyltransferase 2 {ECO:0000305}; Short=OsTHT2 {ECO:0000303|PubMed:27354554}; EC=2.3.1.- {ECO:0000305};	A0A8J5WJ56_ZIZPA SubName: Full=Uncharacterized protein {ECO:0000313|EMBL:KAG8091370.1};	--	GO:0016747,acyltransferase activity, transferring groups other than amino-acyl groups; GO:0050734,hydroxycinnamoyltransferase activity; GO:0003674,molecular_function; GO:0003824,catalytic activity; GO:0016740,transferase activity; GO:0016746,acyltransferase activity	PF02458.18:Transferase family	--	--	--
Zlat_10037890	0.5091	0.4816	0.5169	2.325	1.8795	1.7628	15	14	18	80	73	75	1.93273	4.83208e-10	1.08643e-08	up	scaffold_102	283871	285385	-	Zlat_10037890	--	K20624 12-hydroxyjasmonoyl-L-amino acid 12-hydroxylase / fatty acid hydroxylase [EC:1.14.14.49] | (RefSeq) cytochrome P450 94C1 (A)	--	hypothetical protein GUJ93_ZPchr0009g616 [Zizania palustris]	C94C1_ARATH RecName: Full=Cytochrome P450 94C1 {ECO:0000305}; EC=1.14.14.49 {ECO:0000269|PubMed:22215670, ECO:0000269|PubMed:26164240}; AltName: Full=12-hydroxyjasmonoyl-L-amino acid 12-hydroxylase {ECO:0000303|PubMed:22215670};	A0A8J5UYZ8_ZIZPA SubName: Full=Uncharacterized protein {ECO:0000313|EMBL:KAG8050657.1};	Cytochrome P450 CYP4/CYP19/CYP26 subfamilies	GO:0005789,endoplasmic reticulum membrane; GO:0016021,integral component of membrane; GO:0043231,intracellular membrane-bounded organelle; GO:0018685,alkane 1-monooxygenase activity; GO:0020037,heme binding; GO:0005506,iron ion binding; GO:0009611,response to wounding; GO:0003674,molecular_function; GO:0003824,catalytic activity; GO:0004497,monooxygenase activity; GO:0016491,oxidoreductase activi…	PF00067.25:Cytochrome P450	--	--	--
Zlat_10044952	1.0675	1.5146	1.3419	0.2089	0.3702	0.2534	35	49	52	8	16	12	-2.27687	6.31829e-10	1.40273e-08	down	scaffold_25	42477	47128	-	Zlat_10044952	--	K21398 natural resistance-associated macrophage protein 2 | (RefSeq) metal transporter Nramp1 isoform X4 (A)	--	hypothetical protein GUJ93_ZPchr0013g33764 [Zizania palustris]	NRAM1_ORYSJ RecName: Full=Metal transporter Nramp1; Short=OsNramp1;	A0A8J5X2A6_ZIZPA SubName: Full=Uncharacterized protein {ECO:0000313|EMBL:KAG8100170.1};	Mn2+ and Fe2+ transporters of the NRAMP family	GO:0016021,integral component of membrane; GO:0015086,cadmium ion transmembrane transporter activity; GO:0005381,iron ion transmembrane transporter activity; GO:0005384,manganese ion transmembrane transporter activity; GO:0055072,iron ion homeostasis; GO:0034755,iron ion transmembrane transport; GO:0003674,molecular_function; GO:0005215,transporter activity; GO:0008324,cation transmembrane transp…	PF01566.21:Natural resistance-associated macrophage protein	--	--	--
Zlat_10034284	0.1795	0.0606	0.1265	0.9221	1.2026	1.1393	6	2	5	36	53	55	3.10645	7.09969e-10	1.56712e-08	up	scaffold_144	772425	775654	+	Zlat_10034284	--	K05909 laccase [EC:1.10.3.2] | (RefSeq) laccase-25-like (A)	--	hypothetical protein E2562_016057, partial [Oryza meyeriana var. granulata]	LAC25_ORYSJ RecName: Full=Laccase-25; EC=1.10.3.2; AltName: Full=Benzenediol:oxygen oxidoreductase 25; AltName: Full=Diphenol oxidase 25; AltName: Full=Urishiol oxidase 25; Flags: Precursor;	A0A6G1BKL1_9ORYZ RecName: Full=Laccase {ECO:0000256|ARBA:ARBA00012297}; EC=1.10.3.2 {ECO:0000256|ARBA:ARBA00012297}; Flags: Fragment;	Multicopper oxidases	GO:0048046,apoplast; GO:0005507,copper ion binding; GO:0052716,hydroquinone:oxygen oxidoreductase activity; GO:0016491,oxidoreductase activity; GO:0046274,lignin catabolic process; GO:0003674,molecular_function; GO:0005488,binding; GO:0043167,ion binding; GO:0043169,cation binding; GO:0046872,metal ion binding; GO:0046914,transition metal ion binding; GO:0003824,catalytic activity; GO:0016679,oxi…	PF07731.17:Multicopper oxidase	--	--	--
Zlat_10027128	5.7136	5.4803	5.5247	13.3661	10.9126	14.0595	56	53	64	153	141	199	1.15246	7.38827e-10	1.62769e-08	up	scaffold_268	220212	226323	-	Zlat_10027128	--	--	--	hypothetical protein GUJ93_ZPchr0005g15253 [Zizania palustris]	--	A0A8J5SLS6_ZIZPA SubName: Full=Uncharacterized protein {ECO:0000313|EMBL:KAG8068384.1};	--	--	--	--	--	--
Zlat_10006847	0.9128	1.165	1.6018	3.2711	3.0775	3.6053	27	34	56	113	120	154	1.37612	9.09343e-10	1.99224e-08	up	scaffold_942	36523	38043	+	Zlat_10006847	--	K01723 hydroperoxide dehydratase [EC:4.2.1.92] | (RefSeq) allene oxide synthase 4 (A)	ko00592: alpha-Linolenic acid metabolism; ko01100: Metabolic pathways; ko01110: Biosynthesis of secondary metabolites	hypothetical protein GUJ93_ZPchr0002g25233 [Zizania palustris]	C74A4_ORYSJ RecName: Full=Allene oxide synthase 4; EC=4.2.1.92; AltName: Full=Cytochrome P450 74A4; AltName: Full=Hydroperoxide dehydrase 4;	A0A8J5S1Y2_ZIZPA SubName: Full=Uncharacterized protein {ECO:0000313|EMBL:KAG8058469.1};	--	GO:0009978,allene oxide synthase activity; GO:0020037,heme binding; GO:0005506,iron ion binding; GO:0004497,monooxygenase activity; GO:0016491,oxidoreductase activity; GO:0016705,oxidoreductase activity, acting on paired donors, with incorporation or reduction of molecular oxygen; GO:0006633,fatty acid biosynthetic process; GO:0031408,oxylipin biosynthetic process; GO:0016125,sterol metabolic pro…	PF00067.25:Cytochrome P450	--	--	--
Zlat_10030007	3.9356	3.4638	3.5051	6.784	7.5028	8.7855	76	66	80	153	191	245	1.04098	9.64905e-10	2.10418e-08	up	scaffold_205	127649	130813	+	Zlat_10030007	--	K10523 speckle-type POZ protein | (RefSeq) BTB/POZ domain-containing protein At1g55760 (A)	--	hypothetical protein GUJ93_ZPchr0008g12326 [Zizania palustris]	Y1576_ARATH RecName: Full=BTB/POZ domain-containing protein At1g55760;	A0A8J5REW2_ZIZPA RecName: Full=BTB domain-containing protein {ECO:0000259|Pfam:PF00651};	Speckle-type POZ protein SPOP and related proteins with TRAF, MATH and BTB/POZ domains	GO:0005634,nucleus; GO:0016567,protein ubiquitination; GO:0009651,response to salt stress; GO:0006807,nitrogen compound metabolic process; GO:0008150,biological_process; GO:0008152,metabolic process; GO:0019538,protein metabolic process; GO:0032446,protein modification by small protein conjugation; GO:0036211,protein modification process; GO:0043170,macromolecule metabolic process; GO:0043412,mac…	PF00651.34:BTB/POZ domain	TRAF	TR	TRAF
novel.1716	0.8969	1.01	0.9275	6.3996	3.5529	4.5545	9	10	11	75	47	66	2.30576	1.32263e-09	2.82754e-08	up	scaffold_492	222628	226038	+	--	--	K25898 CO(2)-response secreted protease | (RAP-DB) Os01g0278950; Similar to predicted protein. (A)	--	subtilisin-like protease SBT3.5 [Oryza brachyantha]	SBT36_ARATH RecName: Full=Subtilisin-like protease SBT3.6 {ECO:0000303|PubMed:16193095}; EC=3.4.21.- {ECO:0000255|PROSITE-ProRule:PRU10082}; AltName: Full=Subtilase subfamily 3 member 6 {ECO:0000303|PubMed:16193095}; Short=AtSBT3.6 {ECO:0000303|PubMed:16193095}; Flags: Precursor;	J3LVC2_ORYBR SubName: Full=Uncharacterized protein {ECO:0000313|EnsemblPlants:OB04G10970.1};	--	GO:0005829,cytosol; GO:0005615,extracellular space; GO:0004252,serine-type endopeptidase activity; GO:0006508,proteolysis; GO:0003674,molecular_function; GO:0003824,catalytic activity; GO:0004175,endopeptidase activity; GO:0008233,peptidase activity; GO:0008236,serine-type peptidase activity; GO:0016787,hydrolase activity; GO:0017171,serine hydrolase activity; GO:0140096,catalytic activity, actin…	PF05922.19:Peptidase inhibitor I9	--	--	--
Zlat_10037604	2.4487	2.1714	2.2013	7.5348	5.9207	5.8287	32	28	34	115	102	110	1.45067	1.33122e-09	2.84162e-08	up	scaffold_108	822698	823523	-	Zlat_10037604	--	--	--	hypothetical protein GUJ93_ZPchr0008g11613 [Zizania palustris]	GL812_ORYSJ RecName: Full=Germin-like protein 8-12; Flags: Precursor;	A0A8J5RIZ1_ZIZPA RecName: Full=Cupin type-1 domain-containing protein {ECO:0000259|Pfam:PF00190};	--	GO:0048046,apoplast; GO:0030145,manganese ion binding; GO:0003674,molecular_function; GO:0005488,binding; GO:0043167,ion binding; GO:0043169,cation binding; GO:0046872,metal ion binding; GO:0046914,transition metal ion binding; GO:0005575,cellular_component; GO:0005576,extracellular region; GO:0110165,cellular anatomical entity	PF00190.25:Cupin	--	--	--
Zlat_10003098	5.2258	4.9784	4.5099	11.7233	11.1787	11.2904	50	47	51	131	141	156	1.17404	1.66376e-09	3.50903e-08	up	scaffold_1532	5952	7879	-	Zlat_10003098	--	K09539 DnaJ homolog subfamily C member 19 | (RefSeq) mitochondrial import inner membrane translocase subunit TIM14-3 isoform X1 (A)	--	hypothetical protein EE612_020764, partial [Oryza sativa]	TI143_ARATH RecName: Full=Mitochondrial import inner membrane translocase subunit TIM14-3; AltName: Full=Chaperone DnaJ-domain containing protein 3;	A0A0P0W464_ORYSJ SubName: Full=Os03g0776900 protein {ECO:0000313|EMBL:BAS86642.1}; Flags: Fragment;	Molecular chaperone (DnaJ superfamily)	GO:0016021,integral component of membrane; GO:0001405,PAM complex, Tim23 associated import motor; GO:0001671,ATPase activator activity; GO:0030150,protein import into mitochondrial matrix; GO:0003674,molecular_function; GO:0098772,molecular function regulator activity; GO:0140677,molecular function activator activity; GO:0006605,protein targeting; GO:0006626,protein targeting to mitochondrion; GO…	PF03656.16:Pam16	--	--	--
novel.1504	5.486	4.522	5.1367	1.4405	2.1085	1.8741	75	61	83	23	38	37	-1.52063	1.98171e-09	4.14254e-08	down	scaffold_402	228834	229666	+	--	--	--	--	--	--	--	--	--	--	--	--	--
Zlat_10008363	2.5487	1.9302	2.346	0.7674	1.1048	0.7758	91	68	99	32	52	40	-1.41167	2.02231e-09	4.22429e-08	down	scaffold_871	31286	40386	+	Zlat_10008363	--	K13430 serine/threonine-protein kinase PBS1 [EC:2.7.11.1] | (RefSeq) serine/threonine-protein kinase CDL1 isoform X1 (A)	ko04626: Plant-pathogen interaction	probable LRR receptor-like serine/threonine-protein kinase At1g51810 [Oryza sativa Japonica Group]	Y5181_ARATH RecName: Full=Probable LRR receptor-like serine/threonine-protein kinase At1g51810; EC=2.7.11.1; Flags: Precursor;	A0A0E0M096_ORYPU RecName: Full=Protein kinase domain-containing protein {ECO:0000259|PROSITE:PS50011};	Serine/threonine protein kinase	GO:0016021,integral component of membrane; GO:0005524,ATP binding; GO:0106310,protein serine kinase activity; GO:0004674,protein serine/threonine kinase activity; GO:0006468,protein phosphorylation; GO:0000166,nucleotide binding; GO:0003674,molecular_function; GO:0005488,binding; GO:0017076,purine nucleotide binding; GO:0030554,adenyl nucleotide binding; GO:0032553,ribonucleotide binding; GO:0032…	PF12819.10:Malectin-like domain	--	--	--
Zlat_10020454	3.7008	2.1714	2.8016	11.0074	10.7859	10.6554	19	11	17	66	73	79	1.85798	2.60619e-09	5.36072e-08	up	scaffold_439	324407	326111	-	Zlat_10020454	--	K00799 glutathione S-transferase [EC:2.5.1.18] | (RefSeq) probable glutathione S-transferase (A)	ko00480: Glutathione metabolism; ko01100: Metabolic pathways	putative glutathione S-transferase [Dichanthelium oligosanthes]	GST23_MAIZE RecName: Full=Glutathione transferase GST 23; EC=2.5.1.18; AltName: Full=Glutathione transferase GST 36;	A0A1E5VTZ7_9POAL RecName: Full=Glutathione transferase {ECO:0000256|ARBA:ARBA00012452}; EC=2.5.1.18 {ECO:0000256|ARBA:ARBA00012452};	Glutathione S-transferase	GO:0005737,cytoplasm; GO:0004364,glutathione transferase activity; GO:0006952,defense response; GO:0006749,glutathione metabolic process; GO:0042221,response to chemical; GO:0003674,molecular_function; GO:0003824,catalytic activity; GO:0016740,transferase activity; GO:0016765,transferase activity, transferring alkyl or aryl (other than methyl) groups; GO:0006950,response to stress; GO:0008150,bio…	--	--	--	--
Zlat_10043752	1.5645	1.3757	1.5184	2.6989	3.508	3.2342	68	59	78	137	201	203	1.03821	3.83436e-09	7.74048e-08	up	scaffold_36	103101	106499	-	Zlat_10043752	--	K03549 KUP system potassium uptake protein | (RefSeq) potassium transporter 6 (A)	--	hypothetical protein GUJ93_ZPchr0007g5655 [Zizania palustris]	HAK6_ORYSJ RecName: Full=Potassium transporter 6; AltName: Full=OsHAK6;	A0A8J5T3R9_ZIZPA SubName: Full=Uncharacterized protein {ECO:0000313|EMBL:KAG8078989.1};	--	GO:0016021,integral component of membrane; GO:0016020,membrane; GO:0015079,potassium ion transmembrane transporter activity; GO:0006813,potassium ion transport; GO:0003674,molecular_function; GO:0005215,transporter activity; GO:0008324,cation transmembrane transporter activity; GO:0015075,ion transmembrane transporter activity; GO:0015318,inorganic molecular entity transmembrane transporter activ…	PF02705.19:K+ potassium transporter	--	--	--
Zlat_10021337	12.394	11.1356	10.5607	6.9243	5.4009	4.7477	141	125	142	92	81	78	-1.05045	3.94086e-09	7.9328e-08	down	scaffold_386	189742	190326	-	Zlat_10021337	--	K13448 calcium-binding protein CML | (RefSeq) probable calcium-binding protein CML36 (A)	ko04626: Plant-pathogen interaction	hypothetical protein GUJ93_ZPchr0012g19479 [Zizania palustris]	CML36_ARATH RecName: Full=Probable calcium-binding protein CML36; AltName: Full=Calmodulin-like protein 36;	A0A8J5WSL5_ZIZPA RecName: Full=EF-hand domain-containing protein {ECO:0000259|Pfam:PF13499};	Calmodulin and related proteins (EF-Hand superfamily)	GO:0005509,calcium ion binding; GO:0050832,defense response to fungus; GO:0003674,molecular_function; GO:0005488,binding; GO:0043167,ion binding; GO:0043169,cation binding; GO:0046872,metal ion binding; GO:0006950,response to stress; GO:0006952,defense response; GO:0008150,biological_process; GO:0009605,response to external stimulus; GO:0009607,response to biotic stimulus; GO:0009620,response to …	PF13202.9:EF hand	--	--	--
Zlat_10006344	0.1394	0.2118	0.1769	1.7302	2.3256	2.3642	2	3	3	29	44	49	3.56247	5.31509e-09	1.05488e-07	up	scaffold_991	150624	151361	-	Zlat_10006344	--	K09645 vitellogenic carboxypeptidase-like protein [EC:3.4.16.-] | (RefSeq) serine carboxypeptidase-like 50 (A)	--	hypothetical protein GUJ93_ZPchr0010g10263 [Zizania palustris]	SCP50_ARATH RecName: Full=Serine carboxypeptidase-like 50; EC=3.4.16.-; Flags: Precursor;	A0A8J5W9Y0_ZIZPA SubName: Full=Uncharacterized protein {ECO:0000313|EMBL:KAG8086528.1};	Serine carboxypeptidases (lysosomal cathepsin A)	GO:0005576,extracellular region; GO:0000325,plant-type vacuole; GO:0004185,serine-type carboxypeptidase activity; GO:0006508,proteolysis; GO:0003674,molecular_function; GO:0003824,catalytic activity; GO:0004180,carboxypeptidase activity; GO:0008233,peptidase activity; GO:0008236,serine-type peptidase activity; GO:0008238,exopeptidase activity; GO:0016787,hydrolase activity; GO:0017171,serine hydr…	PF00450.25:Serine carboxypeptidase	--	--	--
Zlat_10034432	0.3881	0.3278	0.2736	2.3261	1.9626	2.5082	6	5	5	42	40	56	2.74618	5.40013e-09	1.06951e-07	up	scaffold_148	661173	662624	+	Zlat_10034432	--	K00799 glutathione S-transferase [EC:2.5.1.18] | (RefSeq) probable glutathione S-transferase GSTU1 (A)	ko00480: Glutathione metabolism; ko01100: Metabolic pathways	hypothetical protein GUJ93_ZPchr0010g9254 [Zizania palustris]	GSTU1_ORYSJ RecName: Full=Probable glutathione S-transferase GSTU1; EC=2.5.1.18;	A0A8J6BAP9_ZIZPA RecName: Full=GST N-terminal domain-containing protein {ECO:0000259|Pfam:PF02798};	Glutathione S-transferase	GO:0005737,cytoplasm; GO:0004364,glutathione transferase activity; GO:0006749,glutathione metabolic process; GO:0042221,response to chemical; GO:0003674,molecular_function; GO:0003824,catalytic activity; GO:0016740,transferase activity; GO:0016765,transferase activity, transferring alkyl or aryl (other than methyl) groups; GO:0006518,peptide metabolic process; GO:0006575,cellular modified amino a…	PF02798.23:Glutathione S-transferase, N-terminal domain	--	--	--
Zlat_10011663	2.6463	2.621	3.4348	1.2102	1.4143	1.2702	88	86	135	47	62	61	-1.2103	5.90784e-09	1.16353e-07	down	scaffold_675	120506	122215	-	Zlat_10011663	--	K03327 multidrug resistance protein, MATE family | (RefSeq) protein DETOXIFICATION 51-like (A)	--	hypothetical protein GUJ93_ZPchr0006g42284 [Zizania palustris]	DTX51_ARATH RecName: Full=Protein DETOXIFICATION 51 {ECO:0000303|PubMed:11739388}; Short=AtDTX51 {ECO:0000303|PubMed:11739388}; AltName: Full=Multidrug and toxic compound extrusion protein 51 {ECO:0000305}; Short=MATE protein 51 {ECO:0000305}; AltName: Full=Protein ABNORMAL SHOOT 3 {ECO:0000303|PubMed:26160579}; AltName: Full=Protein ACTIVATED DISEASE SUSCEPTIBILITY 1 {ECO:0000303|PubMed:21762165…	A0A8J5SIU7_ZIZPA RecName: Full=Protein DETOXIFICATION {ECO:0000256|RuleBase:RU004914}; AltName: Full=Multidrug and toxic compound extrusion protein {ECO:0000256|RuleBase:RU004914};	Uncharacterized membrane protein, predicted efflux pump	GO:0010008,endosome membrane; GO:0016021,integral component of membrane; GO:0005770,late endosome; GO:0031902,late endosome membrane; GO:0016020,membrane; GO:0015297,antiporter activity; GO:0022857,transmembrane transporter activity; GO:0042910,xenobiotic transmembrane transporter activity; GO:0010252,auxin homeostasis; GO:0006952,defense response; GO:0031348,negative regulation of defense respon…	PF01554.21:MatE	--	--	--
Zlat_10037489	9.5467	13.1936	9.913	26.009	26.8274	21.6353	44	60	54	140	163	144	1.14565	7.22062e-09	1.4142e-07	up	scaffold_106	771315	771551	-	Zlat_10037489	--	--	--	unnamed protein product [Triticum turgidum subsp. durum]	NAC96_ARATH RecName: Full=NAC domain-containing protein 96 {ECO:0000303|PubMed:15029955}; Short=ANAC096 {ECO:0000303|PubMed:15029955};	M8BEC8_AEGTA RecName: Full=NAC domain-containing protein {ECO:0000259|PROSITE:PS51005};	--	GO:0005634,nucleus; GO:0003677,DNA binding; GO:0003700,DNA-binding transcription factor activity; GO:0009789,positive regulation of abscisic acid-activated signaling pathway; GO:0009611,response to wounding; GO:0003674,molecular_function; GO:0003676,nucleic acid binding; GO:0005488,binding; GO:0097159,organic cyclic compound binding; GO:1901363,heterocyclic compound binding; GO:0140110,transcript…	PF02365.18:No apical meristem (NAM) protein	NAC	TF	NAC
Zlat_10044367	1.7034	0.8632	1.8015	5.8341	6.2185	4.9394	16	8	20	64	77	67	1.89736	7.3695e-09	1.44136e-07	up	scaffold_33	1282519	1283103	-	Zlat_10044367	--	--	--	hypothetical protein E2562_014471 [Oryza meyeriana var. granulata]	PR1_ASPOF RecName: Full=Pathogenesis-related protein 1; Short=AOPR1;	A0A6G1CQ04_9ORYZ RecName: Full=Bet_v_1 domain-containing protein {ECO:0000259|Pfam:PF00407};	--	GO:0005737,cytoplasm; GO:0010427,abscisic acid binding; GO:0004864,protein phosphatase inhibitor activity; GO:0038023,signaling receptor activity; GO:0009738,abscisic acid-activated signaling pathway; GO:0006952,defense response; GO:0009607,response to biotic stimulus; GO:0003674,molecular_function; GO:0005488,binding; GO:0008289,lipid binding; GO:0019840,isoprenoid binding; GO:0031406,carboxylic…	PF00407.22:Pathogenesis-related protein Bet v 1 family	--	--	--
Zlat_10024466	7.8232	7.1268	6.6934	2.86	2.067	3.7738	89	80	90	38	31	62	-1.35099	1.08915e-08	2.08548e-07	down	scaffold_328	127907	129075	+	Zlat_10024466	--	--	--	hypothetical protein GUJ93_ZPchr0011g27365 [Zizania palustris]	WAK2_ARATH RecName: Full=Wall-associated receptor kinase 2; EC=2.7.11.-; Flags: Precursor;	A0A8J5WKX8_ZIZPA SubName: Full=Uncharacterized protein {ECO:0000313|EMBL:KAG8090396.1};	--	GO:0016021,integral component of membrane; GO:0005634,nucleus; GO:0005886,plasma membrane; GO:0005524,ATP binding; GO:0005509,calcium ion binding; GO:0030247,polysaccharide binding; GO:0106310,protein serine kinase activity; GO:0004674,protein serine/threonine kinase activity; GO:0007166,cell surface receptor signaling pathway; GO:0009992,cellular water homeostasis; GO:0009311,oligosaccharide met…	PF13947.9:Wall-associated receptor kinase galacturonan-binding	--	--	--
Zlat_10007723	2.9862	2.7238	2.9308	6.8013	6.2066	6.2449	50	45	58	133	137	151	1.10738	1.19002e-08	2.26329e-07	up	scaffold_884	138611	139700	-	Zlat_10007723	--	K08235 xyloglucan:xyloglucosyl transferase [EC:2.4.1.207] | (RefSeq) xyloglucan endotransglucosylase/hydrolase protein 22 (A)	--	hypothetical protein GUJ93_ZPchr0006g45206 [Zizania palustris]	XTH22_ARATH RecName: Full=Xyloglucan endotransglucosylase/hydrolase protein 22; Short=At-XTH22; Short=XTH-22; EC=2.4.1.207; AltName: Full=Touch protein 4; Flags: Precursor;	A0A8J5W442_ZIZPA RecName: Full=Xyloglucan endotransglucosylase/hydrolase {ECO:0000256|RuleBase:RU361120}; EC=2.4.1.207 {ECO:0000256|RuleBase:RU361120};	--	GO:0048046,apoplast; GO:0005794,Golgi apparatus; GO:0099503,secretory vesicle; GO:0004553,hydrolase activity, hydrolyzing O-glycosyl compounds; GO:0030247,polysaccharide binding; GO:0016762,xyloglucan:xyloglucosyl transferase activity; GO:0042546,cell wall biogenesis; GO:0071456,cellular response to hypoxia; GO:0009664,plant-type cell wall organization; GO:0009733,response to auxin; GO:0009741,re…	PF00722.24:Glycosyl hydrolases family 16	--	--	--
Zlat_10001612	2.5828	3.3315	1.5893	10.0524	12.646	9.593	11	14	8	50	71	59	2.08136	1.19913e-08	2.27755e-07	up	scaffold_2147	10172	10390	+	Zlat_10001612	--	--	--	hypothetical protein GUJ93_ZPchr0010g10434 [Zizania palustris]	ICI2_HORVU RecName: Full=Subtilisin-chymotrypsin inhibitor-2A; Short=CI-2A;	A0A8J5W8V5_ZIZPA SubName: Full=Uncharacterized protein {ECO:0000313|EMBL:KAG8085059.1};	--	GO:0004867,serine-type endopeptidase inhibitor activity; GO:0009611,response to wounding; GO:0003674,molecular_function; GO:0004857,enzyme inhibitor activity; GO:0004866,endopeptidase inhibitor activity; GO:0030234,enzyme regulator activity; GO:0030414,peptidase inhibitor activity; GO:0061134,peptidase regulator activity; GO:0061135,endopeptidase regulator activity; GO:0098772,molecular function …	PF00280.21:Potato inhibitor I family	--	--	--
Zlat_10033288	6.0945	6.5626	4.6193	2.5548	2.3115	2.6816	96	102	86	47	48	61	-1.23282	1.2219e-08	2.31302e-07	down	scaffold_163	348319	352338	+	Zlat_10033288	--	K13448 calcium-binding protein CML | (RefSeq) probable calcium-binding protein CML36 (A)	ko04626: Plant-pathogen interaction	hypothetical protein BAE44_0004012 [Dichanthelium oligosanthes]	--	A0A1E5WC48_9POAL SubName: Full=Uncharacterized protein {ECO:0000313|EMBL:OEL34967.1};	--	GO:0005509,calcium ion binding; GO:0003674,molecular_function; GO:0005488,binding; GO:0043167,ion binding; GO:0043169,cation binding; GO:0046872,metal ion binding	PF13202.9:EF hand	--	--	--
Zlat_10045361	3.7192	3.2367	2.5653	1.3153	1.38	1.2317	92	79	75	38	45	44	-1.31862	1.71126e-08	3.15697e-07	down	scaffold_24	724633	727892	-	Zlat_10045361	--	K03696 ATP-dependent Clp protease ATP-binding subunit ClpC | (RefSeq) chaperone protein ClpC1, chloroplastic (A)	--	unnamed protein product [Triticum turgidum subsp. durum]	CLPC1_ORYSJ RecName: Full=Chaperone protein ClpC1, chloroplastic; AltName: Full=ATP-dependent Clp protease ATP-binding subunit ClpC homolog 1; AltName: Full=Casein lytic proteinase C1; Flags: Precursor;	A0A446WBZ5_TRITD RecName: Full=UVR domain-containing protein {ECO:0000259|PROSITE:PS50151};	Chaperone HSP104 and related ATP-dependent Clp proteases	GO:0009507,chloroplast; GO:0005524,ATP binding; GO:0016887,ATP hydrolysis activity; GO:0000166,nucleotide binding; GO:0003674,molecular_function; GO:0005488,binding; GO:0017076,purine nucleotide binding; GO:0030554,adenyl nucleotide binding; GO:0032553,ribonucleotide binding; GO:0032555,purine ribonucleotide binding; GO:0032559,adenyl ribonucleotide binding; GO:0035639,purine ribonucleoside triph…	PF07724.17:AAA domain (Cdc48 subfamily)	--	--	--
Zlat_10000686	16.275	17.547	15.5278	8.4501	6.9608	7.9129	94	100	106	57	53	66	-1.12719	1.98076e-08	3.62097e-07	down	scaffold_2676	7295	8197	-	Zlat_10000686	--	--	--	hypothetical protein E2562_012549 [Oryza meyeriana var. granulata]	RADL2_ARATH RecName: Full=Protein RADIALIS-like 2; Short=AtRL2; Short=Protein RAD-like 2; AltName: Full=Protein MATERNAL EFFECT EMBRYO ARREST 3; AltName: Full=Protein RADIALIS-LIKE SANT/MYB 1; Short=Protein RSM1;	A0A6G1D323_9ORYZ SubName: Full=Uncharacterized protein {ECO:0000313|EMBL:KAF0906732.1};	Zuotin and related molecular chaperones (DnaJ superfamily), contains DNA-binding domains	GO:0005634,nucleus; GO:0003700,DNA-binding transcription factor activity; GO:0009793,embryo development ending in seed dormancy; GO:0009630,gravitropism; GO:0010114,response to red light; GO:0003674,molecular_function; GO:0140110,transcription regulator activity; GO:0000003,reproduction; GO:0003006,developmental process involved in reproduction; GO:0007275,multicellular organism development; GO:0…	PF00249.34:Myb-like DNA-binding domain	MYB-related	TF	MYB->MYB-related
Zlat_10039182	3.5208	3.3804	4.2723	1.3883	1.5814	1.7964	76	72	109	35	45	56	-1.27315	2.14515e-08	3.90129e-07	down	scaffold_83	547650	549258	-	Zlat_10039182	--	--	--	hypothetical protein GUJ93_ZPchr0013g34264 [Zizania palustris]	PLP3_ORYSI RecName: Full=Patatin-like protein 3; EC=3.1.1.-;	A0A8J5WUV3_ZIZPA SubName: Full=Uncharacterized protein {ECO:0000313|EMBL:KAG8098405.1};	Ca2+-independent phospholipase A2	GO:0016298,lipase activity; GO:0006952,defense response; GO:0016042,lipid catabolic process; GO:0003674,molecular_function; GO:0003824,catalytic activity; GO:0016787,hydrolase activity; GO:0016788,hydrolase activity, acting on ester bonds; GO:0006950,response to stress; GO:0008150,biological_process; GO:0050896,response to stimulus; GO:0006629,lipid metabolic process; GO:0008152,metabolic process…	PF01734.25:Patatin-like phospholipase	--	--	--
novel.1383	17.1407	22.4463	18.902	10.389	8.1812	9.4688	89	115	116	63	56	71	-1.10834	2.82023e-08	5.06388e-07	down	scaffold_368	460386	460652	.	--	--	--	--	hypothetical protein GUJ93_ZPchr0013g37547 [Zizania palustris]	--	A0A8J5WYG6_ZIZPA SubName: Full=Uncharacterized protein {ECO:0000313|EMBL:KAG8097399.1};	--	--	--	--	--	--
Zlat_10031438	4.7825	4.7611	4.476	2.7904	2.3436	1.9929	113	111	125	77	73	68	-1.02894	3.78286e-08	6.68613e-07	down	scaffold_176	570066	572304	+	Zlat_10031438	--	K05356 all-trans-nonaprenyl-diphosphate synthase [EC:2.5.1.84 2.5.1.85] | (RefSeq) solanesyl-diphosphate synthase 2, chloroplastic (A)	ko00900: Terpenoid backbone biosynthesis; ko01110: Biosynthesis of secondary metabolites	hypothetical protein GUJ93_ZPchr0010g10779 [Zizania palustris]	SPS2_ORYSJ RecName: Full=Solanesyl-diphosphate synthase 2, chloroplastic {ECO:0000303|PubMed:20421194}; Short=OsSPS2 {ECO:0000303|PubMed:20421194}; EC=2.5.1.84 {ECO:0000269|PubMed:20421194}; AltName: Full=All-trans-nonaprenyl-diphosphate synthase 2 (geranyl-diphosphate specific) {ECO:0000305}; Flags: Precursor;	A0A8J5WB41_ZIZPA SubName: Full=Uncharacterized protein {ECO:0000313|EMBL:KAG8086526.1};	Geranylgeranyl pyrophosphate synthase/Polyprenyl synthetase	GO:0009507,chloroplast; GO:0009536,plastid; GO:0052923,all-trans-nonaprenyl-diphosphate synthase (geranyl-diphosphate specific) activity; GO:0004337,geranyltranstransferase activity; GO:0046872,metal ion binding; GO:0004659,prenyltransferase activity; GO:0008299,isoprenoid biosynthetic process; GO:0010236,plastoquinone biosynthetic process; GO:0003674,molecular_function; GO:0003824,catalytic acti…	PF00348.20:Polyprenyl synthetase	--	--	--
Zlat_10034984	1.8235	1.848	2.0057	4.4758	4.7951	5.0087	30	30	39	86	104	119	1.28355	4.28766e-08	7.50792e-07	up	scaffold_134	854976	857844	-	Zlat_10034984	--	--	--	hypothetical protein GUJ93_ZPchr0008g12653 [Zizania palustris]	--	A0A8J5V1Q5_ZIZPA SubName: Full=Uncharacterized protein {ECO:0000313|EMBL:KAG8046935.1};	--	--	--	--	--	--
Zlat_10032715	9.3495	8.6858	6.0976	19.5131	16.5483	19.8272	48	44	37	117	112	147	1.17767	5.35729e-08	9.2491e-07	up	scaffold_161	467048	467311	-	Zlat_10032715	--	--	--	Os10g0509825 [Oryza sativa Japonica Group]	--	A0A0P0XW52_ORYSJ SubName: Full=Os10g0509825 protein {ECO:0000313|EMBL:BAT11608.1};	--	--	--	--	--	--
Zlat_10020985	1.8306	1.7588	1.8304	0.8142	0.8295	0.7737	77	73	91	40	46	47	-1.21232	6.72739e-08	1.14743e-06	down	scaffold_398	102697	105482	-	Zlat_10020985	--	K00521 ferric-chelate reductase [EC:1.16.1.7] | (RefSeq) LOW QUALITY PROTEIN: probable ferric reduction oxidase 1 (A)	--	hypothetical protein E2562_009865 [Oryza meyeriana var. granulata]	FRO2_ARATH RecName: Full=Ferric reduction oxidase 2; Short=AtFRO2; EC=1.16.1.7; AltName: Full=Ferric-chelate reductase 2; AltName: Full=Protein FERRIC CHELATE REDUCTASE DEFECTIVE 1;	A0A0D9ZPM4_9ORYZ RecName: Full=FAD-binding FR-type domain-containing protein {ECO:0000259|PROSITE:PS51384};	Ferric reductase, NADH/NADPH oxidase and related proteins	GO:0016021,integral component of membrane; GO:0005886,plasma membrane; GO:0140618,ferric-chelate reductase (NADH) activity; GO:0000293,ferric-chelate reductase activity; GO:0046872,metal ion binding; GO:0055072,iron ion homeostasis; GO:0009617,response to bacterium; GO:0033214,siderophore-dependent iron import into cell; GO:0003674,molecular_function; GO:0003824,catalytic activity; GO:0016491,oxi…	PF08022.15:FAD-binding domain	--	--	--
Zlat_10002398	0.1235	0.0626	0.3658	1.1107	1.2182	0.941	4	2	14	42	52	44	2.4598	1.04684e-07	1.74651e-06	up	scaffold_1880	12744	14583	-	Zlat_10002398	--	K03885 NADH:quinone reductase (non-electrogenic) [EC:1.6.5.9] | (RefSeq) internal alternative NAD(P)H-ubiquinone oxidoreductase A1, mitochondrial (A)	ko00190: Oxidative phosphorylation; ko01100: Metabolic pathways	hypothetical protein GUJ93_ZPchr0007g3636 [Zizania palustris]	NDA2_ARATH RecName: Full=Internal alternative NAD(P)H-ubiquinone oxidoreductase A2, mitochondrial; EC=1.6.5.9; AltName: Full=Internal alternative NADH dehydrogenase NDA2; AltName: Full=NADH:ubiquinone reductase (non-electrogenic) NDA2; Flags: Precursor;	A0A8J5T553_ZIZPA RecName: Full=NADH:ubiquinone reductase (non-electrogenic) {ECO:0000256|ARBA:ARBA00012637}; EC=1.6.5.9 {ECO:0000256|ARBA:ARBA00012637};	NADH-dehydrogenase (ubiquinone)	GO:0031304,intrinsic component of mitochondrial inner membrane; GO:0005759,mitochondrial matrix; GO:0005739,mitochondrion; GO:0005777,peroxisome; GO:0050136,NADH dehydrogenase (quinone) activity; GO:0003959,NADPH dehydrogenase activity; GO:0016491,oxidoreductase activity; GO:0006116,NADH oxidation; GO:0003674,molecular_function; GO:0003824,catalytic activity; GO:0003954,NADH dehydrogenase activit…	PF07992.17:Pyridine nucleotide-disulphide oxidoreductase	--	--	--
Zlat_10032956	0.8444	1.0839	0.5001	1.9761	2.0923	2.3193	30	38	21	82	98	119	1.37099	1.05804e-07	1.76207e-06	up	scaffold_170	340837	343181	+	Zlat_10032956	--	K25870 zinc finger protein IDD3/4/5/6/7/8/9/10/11/12/13 | (RefSeq) protein indeterminate-domain 6, chloroplastic isoform X1 (A)	--	hypothetical protein GUJ93_ZPchr0001g29993 [Zizania palustris]	ZWIP5_ARATH RecName: Full=Zinc finger protein WIP5; AltName: Full=WIP-domain protein 5 {ECO:0000303|PubMed:11782451}; Short=AtWIP5 {ECO:0000303|PubMed:11782451};	A0A8J5V281_ZIZPA SubName: Full=Uncharacterized protein {ECO:0000313|EMBL:KAG8054677.1};	FOG: Zn-finger	GO:0005634,nucleus; GO:0003700,DNA-binding transcription factor activity; GO:0046872,metal ion binding; GO:0048856,anatomical structure development; GO:0080022,primary root development; GO:0010468,regulation of gene expression; GO:0006355,regulation of DNA-templated transcription; GO:0003674,molecular_function; GO:0140110,transcription regulator activity; GO:0005488,binding; GO:0043167,ion bindin…	PF13912.9:C2H2-type zinc finger	C2H2	TF	C2H2
Zlat_10032607	1.2116	1.5168	1.206	0.3051	0.4595	0.2714	34	42	40	10	17	11	-1.97014	1.3745e-07	2.26112e-06	down	scaffold_177	788915	791303	+	Zlat_10032607	--	--	--	hypothetical protein GUJ93_ZPchr0007g3142 [Zizania palustris]	NADKC_ARATH RecName: Full=Calmodulin calcium-dependent NAD kinase {ECO:0000305}; EC=2.7.1.23 {ECO:0000269|PubMed:31554701}; AltName: Full=NAD kinase-CaM dependent protein {ECO:0000303|PubMed:31554701}; Short=NADKc {ECO:0000303|PubMed:31554701};	A0A8J5T2Z5_ZIZPA RecName: Full=Zeta_toxin domain-containing protein {ECO:0000259|Pfam:PF06414};	--	GO:0005741,mitochondrial outer membrane; GO:0005524,ATP binding; GO:0005516,calmodulin binding; GO:0003951,NAD+ kinase activity; GO:0006741,NADP biosynthetic process; GO:0016310,phosphorylation; GO:0000166,nucleotide binding; GO:0003674,molecular_function; GO:0005488,binding; GO:0017076,purine nucleotide binding; GO:0030554,adenyl nucleotide binding; GO:0032553,ribonucleotide binding; GO:0032555,…	PF06414.15:Zeta toxin	--	--	--
Zlat_10023929	1.973	2.562	2.3475	0.3696	0.9822	0.2562	32	41	45	7	21	6	-2.14773	1.59932e-07	2.60369e-06	down	scaffold_319	411409	416051	-	Zlat_10023929	--	K06130 lysophospholipase II [EC:3.1.1.5] | (RefSeq) acyl-protein thioesterase 1 homolog 1 isoform X1 (A)	ko00564: Glycerophospholipid metabolism	hypothetical protein GUJ93_ZPchr0007g3728 [Zizania palustris]	CAEH1_ORYSJ RecName: Full=Probable carboxylesterase Os04g0669500 {ECO:0000305}; EC=3.1.1.- {ECO:0000305};	A0A8J5T7N0_ZIZPA RecName: Full=Abhydrolase_2 domain-containing protein {ECO:0000259|Pfam:PF02230};	Lysophospholipase	GO:0005737,cytoplasm; GO:0052689,carboxylic ester hydrolase activity; GO:0008474,palmitoyl-(protein) hydrolase activity; GO:0006631,fatty acid metabolic process; GO:0002084,protein depalmitoylation; GO:0003674,molecular_function; GO:0003824,catalytic activity; GO:0016787,hydrolase activity; GO:0016788,hydrolase activity, acting on ester bonds; GO:0016790,thiolester hydrolase activity; GO:0098599,…	PF02230.19:Phospholipase/Carboxylesterase	--	--	--
Zlat_10028630	0.302	0.5357	0.5111	2.4569	3.1503	1.8824	4	7	8	38	55	36	2.41681	1.6751e-07	2.71923e-06	up	scaffold_218	325744	326424	-	Zlat_10028630	--	--	--	hypothetical protein GUJ93_ZPchr0013g36315 [Zizania palustris]	GL33_ORYSJ RecName: Full=Germin-like protein 3-3; Flags: Precursor;	A0A8J6BWY1_ZIZPA RecName: Full=Cupin type-1 domain-containing protein {ECO:0000259|Pfam:PF00190};	--	GO:0048046,apoplast; GO:0030145,manganese ion binding; GO:0003674,molecular_function; GO:0005488,binding; GO:0043167,ion binding; GO:0043169,cation binding; GO:0046872,metal ion binding; GO:0046914,transition metal ion binding; GO:0005575,cellular_component; GO:0005576,extracellular region; GO:0110165,cellular anatomical entity	PF00190.25:Cupin	--	--	--
Zlat_10041808	1.0439	0.9215	1.0542	0.2307	0.281	0.1632	31	27	37	8	11	7	-2.21816	2.20355e-07	3.52045e-06	down	scaffold_54	880960	885620	-	Zlat_10041808	--	--	--	hypothetical protein GUJ93_ZPchr0006g41465 [Zizania palustris]	TORL3_ARATH RecName: Full=TORTIFOLIA1-like protein 3 {ECO:0000303|PubMed:15324671};	A0A8J5W240_ZIZPA SubName: Full=Uncharacterized protein {ECO:0000313|EMBL:KAG8072333.1};	--	GO:0005874,microtubule; GO:0008017,microtubule binding; GO:0003674,molecular_function; GO:0005488,binding; GO:0005515,protein binding; GO:0008092,cytoskeletal protein binding; GO:0015631,tubulin binding; GO:0005575,cellular_component; GO:0005622,intracellular anatomical structure; GO:0005856,cytoskeleton; GO:0015630,microtubule cytoskeleton; GO:0043226,organelle; GO:0043228,non-membrane-bounded o…	PF13646.9:HEAT repeats	--	--	--
Zlat_10019527	2.0452	1.7766	1.8128	3.8359	4.6911	4.1813	42	36	44	92	127	124	1.13067	2.30228e-07	3.67195e-06	up	scaffold_427	17116	20828	+	Zlat_10019527	--	--	--	hypothetical protein GUJ93_ZPchr0006g42049 [Zizania palustris]	BURP9_ORYSJ RecName: Full=BURP domain-containing protein 9; Short=OsBURP09; Flags: Precursor;	A0A8J5TG97_ZIZPA RecName: Full=BURP domain-containing protein {ECO:0000259|Pfam:PF03181};	--	--	PF03181.18:BURP domain	--	--	--
Zlat_10029564	0.1534	0.1554	0	0.7552	1.0762	1.0621	4	4	0	23	37	40	3.25742	2.85607e-07	4.47688e-06	up	scaffold_244	368112	369452	-	Zlat_10029564	--	--	--	glycine-rich cell wall structural protein [Oryza sativa Japonica Group]	--	A0A0E0HZT8_ORYNI SubName: Full=Uncharacterized protein {ECO:0000313|EnsemblPlants:ONIVA07G10380.1};	--	--	--	--	--	--
Zlat_10000485	0.7388	0.7488	0.7085	2.6991	2.0176	2.4216	15	15	17	64	54	71	1.6545	2.94415e-07	4.59964e-06	up	scaffold_2873	5027	7347	-	Zlat_10000485	--	--	--	hypothetical protein GUJ93_ZPchr0006g44655 [Zizania palustris]	--	A0A8J5SHC0_ZIZPA SubName: Full=Uncharacterized protein {ECO:0000313|EMBL:KAG8072163.1};	--	--	PF04720.15:PDDEXK-like family of unknown function	--	--	--
Zlat_10017212	3.996	4.4761	3.203	10.0845	8.2959	8.3741	38	42	36	112	104	115	1.15628	3.14823e-07	4.89952e-06	up	scaffold_487	355489	355977	+	Zlat_10017212	--	--	--	hypothetical protein DAI22_07g227500 [Oryza sativa Japonica Group]	--	Q8H3A5_ORYSJ SubName: Full=Os07g0613800 protein {ECO:0000313|EMBL:BAF22172.1};	--	--	PF07911.16:Protein of unknown function (DUF1677)	--	--	--
Zlat_10041766	4.1836	3.3343	3.6771	1.9824	1.8487	1.8282	103	81	107	57	60	65	-1.03167	3.17708e-07	4.93355e-06	down	scaffold_54	465967	467341	-	Zlat_10041766	--	K23877 xyloglucan O-acetyltransferase | (RefSeq) protein ALTERED XYLOGLUCAN 4-like isoform X1 (A)	--	hypothetical protein GUJ93_ZPchr0006g45451 [Zizania palustris]	TBL19_ARATH RecName: Full=Protein trichome birefringence-like 19;	A0A8J5SSA8_ZIZPA RecName: Full=PMR5N domain-containing protein {ECO:0000259|Pfam:PF14416};	--	GO:0005794,Golgi apparatus; GO:0016021,integral component of membrane; GO:0016413,O-acetyltransferase activity; GO:0003674,molecular_function; GO:0003824,catalytic activity; GO:0008374,O-acyltransferase activity; GO:0016407,acetyltransferase activity; GO:0016740,transferase activity; GO:0016746,acyltransferase activity; GO:0016747,acyltransferase activity, transferring groups other than amino-acy…	PF13839.9:GDSL/SGNH-like Acyl-Esterase family found in Pmr5 and Cas1p	--	--	--
Zlat_10048515	3.4831	2.9727	4.1879	7.2205	8.2046	8.6957	38	32	54	92	118	137	1.12829	3.19889e-07	4.96469e-06	up	scaffold_2	1236460	1239131	-	Zlat_10048515	--	K09539 DnaJ homolog subfamily C member 19 | (RefSeq) mitochondrial import inner membrane translocase subunit TIM14-3 isoform X1 (A)	--	hypothetical protein EE612_020764, partial [Oryza sativa]	TI143_ARATH RecName: Full=Mitochondrial import inner membrane translocase subunit TIM14-3; AltName: Full=Chaperone DnaJ-domain containing protein 3;	A0A0P0W464_ORYSJ SubName: Full=Os03g0776900 protein {ECO:0000313|EMBL:BAS86642.1}; Flags: Fragment;	Molecular chaperone (DnaJ superfamily)	GO:0016021,integral component of membrane; GO:0001405,PAM complex, Tim23 associated import motor; GO:0001671,ATPase activator activity; GO:0030150,protein import into mitochondrial matrix; GO:0003674,molecular_function; GO:0098772,molecular function regulator activity; GO:0140677,molecular function activator activity; GO:0006605,protein targeting; GO:0006626,protein targeting to mitochondrion; GO…	PF03656.16:Pam16	--	--	--
Zlat_10032604	1.1427	1.6299	1.7546	0.5436	0.321	0.3517	27	38	49	15	10	12	-1.96241	3.25117e-07	5.04306e-06	down	scaffold_177	757276	760988	+	Zlat_10032604	--	K00279 cytokinin dehydrogenase [EC:1.5.99.12] | (RefSeq) cytokinin dehydrogenase 5 isoform X1 (A)	ko00908: Zeatin biosynthesis; ko01110: Biosynthesis of secondary metabolites	hypothetical protein GUJ93_ZPchr0007g5889 [Zizania palustris]	CKX5_ORYSJ RecName: Full=Cytokinin dehydrogenase 5; EC=1.5.99.12; AltName: Full=Cytokinin oxidase 5; Short=OsCKX5; Flags: Precursor;	A0A8J5VY25_ZIZPA RecName: Full=Cytokinin dehydrogenase {ECO:0000256|ARBA:ARBA00011928}; EC=1.5.99.12 {ECO:0000256|ARBA:ARBA00011928};	Proteins containing the FAD binding domain	GO:0005615,extracellular space; GO:0019139,cytokinin dehydrogenase activity; GO:0071949,FAD binding; GO:0016491,oxidoreductase activity; GO:0009690,cytokinin metabolic process; GO:0003674,molecular_function; GO:0003824,catalytic activity; GO:0016645,oxidoreductase activity, acting on the CH-NH group of donors; GO:0000166,nucleotide binding; GO:0005488,binding; GO:0036094,small molecule binding; G…	PF09265.13:Cytokinin dehydrogenase 1, FAD and cytokinin binding	--	--	--
Zlat_10022879	2.981	2.5563	2.0856	5.6939	5.3922	5.2003	52	44	43	116	124	131	1.05663	3.8891e-07	5.97682e-06	up	scaffold_350	416070	417102	-	Zlat_10022879	--	K13993 HSP20 family protein | (RefSeq) 24.1 kDa heat shock protein, mitochondrial (A)	ko04141: Protein processing in endoplasmic reticulum	hypothetical protein GUJ93_ZPchr0006g43974 [Zizania palustris]	HS24M_ORYSJ RecName: Full=24.1 kDa heat shock protein, mitochondrial; Short=OsHsp24.1; Flags: Precursor;	A0A8J5T249_ZIZPA RecName: Full=SHSP domain-containing protein {ECO:0000259|Pfam:PF00011};	Molecular chaperone (small heat-shock protein Hsp26/Hsp42)	GO:0005739,mitochondrion; GO:0009408,response to heat; GO:0006970,response to osmotic stress; GO:0006950,response to stress; GO:0008150,biological_process; GO:0009266,response to temperature stimulus; GO:0009628,response to abiotic stimulus; GO:0050896,response to stimulus; GO:0005575,cellular_component; GO:0005622,intracellular anatomical structure; GO:0005737,cytoplasm; GO:0043226,organelle; GO…	PF00011.24:Hsp20/alpha crystallin family	--	--	--
Zlat_10047698	1.7628	1.7105	2.0944	0.8671	0.5975	0.5714	47	45	66	27	21	22	-1.51429	4.28227e-07	6.54192e-06	down	scaffold_8	864298	869885	-	Zlat_10047698	--	K20718 LRR receptor-like serine/threonine-protein kinase ERECTA [EC:2.7.11.1] | (RefSeq) LRR receptor-like serine/threonine-protein kinase ERL1 (A)	ko04016: MAPK signaling pathway - plant	hypothetical protein GUJ93_ZPchr0002g26663 [Zizania palustris]	WAK3_ARATH RecName: Full=Wall-associated receptor kinase 3; EC=2.7.11.-; Flags: Precursor;	A0A8J5VEQ9_ZIZPA SubName: Full=Uncharacterized protein {ECO:0000313|EMBL:KAG8057091.1};	--	GO:0016021,integral component of membrane; GO:0005886,plasma membrane; GO:0005524,ATP binding; GO:0005509,calcium ion binding; GO:0030247,polysaccharide binding; GO:0106310,protein serine kinase activity; GO:0004674,protein serine/threonine kinase activity; GO:0007166,cell surface receptor signaling pathway; GO:0006468,protein phosphorylation; GO:0000166,nucleotide binding; GO:0003674,molecular_f…	PF00069.28:Protein kinase domain	--	--	--
Zlat_10025470	0.6199	0.9424	0.6556	1.8047	1.928	2.1249	20	30	25	68	82	99	1.36427	4.30479e-07	6.57277e-06	up	scaffold_303	135754	139973	-	Zlat_10025470	--	K13436 pto-interacting protein 1 [EC:2.7.11.1] | (RefSeq) PTI1-like tyrosine-protein kinase 1 (A)	ko04626: Plant-pathogen interaction	hypothetical protein GUJ93_ZPchr0003g17320 [Zizania palustris]	SRF6_ARATH RecName: Full=Protein STRUBBELIG-RECEPTOR FAMILY 6; AltName: Full=Leucine-rich repeat receptor kinase-like protein SRF6; Flags: Precursor;	A0A8J5VK87_ZIZPA SubName: Full=Uncharacterized protein {ECO:0000313|EMBL:KAG8063121.1};	--	GO:0016021,integral component of membrane; GO:0005886,plasma membrane; GO:0005524,ATP binding; GO:0004714,transmembrane receptor protein tyrosine kinase activity; GO:0006468,protein phosphorylation; GO:0000166,nucleotide binding; GO:0003674,molecular_function; GO:0005488,binding; GO:0017076,purine nucleotide binding; GO:0030554,adenyl nucleotide binding; GO:0032553,ribonucleotide binding; GO:0032…	PF13855.9:Leucine rich repeat	--	--	--
Zlat_10034609	6.1657	3.2493	4.9037	1.795	0.9354	1.2809	50	26	47	17	10	15	-1.89435	4.5301e-07	6.87962e-06	down	scaffold_141	542178	543278	+	Zlat_10034609	--	K13098 RNA-binding protein FUS | (RefSeq) transcription initiation factor TFIID subunit 15b isoform X1 (A)	ko03015: mRNA surveillance pathway; ko03040: Spliceosome	hypothetical protein GUJ93_ZPchr0001g30122 [Zizania palustris]	--	A0A8J5VNV7_ZIZPA SubName: Full=Uncharacterized protein {ECO:0000313|EMBL:KAG8051649.1};	RNA-binding Ran Zn-finger protein and related proteins	--	PF00641.21:Zn-finger in Ran binding protein and others	--	--	--
Zlat_10027804	1.8668	1.8059	1.2205	4.868	4.377	4.7007	22	21	17	67	68	80	1.47811	4.55355e-07	6.90781e-06	up	scaffold_246	428251	430672	+	Zlat_10027804	--	K25918 augmin complex subunit 8 | (RefSeq) AUGMIN subunit 8 (A)	--	hypothetical protein GUJ93_ZPchr0010g10154 [Zizania palustris]	AUG8_ARATH RecName: Full=AUGMIN subunit 8 {ECO:0000303|PubMed:22505726}; AltName: Full=QWRF motif-containing protein 8 {ECO:0000303|PubMed:20978221}; AltName: Full=ROP1 enhancer 2 {ECO:0000303|PubMed:23735294};	A0A8J5WFW1_ZIZPA SubName: Full=Uncharacterized protein {ECO:0000313|EMBL:KAG8087534.1};	--	GO:0005737,cytoplasm; GO:0005880,nuclear microtubule; GO:0008017,microtubule binding; GO:0051301,cell division; GO:0051225,spindle assembly; GO:0003674,molecular_function; GO:0005488,binding; GO:0005515,protein binding; GO:0008092,cytoskeletal protein binding; GO:0015631,tubulin binding; GO:0008150,biological_process; GO:0009987,cellular process; GO:0000226,microtubule cytoskeleton organization; …	PF04484.15:QWRF family	--	--	--
Zlat_10006232	0.6897	0.7767	1.1023	2.406	1.8215	1.9635	27	30	51	110	94	111	1.20621	5.72271e-07	8.54837e-06	up	scaffold_1009	109330	111342	+	Zlat_10006232	--	K27628 U-box domain-containing protein 12/13 [EC:2.3.2.27] | (RefSeq) protein spotted leaf 11 (A)	ko04075: Plant hormone signal transduction	hypothetical protein GUJ93_ZPchr0010g9047 [Zizania palustris]	PUB16_ARATH RecName: Full=U-box domain-containing protein 16; EC=2.3.2.27; AltName: Full=Plant U-box protein 16; AltName: Full=RING-type E3 ubiquitin transferase PUB16 {ECO:0000305};	A0A8J6BEW8_ZIZPA RecName: Full=U-box domain-containing protein {ECO:0000259|Pfam:PF04564};	FOG: Armadillo/beta-catenin-like repeats	GO:0005737,cytoplasm; GO:0005634,nucleus; GO:0004842,ubiquitin-protein transferase activity; GO:0003674,molecular_function; GO:0003824,catalytic activity; GO:0016740,transferase activity; GO:0019787,ubiquitin-like protein transferase activity; GO:0140096,catalytic activity, acting on a protein; GO:0005575,cellular_component; GO:0005622,intracellular anatomical structure; GO:0110165,cellular anato…	PF04564.18:U-box domain	--	--	--
Zlat_10002429	0	0.2518	0.2102	2.3397	2.7324	3.2684	0	2	2	22	29	38	4.10914	6.328e-07	9.38803e-06	up	scaffold_1824	12296	14138	-	Zlat_10002429	--	K23166 optic atrophy 3 protein | (RefSeq) OPA3-like protein (A)	--	hypothetical protein GUJ93_ZPchr0001g32523 [Zizania palustris]	--	A0A0E0FT94_ORYNI SubName: Full=Uncharacterized protein {ECO:0000313|EnsemblPlants:ONIVA01G35610.3};	Predicted coiled-coil protein	--	PF07047.15:Optic atrophy 3 protein (OPA3)	--	--	--
Zlat_10033469	5.7444	4.8828	4.3115	2.5386	1.4056	1.7323	62	52	55	32	20	27	-1.44977	6.33737e-07	9.39699e-06	down	scaffold_164	69864	70418	-	Zlat_10033469	--	--	--	hypothetical protein GUJ93_ZPchr0001g31707 [Zizania palustris]	--	A0A8J5VNJ0_ZIZPA RecName: Full=DUF4408 domain-containing protein {ECO:0000259|Pfam:PF14364};	--	--	PF14364.9:Domain of unknown function (DUF4408)	--	--	--
Zlat_10007974	2.9461	3.5286	3.5501	6.2681	8.6004	7.7274	33	39	47	82	127	125	1.12701	6.73512e-07	9.93985e-06	up	scaffold_826	162806	163598	+	Zlat_10007974	--	--	--	hypothetical protein GUJ93_ZPchr0010g8390 [Zizania palustris]	PHO32_ARATH RecName: Full=Universal stress protein PHOS32 {ECO:0000303|PubMed:12644671}; AltName: Full=Phosphorylated protein of 32 kDa {ECO:0000303|PubMed:18285339}; Short=AtPHOS32 {ECO:0000303|PubMed:18285339}; Flags: Precursor;	A0A8J5W8Q5_ZIZPA RecName: Full=Usp domain-containing protein {ECO:0000259|Pfam:PF00582};	--	GO:0009507,chloroplast; GO:0009536,plastid; GO:0005524,ATP binding; GO:0002238,response to molecule of fungal origin; GO:0000166,nucleotide binding; GO:0003674,molecular_function; GO:0005488,binding; GO:0017076,purine nucleotide binding; GO:0030554,adenyl nucleotide binding; GO:0032553,ribonucleotide binding; GO:0032555,purine ribonucleotide binding; GO:0032559,adenyl ribonucleotide binding; GO:0…	PF00582.29:Universal stress protein family	--	--	--
Zlat_10000125	5.0959	4.069	3.5276	0.9255	0.5857	1.1762	33	26	27	7	5	11	-2.27208	6.91712e-07	1.02031e-05	down	scaffold_3555	2042	2534	-	Zlat_10000125	--	K15633 2,3-bisphosphoglycerate-independent phosphoglycerate mutase [EC:5.4.2.12] | (RefSeq) 2,3-bisphosphoglycerate-independent phosphoglycerate mutase (A)	ko00010: Glycolysis / Gluconeogenesis; ko00260: Glycine, serine and threonine metabolism; ko01100: Metabolic pathways; ko01110: Biosynthesis of secondary metabolites; ko01200: Carbon metabolism; ko01230: Biosynthesis of amino acids	hypothetical protein PVAP13_1NG412500 [Panicum virgatum]	PMGI_MAIZE RecName: Full=2,3-bisphosphoglycerate-independent phosphoglycerate mutase; Short=BPG-independent PGAM; Short=Phosphoglyceromutase; EC=5.4.2.12; AltName: Full=PGAM-I;	A2ZZ01_ORYSJ RecName: Full=Phosphoglycerate mutase (2,3-diphosphoglycerate-independent) {ECO:0000256|ARBA:ARBA00012026}; EC=5.4.2.12 {ECO:0000256|ARBA:ARBA00012026};	Phosphoglycerate mutase	GO:0005737,cytoplasm; GO:0046537,2,3-bisphosphoglycerate-independent phosphoglycerate mutase activity; GO:0030145,manganese ion binding; GO:0044262,cellular carbohydrate metabolic process; GO:0006007,glucose catabolic process; GO:0006096,glycolytic process; GO:0003674,molecular_function; GO:0003824,catalytic activity; GO:0004619,phosphoglycerate mutase activity; GO:0016853,isomerase activity; GO:…	PF01676.21:Metalloenzyme superfamily	--	--	--
Zlat_10025346	1.2311	0.8638	1.0416	4.8651	3.951	2.8854	13	9	13	60	55	44	1.84605	7.38033e-07	1.08467e-05	up	scaffold_288	212082	212856	+	Zlat_10025346	--	--	--	hypothetical protein GUJ93_ZPchr0012g18875 [Zizania palustris]	USPAL_ARATH RecName: Full=Universal stress protein A-like protein;	A0A8J5WNE1_ZIZPA RecName: Full=Usp domain-containing protein {ECO:0000259|Pfam:PF00582};	--	GO:0005829,cytosol; GO:0005886,plasma membrane; GO:0016208,AMP binding; GO:0000166,nucleotide binding; GO:0003674,molecular_function; GO:0005488,binding; GO:0017076,purine nucleotide binding; GO:0030554,adenyl nucleotide binding; GO:0032553,ribonucleotide binding; GO:0032555,purine ribonucleotide binding; GO:0032559,adenyl ribonucleotide binding; GO:0036094,small molecule binding; GO:0043167,ion …	PF00582.29:Universal stress protein family	--	--	--
Zlat_10042483	0.758	0.9417	1.262	0.2931	0.1855	0.4064	31	38	61	14	10	24	-1.78717	8.3805e-07	1.21962e-05	down	scaffold_51	1206318	1213098	-	Zlat_10042483	--	--	--	hypothetical protein GUJ93_ZPchr0002g26662 [Zizania palustris]	Y5780_ARATH RecName: Full=BTB/POZ domain-containing protein At5g47800;	A0A8J5VUI7_ZIZPA RecName: Full=NPH3 domain-containing protein {ECO:0000259|Pfam:PF03000};	--	GO:0016567,protein ubiquitination; GO:0006807,nitrogen compound metabolic process; GO:0008150,biological_process; GO:0008152,metabolic process; GO:0019538,protein metabolic process; GO:0032446,protein modification by small protein conjugation; GO:0036211,protein modification process; GO:0043170,macromolecule metabolic process; GO:0043412,macromolecule modification; GO:0044238,primary metabolic pr…	PF03000.17:NPH3 family	--	--	--
Zlat_10044482	2.0569	1.792	1.3128	0.7416	0.4927	0.5997	57	49	43	24	18	24	-1.53807	8.55772e-07	1.24349e-05	down	scaffold_31	1198762	1202823	+	Zlat_10044482	--	K13437 receptor kinase-like protein | (RefSeq) probable LRR receptor-like serine/threonine-protein kinase At3g47570 (A)	ko04626: Plant-pathogen interaction	hypothetical protein GUJ93_ZPchr0012g20286 [Zizania palustris]	XA21_ORYSJ RecName: Full=Receptor kinase-like protein Xa21 {ECO:0000303|PubMed:22735448}; EC=2.7.11.1 {ECO:0000250|UniProtKB:Q1MX30, ECO:0000255|PROSITE-ProRule:PRU00159}; Contains: RecName: Full=Receptor kinase-like protein Xa21, processed {ECO:0000303|PubMed:22735448}; Flags: Precursor;	A0A8J5WQM3_ZIZPA SubName: Full=Uncharacterized protein {ECO:0000313|EMBL:KAG8094591.1};	--	GO:0032541,cortical endoplasmic reticulum; GO:0005789,endoplasmic reticulum membrane; GO:0016021,integral component of membrane; GO:0005634,nucleus; GO:1990578,perinuclear endoplasmic reticulum membrane; GO:0005886,plasma membrane; GO:0005524,ATP binding; GO:0106310,protein serine kinase activity; GO:0004674,protein serine/threonine kinase activity; GO:0006952,defense response; GO:0006468,protein…	PF00069.28:Protein kinase domain	--	--	--
Zlat_10008629	2.9021	3.125	5.0643	8.8525	8.1178	7.9757	32	34	66	114	118	127	1.10488	9.08463e-07	1.31464e-05	up	scaffold_879	206248	206814	+	Zlat_10008629	--	--	--	hypothetical protein GUJ93_ZPchr0007g3296 [Zizania palustris]	--	A0A8J5SK32_ZIZPA SubName: Full=Uncharacterized protein {ECO:0000313|EMBL:KAG8078071.1};	--	--	--	--	--	--
Zlat_10017354	2.6422	2.4032	1.8916	5.3949	4.985	5.2075	39	35	33	93	97	111	1.13066	1.15298e-06	1.63581e-05	up	scaffold_492	218437	219578	+	Zlat_10017354	--	K02922 large subunit ribosomal protein L37e | (RefSeq) 60S ribosomal protein L37-1 (A)	ko03010: Ribosome	Os04g0127200, partial [Oryza sativa Japonica Group]	RL371_ARATH RecName: Full=60S ribosomal protein L37-1;	A0A0P0W697_ORYSJ SubName: Full=Os04g0127200 protein {ECO:0000313|EMBL:BAS87680.1}; Flags: Fragment;	60S ribosomal protein L37	GO:0022625,cytosolic large ribosomal subunit; GO:0005576,extracellular region; GO:0046872,metal ion binding; GO:0003729,mRNA binding; GO:0003723,RNA binding; GO:0019843,rRNA binding; GO:0003735,structural constituent of ribosome; GO:0006412,translation; GO:0003674,molecular_function; GO:0005488,binding; GO:0043167,ion binding; GO:0043169,cation binding; GO:0003676,nucleic acid binding; GO:0097159…	PF02225.25:PA domain	--	--	--
Zlat_10015632	7.7133	7.8172	8.9734	4.1278	3.7381	4.1543	72	72	99	45	46	56	-1.07694	1.1726e-06	1.66115e-05	down	scaffold_546	35721	44841	-	Zlat_10015632	--	K16252 DNA-directed RNA polymerase IV and V subunit 2 [EC:2.7.7.6] | (RefSeq) DNA-directed RNA polymerases IV and V subunit 2 (A)	ko03020: RNA polymerase	hypothetical protein GUJ93_ZPchr0458g22674 [Zizania palustris]	RPD2B_ARATH RecName: Full=DNA-directed RNA polymerase D subunit 2b; Short=AtNRPD2b; Short=Nuclear RNA polymerase D 2b; EC=2.7.7.6; AltName: Full=RNA polymerase IV subunit 2b; Short=POL IV 2b;	A0A8J5RS97_ZIZPA RecName: Full=DNA-directed RNA polymerase {ECO:0000256|ARBA:ARBA00012418}; EC=2.7.7.6 {ECO:0000256|ARBA:ARBA00012418};	RNA polymerase II, second largest subunit	GO:0005634,nucleus; GO:0005665,RNA polymerase II, core complex; GO:0000418,RNA polymerase IV complex; GO:0000419,RNA polymerase V complex; GO:0003677,DNA binding; GO:0003899,DNA-directed 5'-3' RNA polymerase activity; GO:0046872,metal ion binding; GO:0032549,ribonucleoside binding; GO:0006351,DNA-templated transcription; GO:0003674,molecular_function; GO:0003676,nucleic acid binding; GO:0005488,b…	PF04563.18:RNA polymerase beta subunit	--	--	--
Zlat_10018480	1.7638	1.5584	1.7219	0.8519	0.3431	0.2192	39	34	45	22	10	7	-1.91968	1.24601e-06	1.75635e-05	down	scaffold_446	382764	385200	+	Zlat_10018480	--	--	--	uncharacterized protein LOC107276005 [Oryza sativa Japonica Group]	--	A0A0P0X165_ORYSJ SubName: Full=Os06g0727800 protein {ECO:0000313|EMBL:BAS99616.1};	--	--	PF05212.15:Protein of unknown function (DUF707)	--	--	--
Zlat_10021927	0.3703	0.8042	0.7609	2.8085	2.0868	1.905	7	15	17	62	52	52	1.75231	1.24931e-06	1.75925e-05	up	scaffold_354	294678	295896	-	Zlat_10021927	--	K00430 peroxidase [EC:1.11.1.7] | (RefSeq) peroxidase P7 (A)	ko00940: Phenylpropanoid biosynthesis; ko01100: Metabolic pathways; ko01110: Biosynthesis of secondary metabolites	hypothetical protein GUJ93_ZPchr0006g44931 [Zizania palustris]	PERP7_BRARR RecName: Full=Peroxidase P7; EC=1.11.1.7; AltName: Full=TP7;	A0A8J5T0A3_ZIZPA RecName: Full=PEROXIDASE_4 domain-containing protein {ECO:0000259|Pfam:PF00141};	--	GO:0020037,heme binding; GO:0046872,metal ion binding; GO:0004601,peroxidase activity; GO:0042744,hydrogen peroxide catabolic process; GO:0006979,response to oxidative stress; GO:0003674,molecular_function; GO:0005488,binding; GO:0046906,tetrapyrrole binding; GO:0097159,organic cyclic compound binding; GO:1901363,heterocyclic compound binding; GO:0043167,ion binding; GO:0043169,cation binding; GO…	PF00141.26:Peroxidase	--	--	--
Zlat_10017355	2.0602	2.0879	1.8128	5.3626	4.9383	4.6222	25	25	26	76	79	81	1.28019	1.62939e-06	2.25125e-05	up	scaffold_492	228876	229586	+	Zlat_10017355	--	K25898 CO(2)-response secreted protease | (RefSeq) CO(2)-response secreted protease (A)	--	hypothetical protein OsI_14684 [Oryza sativa Indica Group]	SBT39_ARATH RecName: Full=Subtilisin-like protease SBT3.9 {ECO:0000303|PubMed:16193095}; EC=3.4.21.- {ECO:0000255|PROSITE-ProRule:PRU10082}; AltName: Full=Subtilase subfamily 3 member 9 {ECO:0000303|PubMed:16193095}; Short=AtSBT3.9 {ECO:0000303|PubMed:16193095}; Flags: Precursor;	A0A0E0DA92_9ORYZ SubName: Full=Uncharacterized protein {ECO:0000313|EnsemblPlants:OMERI04G01090.4};	--	GO:0005615,extracellular space; GO:0004252,serine-type endopeptidase activity; GO:0006508,proteolysis; GO:0003674,molecular_function; GO:0003824,catalytic activity; GO:0004175,endopeptidase activity; GO:0008233,peptidase activity; GO:0008236,serine-type peptidase activity; GO:0016787,hydrolase activity; GO:0017171,serine hydrolase activity; GO:0140096,catalytic activity, acting on a protein; GO:0…	PF17766.4:Fibronectin type-III domain	--	--	--
Zlat_10028943	0.1739	0.4993	0.331	4.429	1.7366	1.8461	12	34	27	357	158	184	2.94933	1.76354e-06	2.42065e-05	up	scaffold_242	294065	304491	+	Zlat_10028943	--	K15505 DNA repair protein RAD5 [EC:5.6.2.-] | (RefSeq) putative SWI/SNF-related matrix-associated actin-dependent regulator of chromatin subfamily A member 3-like 2 isoform X1 (A)	--	hypothetical protein E2562_000439 [Oryza meyeriana var. granulata]	CHR28_ARATH RecName: Full=Helicase-like transcription factor CHR28 {ECO:0000305}; EC=3.6.4.- {ECO:0000305}; AltName: Full=Protein CHROMATIN REMODELING 28 {ECO:0000305}; AltName: Full=Protein SNF2-RING-HELICASE-LIKE 2 {ECO:0000303|PubMed:25425661};	A0A6G1CAP8_9ORYZ SubName: Full=Uncharacterized protein {ECO:0000313|EMBL:KAF0897725.1};	Helicase-like transcription factor HLTF/DNA helicase RAD5, DEAD-box superfamily	GO:0005634,nucleus; GO:0005524,ATP binding; GO:0008094,ATP-dependent activity, acting on DNA; GO:0140658,ATP-dependent chromatin remodeler activity; GO:0003677,DNA binding; GO:0004386,helicase activity; GO:0016787,hydrolase activity; GO:0046872,metal ion binding; GO:0006281,DNA repair; GO:0080188,gene silencing by RNA-directed DNA methylation; GO:0000166,nucleotide binding; GO:0003674,molecular_f…	PF00176.26:SNF2-related domain	SNF2	TR	SNF2
Zlat_10013730	1.258	0.8287	0.7185	0.2962	0.2147	0.196	40	26	27	11	9	9	-2.04061	1.88795e-06	2.57639e-05	down	scaffold_607	220348	223338	+	Zlat_10013730	--	K03834 tyrosine-specific transport protein | (RefSeq) tyrosine-specific transport protein 2 isoform X1 (A)	--	hypothetical protein OsI_10793 [Oryza sativa Indica Group]	--	A0A0E0KBE8_ORYPU SubName: Full=Uncharacterized protein {ECO:0000313|EnsemblPlants:OPUNC03G10540.1};	--	GO:0016021,integral component of membrane; GO:0005886,plasma membrane; GO:0003333,amino acid transmembrane transport; GO:0006810,transport; GO:0006865,amino acid transport; GO:0008150,biological_process; GO:0009987,cellular process; GO:0015849,organic acid transport; GO:0051179,localization; GO:0051234,establishment of localization; GO:0055085,transmembrane transport; GO:0071702,organic substance…	PF03222.16:Tryptophan/tyrosine permease family	--	--	--
Zlat_10003786	0.1754	0.4443	0.5564	1.6516	1.5629	1.4571	4	10	15	44	47	48	1.91938	1.89149e-06	2.57999e-05	up	scaffold_1355	28853	30025	+	Zlat_10003786	--	--	--	protein PHOSPHATE-INDUCED 1 homolog [Oryza brachyantha]	PHI1_ORYSJ RecName: Full=Protein PHOSPHATE-INDUCED 1 homolog {ECO:0000303|PubMed:24486766}; Short=OsPHI-1 {ECO:0000303|PubMed:24486766}; Flags: Precursor;	J3LH90_ORYBR SubName: Full=Uncharacterized protein {ECO:0000313|EnsemblPlants:OB02G40070.1};	--	GO:0048046,apoplast; GO:0005615,extracellular space; GO:0005575,cellular_component; GO:0005576,extracellular region; GO:0110165,cellular anatomical entity	PF04674.15:Phosphate-induced protein 1 conserved region	--	--	--
Zlat_10027515	1.3376	1.0041	1.0898	0.2545	0.1503	0.2744	27	20	26	6	4	8	-2.37926	2.26618e-06	3.04549e-05	down	scaffold_257	565272	566958	-	Zlat_10027515	--	--	--	hypothetical protein GUJ93_ZPchr0012g21359 [Zizania palustris]	--	A0A8J5WH31_ZIZPA RecName: Full=Remorin_C domain-containing protein {ECO:0000259|Pfam:PF03763};	--	--	PF03763.16:Remorin, C-terminal region	--	--	--
Zlat_10027918	1.0326	1.0988	1.1357	3.0944	2.7023	2.7171	20	21	26	70	69	76	1.33131	2.37534e-06	3.17258e-05	up	scaffold_238	578687	582418	-	Zlat_10027918	--	K08850 aurora kinase, other [EC:2.7.11.1] | (RefSeq) serine/threonine-protein kinase Aurora-2 isoform X1 (A)	--	serine/threonine-protein kinase Aurora-2 [Oryza sativa Japonica Group]	AUR1_ARATH RecName: Full=Serine/threonine-protein kinase Aurora-1; Short=AtAur1; EC=2.7.11.1; AltName: Full=Aurora-like kinase 1;	Q5SNH4_ORYSJ RecName: Full=Aurora kinase {ECO:0000256|RuleBase:RU367134}; EC=2.7.11.1 {ECO:0000256|RuleBase:RU367134};	Serine/threonine protein kinase	GO:0009504,cell plate; GO:0032133,chromosome passenger complex; GO:0005874,microtubule; GO:0031965,nuclear membrane; GO:0005730,nucleolus; GO:0005634,nucleus; GO:0009524,phragmoplast; GO:0005819,spindle; GO:0005876,spindle microtubule; GO:0051233,spindle midzone; GO:0000922,spindle pole; GO:0005524,ATP binding; GO:0035175,histone kinase activity (H3-S10 specific); GO:0035174,histone serine kinase…	PF00069.28:Protein kinase domain	--	--	--
Zlat_10010546	9.1334	11.7923	9.7388	5.9992	4.5555	5.025	73	93	92	56	48	58	-1.0261	2.52963e-06	3.36119e-05	down	scaffold_745	108189	108599	-	Zlat_10010546	--	K09753 cinnamoyl-CoA reductase [EC:1.2.1.44] | (RefSeq) cinnamoyl-CoA reductase 1 isoform X1 (A)	ko00940: Phenylpropanoid biosynthesis; ko01100: Metabolic pathways; ko01110: Biosynthesis of secondary metabolites	hypothetical protein E2562_015702 [Oryza meyeriana var. granulata]	DFRA_GERHY RecName: Full=Dihydroflavonol 4-reductase; Short=DFR; EC=1.1.1.219 {ECO:0000250|UniProtKB:Q9XES5}; AltName: Full=Dihydrokaempferol 4-reductase; AltName: Full=Flavanone 4-reductase; Short=FNR; EC=1.1.1.234 {ECO:0000250|UniProtKB:Q9XES5};	A0A0E0LMZ2_ORYPU RecName: Full=Epimerase domain-containing protein {ECO:0000259|Pfam:PF01370};	Flavonol reductase/cinnamoyl-CoA reductase	GO:0045552,dihydrokaempferol 4-reductase activity; GO:0047890,flavanone 4-reductase activity; GO:0009718,anthocyanin-containing compound biosynthetic process; GO:0003674,molecular_function; GO:0003824,catalytic activity; GO:0016491,oxidoreductase activity; GO:0016614,oxidoreductase activity, acting on CH-OH group of donors; GO:0016616,oxidoreductase activity, acting on the CH-OH group of donors, …	PF01370.24:NAD dependent epimerase/dehydratase family	--	--	--
Zlat_10013083	0.3377	0.0856	0.5715	2.1689	1.6013	2.6311	4	1	8	30	25	45	2.59625	2.64182e-06	3.50039e-05	up	scaffold_619	208001	209007	+	Zlat_10013083	--	--	--	hypothetical protein GUJ93_ZPchr0005g14388 [Zizania palustris]	NAC75_ARATH RecName: Full=NAC domain-containing protein 75 {ECO:0000303|PubMed:15029955}; Short=ANAC075 {ECO:0000303|PubMed:15029955};	A0A8J5SFH3_ZIZPA RecName: Full=NAC domain-containing protein {ECO:0000259|Pfam:PF02365};	--	GO:0005634,nucleus; GO:0003700,DNA-binding transcription factor activity; GO:0000976,transcription cis-regulatory region binding; GO:0071555,cell wall organization; GO:0045893,positive regulation of DNA-templated transcription; GO:0006355,regulation of DNA-templated transcription; GO:0010321,regulation of vegetative phase change; GO:1905177,tracheary element differentiation; GO:0003674,molecular_…	PF02365.18:No apical meristem (NAM) protein	NAC	TF	NAC
Zlat_10027226	7.1419	4.6646	6.7141	12.6381	13.3634	13.5179	45	29	50	93	111	123	1.04397	2.78085e-06	3.67254e-05	up	scaffold_255	408696	409019	+	Zlat_10027226	--	--	--	hypothetical protein GUJ93_ZPchr0004g39100 [Zizania palustris]	FLZ1_ARATH RecName: Full=FCS-Like Zinc finger 1 {ECO:0000303|PubMed:24901469};	A0A8J5S0M7_ZIZPA RecName: Full=FLZ-type domain-containing protein {ECO:0000259|Pfam:PF04570};	--	GO:0005737,cytoplasm; GO:0005634,nucleus; GO:0019900,kinase binding; GO:0046872,metal ion binding; GO:0019902,phosphatase binding; GO:0071456,cellular response to hypoxia; GO:0009749,response to glucose; GO:1905582,response to mannose; GO:0042594,response to starvation; GO:0009744,response to sucrose; GO:0003674,molecular_function; GO:0005488,binding; GO:0005515,protein binding; GO:0019899,enzyme…	PF04570.17:zinc-finger of the FCS-type, C2-C2	--	--	--
Zlat_10031460	1.2504	1.584	1.3224	2.7212	3.7544	3.5356	24	30	30	61	95	98	1.22882	3.009e-06	3.93887e-05	up	scaffold_186	60112	61554	-	Zlat_10031460	--	--	--	hypothetical protein GUJ93_ZPchr0007g3010 [Zizania palustris]	NHL13_ARATH RecName: Full=NDR1/HIN1-like protein 13 {ECO:0000303|PubMed:26206852};	A0A8J5T338_ZIZPA RecName: Full=LEA_2 domain-containing protein {ECO:0000259|Pfam:PF03168};	--	GO:0016021,integral component of membrane; GO:0005886,plasma membrane; GO:0009506,plasmodesma; GO:0042742,defense response to bacterium; GO:0006950,response to stress; GO:0006952,defense response; GO:0008150,biological_process; GO:0009605,response to external stimulus; GO:0009607,response to biotic stimulus; GO:0009617,response to bacterium; GO:0043207,response to external biotic stimulus; GO:004…	PF03168.16:Late embryogenesis abundant protein	--	--	--
Zlat_10036391	1.0375	1.28	1.9082	3.3988	3.4559	3.061	23	28	50	88	101	98	1.16626	3.03387e-06	3.96776e-05	up	scaffold_120	745514	748149	+	Zlat_10036391	--	K18857 alcohol dehydrogenase class-P [EC:1.1.1.1] | (RefSeq) alcohol dehydrogenase 2 (A)	ko00010: Glycolysis / Gluconeogenesis; ko00071: Fatty acid degradation; ko00350: Tyrosine metabolism; ko00592: alpha-Linolenic acid metabolism; ko00620: Pyruvate metabolism; ko01100: Metabolic pathways; ko01110: Biosynthesis of secondary metabolites	hypothetical protein GUJ93_ZPchr0011g28507 [Zizania palustris]	ADH3_HORVU RecName: Full=Alcohol dehydrogenase 3; EC=1.1.1.1 {ECO:0000250|UniProtKB:P06525};	A0A8J5WM02_ZIZPA SubName: Full=Uncharacterized protein {ECO:0000313|EMBL:KAG8090996.1};	Alcohol dehydrogenase, class III	GO:0005737,cytoplasm; GO:0004022,alcohol dehydrogenase (NAD+) activity; GO:0008270,zinc ion binding; GO:0071704,organic substance metabolic process; GO:0003674,molecular_function; GO:0003824,catalytic activity; GO:0016491,oxidoreductase activity; GO:0016614,oxidoreductase activity, acting on CH-OH group of donors; GO:0016616,oxidoreductase activity, acting on the CH-OH group of donors, NAD or NAD…	PF00107.29:Zinc-binding dehydrogenase	--	--	--
Zlat_10011934	1.3038	1.5934	0.9733	2.9878	2.996	2.6288	34	41	30	91	103	99	1.11858	3.08341e-06	4.02695e-05	up	scaffold_667	245110	247752	+	Zlat_10011934	--	K19861 benzyl alcohol O-benzoyltransferase [EC:2.3.1.196 2.3.1.232] | (RefSeq) benzyl alcohol O-benzoyltransferase (A)	--	hypothetical protein GUJ93_ZPchr0010g11246 [Zizania palustris]	AT1_ORYSJ RecName: Full=Acyl transferase 1 {ECO:0000305}; Short=OsAT1 {ECO:0000303|PubMed:17273822}; EC=2.3.1.- {ECO:0000305}; AltName: Full=Protein SPOTTED LEAF 18 {ECO:0000303|PubMed:17273822};	A0A8J6BIW9_ZIZPA SubName: Full=Uncharacterized protein {ECO:0000313|EMBL:KAG8088079.1};	--	GO:0016747,acyltransferase activity, transferring groups other than amino-acyl groups; GO:0050734,hydroxycinnamoyltransferase activity; GO:0006952,defense response; GO:0003674,molecular_function; GO:0003824,catalytic activity; GO:0016740,transferase activity; GO:0016746,acyltransferase activity; GO:0006950,response to stress; GO:0008150,biological_process; GO:0050896,response to stimulus	PF02458.18:Transferase family	--	--	--
Zlat_10042548	7.8215	9.6134	10.9824	4.5597	4.1658	3.6876	47	57	78	32	33	32	-1.25174	3.09891e-06	4.04346e-05	down	scaffold_48	126018	126326	-	Zlat_10042548	--	--	--	--	--	--	--	--	--	--	--	--
novel.494	6.4161	6.3141	5.9006	3.6625	2.1161	2.8976	69	67	75	46	30	45	-1.1542	3.13304e-06	4.08422e-05	down	scaffold_164	25386	25938	.	--	--	--	--	--	--	--	--	--	--	--	--	--
Zlat_10019759	3.2039	3.0847	4.0661	9.19	10.6934	7.3213	20	19	30	67	88	66	1.33564	3.56151e-06	4.60244e-05	up	scaffold_405	336694	337116	+	Zlat_10019759	--	--	--	uncharacterized protein LOC102708868 [Oryza brachyantha]	--	A0A0E0CMK0_9ORYZ SubName: Full=Uncharacterized protein {ECO:0000313|EnsemblPlants:OMERI02G21610.2};	--	--	--	--	--	--
novel.395	1.4402	0.9444	1.3618	3.0465	4.6268	3.6957	17	11	19	42	72	63	1.55319	3.72089e-06	4.77999e-05	up	scaffold_15	1536255	1536861	.	--	--	--	--	hypothetical protein GUJ93_ZPchr0013g36850 [Zizania palustris]	--	A0A8J5WSS6_ZIZPA SubName: Full=Uncharacterized protein {ECO:0000313|EMBL:KAG8097145.1};	--	--	--	--	--	--
Zlat_10046918	6.8563	7.3829	4.3507	12.2304	11.9187	14.4411	48	51	36	100	110	146	1.02426	3.85481e-06	4.94753e-05	up	scaffold_13	760701	761060	-	Zlat_10046918	--	--	--	hypothetical protein GUJ93_ZPchr0008g13098 [Zizania palustris]	--	A0A8J5R8M7_ZIZPA SubName: Full=Uncharacterized protein {ECO:0000313|EMBL:KAG8046333.1};	--	--	--	--	--	--
Zlat_10021931	0.9992	0.9737	1.3332	2.6984	2.0699	3.1403	26	25	41	82	71	118	1.20446	4.13125e-06	5.26884e-05	up	scaffold_354	339518	344887	+	Zlat_10021931	--	--	--	hypothetical protein GUJ93_ZPchr0006g40939 [Zizania palustris]	CYND4_CYNDA RecName: Full=Berberine bridge enzyme-like Cyn d 4 {ECO:0000305}; AltName: Full=60 kDa pollen antigen {ECO:0000303|PubMed:8828524, ECO:0000303|PubMed:8900140}; Short=BG60 {ECO:0000303|PubMed:20080962, ECO:0000303|PubMed:8828524, ECO:0000303|PubMed:8900140}; AltName: Full=Cyn d BG60 {ECO:0000303|PubMed:20080962}; AltName: Full=FAD-linked oxidoreductase BG60 {ECO:0000312|EMBL:AAS02108.1…	A0A8J5W3B8_ZIZPA SubName: Full=Uncharacterized protein {ECO:0000313|EMBL:KAG8075543.1};	--	GO:0071949,FAD binding; GO:0016491,oxidoreductase activity; GO:0000166,nucleotide binding; GO:0003674,molecular_function; GO:0005488,binding; GO:0036094,small molecule binding; GO:0043167,ion binding; GO:0043168,anion binding; GO:0050660,flavin adenine dinucleotide binding; GO:0097159,organic cyclic compound binding; GO:1901265,nucleoside phosphate binding; GO:1901363,heterocyclic compound bindin…	PF01565.26:FAD binding domain	--	--	--
Zlat_10031740	8.7002	8.8174	8.3499	2.7796	4.8266	4.4061	67	67	76	25	49	49	-1.1405	4.17479e-06	5.31717e-05	down	scaffold_187	197064	200028	-	Zlat_10031740	--	K16904 dCTP diphosphatase [EC:3.6.1.12] | (RefSeq) dCTP pyrophosphatase 1 (A)	ko00240: Pyrimidine metabolism; ko01100: Metabolic pathways; ko01232: Nucleotide metabolism	hypothetical protein GUJ93_ZPchr0014g47095 [Zizania palustris]	--	A0A8J5THL8_ZIZPA RecName: Full=dCTP pyrophosphatase 1 {ECO:0000256|PIRNR:PIRNR029826}; EC=3.6.1.12 {ECO:0000256|PIRNR:PIRNR029826};	--	--	PF12643.10:MazG-like family	--	--	--
Zlat_10009194	1.7768	2.754	2.5644	5.8169	5.4704	6.586	17	26	29	65	69	91	1.28502	4.31696e-06	5.48341e-05	up	scaffold_811	95114	95605	-	Zlat_10009194	--	--	--	hypothetical protein GUJ93_ZPchr0010g8629 [Zizania palustris]	--	A0A8J5WAQ6_ZIZPA SubName: Full=Uncharacterized protein {ECO:0000313|EMBL:KAG8086491.1};	--	--	--	--	--	--
Zlat_10006690	1.9045	3.0561	2.2828	6.6588	5.6584	9.6713	12	19	17	49	47	88	1.56481	4.42487e-06	5.61543e-05	up	scaffold_954	125324	126196	-	Zlat_10006690	--	--	--	hypothetical protein GUJ93_ZPchr0007g3563 [Zizania palustris]	--	A0A8J5VPQ4_ZIZPA SubName: Full=Uncharacterized protein {ECO:0000313|EMBL:KAG8080147.1};	--	--	PF12609.11:Wound-induced protein	--	--	--
Zlat_10036098	2.9667	2.0601	2.3706	0.9408	1.1252	0.8369	54	37	51	20	27	22	-1.39644	6.09249e-06	7.5289e-05	down	scaffold_132	654599	655989	+	Zlat_10036098	--	K22314 glucosinolate gamma-glutamyl hydrolase [EC:3.4.19.16] | (RefSeq) putative glutamine amidotransferase YLR126C (A)	--	hypothetical protein GUJ93_ZPchr0002g25802 [Zizania palustris]	GGP5_ARATH RecName: Full=Gamma-glutamyl peptidase 5 {ECO:0000305}; EC=3.4.19.- {ECO:0000305};	A0A8J5VUU3_ZIZPA RecName: Full=GATase domain-containing protein {ECO:0000259|Pfam:PF00117};	Predicted glutamine synthetase	GO:0005829,cytosol; GO:0008233,peptidase activity; GO:0006508,proteolysis; GO:0003674,molecular_function; GO:0003824,catalytic activity; GO:0016787,hydrolase activity; GO:0140096,catalytic activity, acting on a protein; GO:0006807,nitrogen compound metabolic process; GO:0008150,biological_process; GO:0008152,metabolic process; GO:0019538,protein metabolic process; GO:0043170,macromolecule metabol…	PF00117.31:Glutamine amidotransferase class-I	--	--	--
Zlat_10013715	0.9203	1.5156	1.3626	4.0385	4.3632	4.1423	8	13	14	41	50	52	1.67433	6.30102e-06	7.75607e-05	up	scaffold_607	45733	46179	-	Zlat_10013715	--	--	--	hypothetical protein GUJ93_ZPchr0013g34519 [Zizania palustris]	--	A0A8J6C1B8_ZIZPA RecName: Full=Hydrophob_seed domain-containing protein {ECO:0000259|Pfam:PF14547};	--	--	PF14547.9:Hydrophobic seed protein	--	--	--
Zlat_10004428	6.7261	3.7382	3.3043	12.0756	12.1793	11.1181	31	17	18	65	74	74	1.32776	7.18091e-06	8.75148e-05	up	scaffold_1228	76205	76441	-	Zlat_10004428	--	K02260 cytochrome c oxidase assembly protein subunit 17 | (RefSeq) cytochrome c oxidase copper chaperone 1 (A)	ko00190: Oxidative phosphorylation; ko01100: Metabolic pathways	hypothetical protein GUJ93_ZPchr0006g44364 [Zizania palustris]	CX171_ARATH RecName: Full=Cytochrome c oxidase copper chaperone 1; AltName: Full=Cytochrome c oxidase 17 copper chaperone; Short=AtCOX17;	A0A8J5VMU1_ZIZPA SubName: Full=Uncharacterized protein {ECO:0000313|EMBL:KAG8072735.1};	Cytochrome c oxidase assembly protein/Cu2+ chaperone COX17	GO:0005758,mitochondrial intermembrane space; GO:0016531,copper chaperone activity; GO:0005507,copper ion binding; GO:0009617,response to bacterium; GO:0046688,response to copper ion; GO:0003674,molecular_function; GO:0016530,metallochaperone activity; GO:0140104,molecular carrier activity; GO:0005488,binding; GO:0043167,ion binding; GO:0043169,cation binding; GO:0046872,metal ion binding; GO:004…	PF05051.16:Cytochrome C oxidase copper chaperone (COX17)	--	--	--
Zlat_10030057	1.7685	1.6544	1.6114	0.4077	0.4128	0.471	26	24	28	7	8	10	-2.00257	8.4527e-06	0.000101297	down	scaffold_204	291677	292935	-	Zlat_10030057	--	K00799 glutathione S-transferase [EC:2.5.1.18] | (RefSeq) probable glutathione S-transferase BZ2 (A)	ko00480: Glutathione metabolism; ko01100: Metabolic pathways	hypothetical protein GUJ93_ZPchr0010g9345 [Zizania palustris]	GSTX2_MAIZE RecName: Full=Probable glutathione S-transferase BZ2; EC=2.5.1.18; AltName: Full=Protein bronze-2;	A0A8J5WF56_ZIZPA RecName: Full=GST N-terminal domain-containing protein {ECO:0000259|Pfam:PF13417};	Glutathione S-transferase	GO:0005737,cytoplasm; GO:0004364,glutathione transferase activity; GO:0009718,anthocyanin-containing compound biosynthetic process; GO:0006749,glutathione metabolic process; GO:0042221,response to chemical; GO:0003674,molecular_function; GO:0003824,catalytic activity; GO:0016740,transferase activity; GO:0016765,transferase activity, transferring alkyl or aryl (other than methyl) groups; GO:000815…	PF13409.9:Glutathione S-transferase, N-terminal domain	--	--	--
Zlat_10021694	0.9339	1.2806	1.0226	2.2579	3.1672	2.9673	17	23	22	48	76	78	1.33577	8.50292e-06	0.00010174	up	scaffold_389	88135	96061	+	Zlat_10021694	--	K08232 monodehydroascorbate reductase (NADH) [EC:1.6.5.4] | (RefSeq) monodehydroascorbate reductase 4, peroxisomal (A)	ko00053: Ascorbate and aldarate metabolism; ko01100: Metabolic pathways	hypothetical protein EE612_013190 [Oryza sativa]	MDAR1_ORYSJ RecName: Full=Monodehydroascorbate reductase 1, peroxisomal {ECO:0000305}; Short=OsMDAR1 {ECO:0000303|PubMed:25546583}; Short=OsMDHAR1 {ECO:0000303|PubMed:25546583}; EC=1.6.5.4 {ECO:0000250|UniProtKB:Q652L6};	A0A8J5SUY9_ZIZPA RecName: Full=Pyr_redox_2 domain-containing protein {ECO:0000259|Pfam:PF07992};	Monodehydroascorbate/ferredoxin reductase	GO:0005737,cytoplasm; GO:0016021,integral component of membrane; GO:0005778,peroxisomal membrane; GO:0050660,flavin adenine dinucleotide binding; GO:0016656,monodehydroascorbate reductase (NADH) activity; GO:0016651,oxidoreductase activity, acting on NAD(P)H; GO:0000166,nucleotide binding; GO:0003674,molecular_function; GO:0005488,binding; GO:0036094,small molecule binding; GO:0043167,ion binding…	PF07992.17:Pyridine nucleotide-disulphide oxidoreductase	--	--	--
Zlat_10023282	13.1729	10.9376	7.3855	5.0281	5.7788	3.1871	83	68	55	37	48	29	-1.21579	9.23407e-06	0.000109607	down	scaffold_336	352892	353215	+	Zlat_10023282	--	--	--	hypothetical protein GUJ93_ZPchr0006g44453 [Zizania palustris]	--	A0A8J5SKX3_ZIZPA SubName: Full=Uncharacterized protein {ECO:0000313|EMBL:KAG8074938.1};	--	--	--	--	--	--
novel.1312	0.6762	0.5874	0.899	1.7645	2.0273	1.5608	21	18	33	64	83	70	1.24727	1.14018e-05	0.000132991	up	scaffold_35	506326	507922	.	--	--	K13104 zinc finger protein 830 | (RAP-DB) Os05g0495100; Zinc finger, C2H2-type domain containing protein. (A)	--	zinc finger protein 830 [Oryza sativa Japonica Group]	--	Q65X74_ORYSJ SubName: Full=Os05g0495100 protein {ECO:0000313|EMBL:BAS94700.1}; SubName: Full=cDNA clone:002-137-A12, full insert sequence {ECO:0000313|EMBL:BAG98256.1};	--	GO:0005634,nucleus; GO:0005681,spliceosomal complex; GO:0003676,nucleic acid binding; GO:0008270,zinc ion binding; GO:0044773,mitotic DNA damage checkpoint signaling; GO:0033314,mitotic DNA replication checkpoint signaling; GO:0033260,nuclear DNA replication; GO:0048478,replication fork protection; GO:0003674,molecular_function; GO:0005488,binding; GO:0097159,organic cyclic compound binding; GO:1…	--	--	--	--
Zlat_10023454	5.7136	3.3265	3.8056	1.5613	1.291	1.5152	47	27	37	15	14	18	-1.59976	1.16893e-05	0.000135952	down	scaffold_334	222117	222872	+	Zlat_10023454	--	K21867 potassium channel | (RefSeq) potassium channel KAT2 isoform X1 (A)	--	hypothetical protein GUJ93_ZPchr0001g29579 [Zizania palustris]	KAT2_ORYSJ RecName: Full=Potassium channel KAT2;	A0A8J5SC30_ZIZPA RecName: Full=Ion_trans domain-containing protein {ECO:0000259|Pfam:PF00520};	K+-channel ERG and related proteins, contain PAS/PAC sensor domain	GO:0016021,integral component of membrane; GO:0005249,voltage-gated potassium channel activity; GO:0034765,regulation of ion transmembrane transport; GO:0003674,molecular_function; GO:0005215,transporter activity; GO:0005216,ion channel activity; GO:0005244,voltage-gated ion channel activity; GO:0005261,cation channel activity; GO:0005267,potassium channel activity; GO:0008324,cation transmembran…	PF00520.34:Ion transport protein	--	--	--
Zlat_10000278	1.8185	1.4509	1.6041	0.7289	0.587	0.6698	47	37	49	22	20	25	-1.34359	1.5445e-05	0.000175759	down	scaffold_3197	2173	4461	+	Zlat_10000278	--	K00827 alanine-glyoxylate transaminase / (R)-3-amino-2-methylpropionate-pyruvate transaminase [EC:2.6.1.44 2.6.1.40] | (RefSeq) alanine--glyoxylate aminotransferase 2 homolog 3, mitochondrial (A)	ko00250: Alanine, aspartate and glutamate metabolism; ko00260: Glycine, serine and threonine metabolism; ko00270: Cysteine and methionine metabolism; ko00280: Valine, leucine and isoleucine degradation; ko01100: Metabolic pathways; ko01110: Biosynthesis of secondary metabolites; ko01210: 2-Oxocarboxylic acid metabolism	hypothetical protein GUJ93_ZPchr0003g17999 [Zizania palustris]	AGT23_ARATH RecName: Full=Alanine--glyoxylate aminotransferase 2 homolog 3, mitochondrial; EC=2.6.1.44; AltName: Full=Beta-alanine-pyruvate aminotransferase 3; Flags: Precursor;	A0A8J5VEK0_ZIZPA SubName: Full=Uncharacterized protein {ECO:0000313|EMBL:KAG8063435.1};	Alanine-glyoxylate aminotransferase AGT2	GO:0005739,mitochondrion; GO:0008453,alanine-glyoxylate transaminase activity; GO:0030170,pyridoxal phosphate binding; GO:0043562,cellular response to nitrogen levels; GO:0009853,photorespiration; GO:0003674,molecular_function; GO:0003824,catalytic activity; GO:0008483,transaminase activity; GO:0016740,transferase activity; GO:0016769,transferase activity, transferring nitrogenous groups; GO:0005…	PF00202.24:Aminotransferase class-III	--	--	--
Zlat_10005707	3.8541	4.7283	3.3467	0.7816	2.3081	0.913	38	46	39	9	30	13	-1.61233	1.5454e-05	0.000175759	down	scaffold_1045	12175	20199	+	Zlat_10005707	--	--	--	hypothetical protein GUJ93_ZPchr0006g40878 [Zizania palustris]	--	A0A8J5W4H9_ZIZPA SubName: Full=Uncharacterized protein {ECO:0000313|EMBL:KAG8075784.1};	--	--	PF07172.14:Glycine rich protein family	--	--	--
novel.1508	3.4511	3.6142	4.0879	8.9635	7.4174	7.4881	30	31	42	91	85	94	1.04353	1.5697e-05	0.000178164	up	scaffold_405	113984	114430	.	--	--	--	--	--	--	--	--	--	--	--	--	--
Zlat_10035934	0.3726	0.8308	0.6936	2.1058	2.3743	2.3223	5	11	11	33	42	45	1.79339	1.73328e-05	0.00019493	up	scaffold_121	220688	221377	-	Zlat_10035934	--	K09287 RAV-like factor | (RefSeq) AP2/ERF and B3 domain-containing protein Os05g0549800 (A)	--	hypothetical protein GUJ93_ZPchr0010g9630 [Zizania palustris]	Y5498_ORYSJ RecName: Full=AP2/ERF and B3 domain-containing protein Os05g0549800;	A0A8J5WBE2_ZIZPA SubName: Full=Uncharacterized protein {ECO:0000313|EMBL:KAG8086300.1};	--	GO:0005634,nucleus; GO:0003677,DNA binding; GO:0003700,DNA-binding transcription factor activity; GO:0003674,molecular_function; GO:0003676,nucleic acid binding; GO:0005488,binding; GO:0097159,organic cyclic compound binding; GO:1901363,heterocyclic compound binding; GO:0140110,transcription regulator activity; GO:0005575,cellular_component; GO:0005622,intracellular anatomical structure; GO:00432…	PF02362.24:B3 DNA binding domain	B3	TF	B3->B3
Zlat_10001073	2.7498	3.4371	3.1021	6.9851	6.1187	6.2838	30	37	40	89	88	99	1.01377	1.81653e-05	0.000203563	up	scaffold_2410	6653	7296	+	Zlat_10001073	--	--	--	hypothetical protein GUJ93_ZPchr0005g15520 [Zizania palustris]	USPAL_ARATH RecName: Full=Universal stress protein A-like protein;	A0A8J5W0W2_ZIZPA RecName: Full=Usp domain-containing protein {ECO:0000259|Pfam:PF00582};	--	GO:0005829,cytosol; GO:0005886,plasma membrane; GO:0016208,AMP binding; GO:0000166,nucleotide binding; GO:0003674,molecular_function; GO:0005488,binding; GO:0017076,purine nucleotide binding; GO:0030554,adenyl nucleotide binding; GO:0032553,ribonucleotide binding; GO:0032555,purine ribonucleotide binding; GO:0032559,adenyl ribonucleotide binding; GO:0036094,small molecule binding; GO:0043167,ion …	PF00582.29:Universal stress protein family	--	--	--
Zlat_10025727	0.6433	0.9254	0.7023	0.1955	0.3935	0.2155	31	44	40	11	25	15	-1.53718	2.05276e-05	0.000228047	down	scaffold_304	28947	31424	-	Zlat_10025727	--	K27590 tyrosine-sulfated glycopeptide receptor | (RefSeq) leucine-rich repeat receptor-like serine/threonine-protein kinase At1g17230 (A)	--	hypothetical protein GUJ93_ZPchr0458g22805 [Zizania palustris]	KPRO_MAIZE RecName: Full=Putative receptor protein kinase ZmPK1; EC=2.7.11.1; Flags: Precursor;	A0A8J5RDI5_ZIZPA SubName: Full=Uncharacterized protein {ECO:0000313|EMBL:KAG8043769.1};	--	GO:0016021,integral component of membrane; GO:0005524,ATP binding; GO:0106310,protein serine kinase activity; GO:0004674,protein serine/threonine kinase activity; GO:0006468,protein phosphorylation; GO:0048544,recognition of pollen; GO:0000166,nucleotide binding; GO:0003674,molecular_function; GO:0005488,binding; GO:0017076,purine nucleotide binding; GO:0030554,adenyl nucleotide binding; GO:00325…	PF00069.28:Protein kinase domain	--	--	--
Zlat_10032131	0.8321	1.6022	0.7744	3.206	2.9665	3.2842	10	19	11	45	47	57	1.52956	2.31242e-05	0.000254493	up	scaffold_181	757131	757748	+	Zlat_10032131	--	K09286 EREBP-like factor | (RefSeq) ethylene-responsive transcription factor 5 (A)	--	hypothetical protein GUJ93_ZPchr0001g32008 [Zizania palustris]	PTI5_SOLLC RecName: Full=Pathogenesis-related genes transcriptional activator PTI5; AltName: Full=PTO-interacting protein 5;	A0A8J5VTY5_ZIZPA RecName: Full=AP2/ERF domain-containing protein {ECO:0000259|Pfam:PF00847};	--	GO:0005634,nucleus; GO:0003677,DNA binding; GO:0003700,DNA-binding transcription factor activity; GO:0006952,defense response; GO:0009873,ethylene-activated signaling pathway; GO:0003674,molecular_function; GO:0003676,nucleic acid binding; GO:0005488,binding; GO:0097159,organic cyclic compound binding; GO:1901363,heterocyclic compound binding; GO:0140110,transcription regulator activity; GO:00069…	PF00847.23:AP2 domain	AP2/ERF-ERF	TF	AP2/ERF->AP2/ERF-ERF
Zlat_10018519	0.0971	0.2953	0	0.7484	0.9945	1.0087	2	6	0	18	27	30	2.83742	2.42787e-05	0.000266079	up	scaffold_453	71447	73952	+	Zlat_10018519	--	K05278 flavonol synthase [EC:1.14.20.6] | (RefSeq) flavonol synthase/flavanone 3-hydroxylase (A)	ko00941: Flavonoid biosynthesis; ko01100: Metabolic pathways; ko01110: Biosynthesis of secondary metabolites	hypothetical protein GUJ93_ZPchr0012g20227 [Zizania palustris]	SRG1_ARATH RecName: Full=Protein SRG1; Short=AtSRG1; AltName: Full=Protein SENESCENCE-RELATED GENE 1;	A0A8J6BV39_ZIZPA SubName: Full=Uncharacterized protein {ECO:0000313|EMBL:KAG8093820.1};	Iron/ascorbate family oxidoreductases	GO:0046872,metal ion binding; GO:0016682,oxidoreductase activity, acting on diphenols and related substances as donors, oxygen as acceptor; GO:0010150,leaf senescence; GO:0003674,molecular_function; GO:0005488,binding; GO:0043167,ion binding; GO:0043169,cation binding; GO:0003824,catalytic activity; GO:0016491,oxidoreductase activity; GO:0016679,oxidoreductase activity, acting on diphenols and re…	PF14226.9:non-haem dioxygenase in morphine synthesis N-terminal	--	--	--
Zlat_10030829	0.4245	0.4571	0.1796	1.0224	0.9259	1.1392	16	17	8	45	46	62	1.52249	2.54035e-05	0.000277417	up	scaffold_195	229956	232419	+	Zlat_10030829	--	K13436 pto-interacting protein 1 [EC:2.7.11.1] | (RefSeq) PTI1-like tyrosine-protein kinase 1 (A)	ko04626: Plant-pathogen interaction	hypothetical protein OsI_24881 [Oryza sativa Indica Group]	GHR1_ARATH RecName: Full=LRR receptor-like serine/threonine-protein kinase GHR1 {ECO:0000303|PubMed:22730405}; EC=2.7.11.1 {ECO:0000269|PubMed:22730405}; AltName: Full=Protein GUARD CELL HYDROGEN PEROXIDE-RESISTANT 1 {ECO:0000303|PubMed:22730405}; Short=AtGHR1 {ECO:0000303|PubMed:22730405}; AltName: Full=Protein RADICAL-INDUCED CELL DEATH 7 {ECO:0000303|PubMed:30361234}; Flags: Precursor;	I1Q812_ORYGL RecName: Full=Protein kinase domain-containing protein {ECO:0000259|PROSITE:PS50011};	--	GO:0016021,integral component of membrane; GO:0005886,plasma membrane; GO:0005524,ATP binding; GO:0004672,protein kinase activity; GO:0106310,protein serine kinase activity; GO:0004674,protein serine/threonine kinase activity; GO:0009738,abscisic acid-activated signaling pathway; GO:0071485,cellular response to absence of light; GO:0071244,cellular response to carbon dioxide; GO:1901528,hydrogen …	PF07714.20:Protein tyrosine and serine/threonine kinase	--	--	--
novel.985	2.6847	2.3022	2.0385	0.5305	1.2532	0.6197	39	33	35	9	24	13	-1.58441	2.67396e-05	0.000290883	down	scaffold_265	474401	475910	+	--	--	--	--	hypothetical protein GUJ93_ZPchr0001g30128 [Zizania palustris]	FBK77_ARATH RecName: Full=F-box/kelch-repeat protein At3g61590;	A0A8J5RY75_ZIZPA RecName: Full=F-box domain-containing protein {ECO:0000259|Pfam:PF12937};	--	GO:0004842,ubiquitin-protein transferase activity; GO:0035195,miRNA-mediated gene silencing; GO:0099402,plant organ development; GO:0003674,molecular_function; GO:0003824,catalytic activity; GO:0016740,transferase activity; GO:0019787,ubiquitin-like protein transferase activity; GO:0140096,catalytic activity, acting on a protein; GO:0008150,biological_process; GO:0008152,metabolic process; GO:000…	PF12937.10:F-box-like	--	--	--
Zlat_10002060	8.8878	10.9376	8.594	5.0734	2.8894	4.103	42	51	48	28	18	28	-1.28592	2.75751e-05	0.000299396	down	scaffold_1941	2378	2725	-	Zlat_10002060	--	--	--	hypothetical protein GUJ93_ZPchr0006g40975 [Zizania palustris]	DEF02_ARATH RecName: Full=Defensin-like protein 2; AltName: Full=Low-molecular-weight cysteine-rich protein 69; Short=Protein LCR69; AltName: Full=Plant defensin 2.2; Flags: Precursor;	A0A8J5W3J6_ZIZPA SubName: Full=Uncharacterized protein {ECO:0000313|EMBL:KAG8073309.1};	--	GO:0005576,extracellular region; GO:0005739,mitochondrion; GO:0009505,plant-type cell wall; GO:0005886,plasma membrane; GO:0006952,defense response; GO:0050832,defense response to fungus; GO:0031640,killing of cells of another organism; GO:0006950,response to stress; GO:0008150,biological_process; GO:0050896,response to stimulus; GO:0009605,response to external stimulus; GO:0009607,response to bi…	PF00304.23:Gamma-thionin family	--	--	--
Zlat_10025412	1.7569	1.9543	1.3777	0.4403	0.6501	0.8605	41	45	38	12	20	29	-1.40563	2.92567e-05	0.000315955	down	scaffold_300	231351	234564	-	Zlat_10025412	--	K05282 gibberellin-44 dioxygenase [EC:1.14.11.12] | (RefSeq) gibberellin 20 oxidase 2 (A)	ko00904: Diterpenoid biosynthesis; ko01100: Metabolic pathways; ko01110: Biosynthesis of secondary metabolites	hypothetical protein GUJ93_ZPchr0007g5990 [Zizania palustris]	GAOX2_ORYSI RecName: Full=Gibberellin 20 oxidase 2; EC=1.14.11.- {ECO:0000250|UniProtKB:O04705}; AltName: Full=GA 20-oxidase 2; AltName: Full=Gibberellin C-20 oxidase 2; AltName: Full=Os20ox2; AltName: Full=Protein semidwarf-1;	A0A8J5T3G7_ZIZPA SubName: Full=Uncharacterized protein {ECO:0000313|EMBL:KAG8078689.1};	Iron/ascorbate family oxidoreductases	GO:0046872,metal ion binding; GO:0016491,oxidoreductase activity; GO:0003674,molecular_function; GO:0005488,binding; GO:0043167,ion binding; GO:0043169,cation binding; GO:0003824,catalytic activity	PF03171.23:2OG-Fe(II) oxygenase superfamily	--	--	--
Zlat_10030063	0.5113	0.6759	0.5831	1.4657	1.4166	1.093	23	30	31	77	84	71	1.11753	2.92706e-05	0.000315984	up	scaffold_204	411372	423520	-	Zlat_10030063	--	--	--	hypothetical protein GUJ93_ZPchr0010g11188 [Zizania palustris]	--	A0A8J6BI02_ZIZPA SubName: Full=Uncharacterized protein {ECO:0000313|EMBL:KAG8088407.1};	--	--	PF00150.21:Cellulase (glycosyl hydrolase family 5)	--	--	--
Zlat_10046360	0.6732	0.8397	0.6572	1.8179	2.0819	2.0798	13	16	15	41	53	58	1.42397	3.21434e-05	0.000344235	up	scaffold_15	225517	226651	+	Zlat_10046360	--	K00430 peroxidase [EC:1.11.1.7] | (RefSeq) peroxidase 2 (A)	ko00940: Phenylpropanoid biosynthesis; ko01100: Metabolic pathways; ko01110: Biosynthesis of secondary metabolites	hypothetical protein GUJ93_ZPchr0003g17613 [Zizania palustris]	PER2_MAIZE RecName: Full=Peroxidase 2; EC=1.11.1.7; AltName: Full=Plasma membrane-bound peroxidase 2; Short=pmPOX2; Flags: Precursor;	A0A8J5S989_ZIZPA RecName: Full=PEROXIDASE_4 domain-containing protein {ECO:0000259|Pfam:PF00141};	--	GO:0005576,extracellular region; GO:0009505,plant-type cell wall; GO:0020037,heme binding; GO:0046872,metal ion binding; GO:0004601,peroxidase activity; GO:0032922,circadian regulation of gene expression; GO:0097167,circadian regulation of translation; GO:0042744,hydrogen peroxide catabolic process; GO:0042752,regulation of circadian rhythm; GO:0006979,response to oxidative stress; GO:0003674,mol…	PF00141.26:Peroxidase	--	--	--
Zlat_10005094	0.2195	0.2892	0.6313	1.2215	0.9822	0.9423	10	13	34	65	59	62	1.38461	4.24523e-05	0.000443246	up	scaffold_1131	53603	58163	+	Zlat_10005094	--	K15920 xylan 1,4-beta-xylosidase [EC:3.2.1.37] | (RefSeq) beta-D-xylosidase 4 (A)	ko00520: Amino sugar and nucleotide sugar metabolism; ko01100: Metabolic pathways	hypothetical protein GUJ93_ZPchr0006g44133 [Zizania palustris]	BXL7_ARATH RecName: Full=Probable beta-D-xylosidase 7; Short=AtBXL7; EC=3.2.1.-; Flags: Precursor;	A0A8J5W253_ZIZPA SubName: Full=Uncharacterized protein {ECO:0000313|EMBL:KAG8072423.1};	--	GO:0048046,apoplast; GO:0009507,chloroplast; GO:0005739,mitochondrion; GO:0009505,plant-type cell wall; GO:0009506,plasmodesma; GO:0046556,alpha-L-arabinofuranosidase activity; GO:0009044,xylan 1,4-beta-xylosidase activity; GO:0031222,arabinan catabolic process; GO:0045493,xylan catabolic process; GO:0003674,molecular_function; GO:0003824,catalytic activity; GO:0004553,hydrolase activity, hydroly…	PF01915.25:Glycosyl hydrolase family 3 C-terminal domain	--	--	--
Zlat_10045393	2.5941	1.7638	1.7781	1.1246	0.6974	1.1597	79	53	64	40	28	51	-1.08271	4.43263e-05	0.000461249	down	scaffold_24	987736	989648	-	Zlat_10045393	--	K00279 cytokinin dehydrogenase [EC:1.5.99.12] | (RefSeq) cytokinin dehydrogenase 9 (A)	ko00908: Zeatin biosynthesis; ko01110: Biosynthesis of secondary metabolites	hypothetical protein EE612_029098 [Oryza sativa]	CKX9_ORYSJ RecName: Full=Cytokinin dehydrogenase 9; EC=1.5.99.12; AltName: Full=Cytokinin oxidase 9; Short=OsCKX9; Flags: Precursor;	I1PV23_ORYGL RecName: Full=Cytokinin dehydrogenase {ECO:0000256|ARBA:ARBA00011928}; EC=1.5.99.12 {ECO:0000256|ARBA:ARBA00011928};	Proteins containing the FAD binding domain	GO:0005615,extracellular space; GO:0019139,cytokinin dehydrogenase activity; GO:0071949,FAD binding; GO:0016491,oxidoreductase activity; GO:0009690,cytokinin metabolic process; GO:0003674,molecular_function; GO:0003824,catalytic activity; GO:0016645,oxidoreductase activity, acting on the CH-NH group of donors; GO:0000166,nucleotide binding; GO:0005488,binding; GO:0036094,small molecule binding; G…	PF09265.13:Cytokinin dehydrogenase 1, FAD and cytokinin binding	--	--	--
Zlat_10045750	0.321	0.3904	0.7604	1.3192	1.1931	1.5781	10	12	28	48	49	71	1.40434	4.92849e-05	0.000506321	up	scaffold_22	1072226	1073945	+	Zlat_10045750	--	K00487 trans-cinnamate 4-monooxygenase [EC:1.14.14.91] | (RefSeq) cytochrome P450 CYP73A100 (A)	ko00130: Ubiquinone and other terpenoid-quinone biosynthesis; ko00940: Phenylpropanoid biosynthesis; ko00941: Flavonoid biosynthesis; ko00945: Stilbenoid, diarylheptanoid and gingerol biosynthesis; ko01100: Metabolic pathways; ko01110: Biosynthesis of secondary metabolites	hypothetical protein GUJ93_ZPchr0006g45320 [Zizania palustris]	C7A10_PANGI RecName: Full=Cytochrome P450 CYP73A100; EC=1.14.-.-;	A0A8J5SQ55_ZIZPA SubName: Full=Uncharacterized protein {ECO:0000313|EMBL:KAG8070649.1};	Cytochrome P450 CYP2 subfamily	GO:0016021,integral component of membrane; GO:0020037,heme binding; GO:0005506,iron ion binding; GO:0004497,monooxygenase activity; GO:0016705,oxidoreductase activity, acting on paired donors, with incorporation or reduction of molecular oxygen; GO:0003674,molecular_function; GO:0005488,binding; GO:0046906,tetrapyrrole binding; GO:0097159,organic cyclic compound binding; GO:1901363,heterocyclic c…	PF00067.25:Cytochrome P450	--	--	--
Zlat_10005615	1.6899	1.2233	1.5524	0.4961	0.5494	0.5684	35	25	38	12	15	17	-1.51163	5.11434e-05	0.000523132	down	scaffold_1063	80161	81928	-	Zlat_10005615	--	K14709 solute carrier family 39 (zinc transporter), member 1/2/3 | (RefSeq) zinc transporter 5 (A)	--	hypothetical protein GUJ93_ZPchr0005g14847 [Zizania palustris]	ZIP5_ORYSJ RecName: Full=Zinc transporter 5; AltName: Full=ZRT/IRT-like protein 5; Short=OsZIP5; Flags: Precursor;	A0A8J5W1I2_ZIZPA SubName: Full=Uncharacterized protein {ECO:0000313|EMBL:KAG8068344.1};	Fe2+/Zn2+ regulated transporter	GO:0016021,integral component of membrane; GO:0016020,membrane; GO:0005886,plasma membrane; GO:0005385,zinc ion transmembrane transporter activity; GO:0071577,zinc ion transmembrane transport; GO:0006829,zinc ion transport; GO:0003674,molecular_function; GO:0005215,transporter activity; GO:0008324,cation transmembrane transporter activity; GO:0015075,ion transmembrane transporter activity; GO:001…	PF02535.25:ZIP Zinc transporter	--	--	--
Zlat_10032543	0.9053	1.3457	1.6851	0.4651	0.412	0.0836	15	22	33	9	9	2	-2.12362	5.2436e-05	0.000535192	down	scaffold_177	288599	304759	-	Zlat_10032543	--	K01246 DNA-3-methyladenine glycosylase I [EC:3.2.2.20] | (RefSeq) uncharacterized protein LOC4327631 (A)	ko03410: Base excision repair	hypothetical protein GUJ93_ZPchr0007g3580 [Zizania palustris]	--	A0A8J5TEK2_ZIZPA SubName: Full=Uncharacterized protein {ECO:0000313|EMBL:KAG8078204.1};	--	--	--	--	--	--
Zlat_10047695	1.4819	1.9024	1.3792	0.719	0.4496	0.5815	30	38	33	17	12	17	-1.49336	5.27539e-05	0.000538048	down	scaffold_8	806729	807769	-	Zlat_10047695	--	K20718 LRR receptor-like serine/threonine-protein kinase ERECTA [EC:2.7.11.1] | (RefSeq) LRR receptor-like serine/threonine-protein kinase ERL1 (A)	ko04016: MAPK signaling pathway - plant	hypothetical protein GUJ93_ZPchr0002g26663 [Zizania palustris]	WAK3_ARATH RecName: Full=Wall-associated receptor kinase 3; EC=2.7.11.-; Flags: Precursor;	A0A8J5VEQ9_ZIZPA SubName: Full=Uncharacterized protein {ECO:0000313|EMBL:KAG8057091.1};	--	GO:0016021,integral component of membrane; GO:0005886,plasma membrane; GO:0005524,ATP binding; GO:0005509,calcium ion binding; GO:0030247,polysaccharide binding; GO:0106310,protein serine kinase activity; GO:0004674,protein serine/threonine kinase activity; GO:0007166,cell surface receptor signaling pathway; GO:0006468,protein phosphorylation; GO:0000166,nucleotide binding; GO:0003674,molecular_f…	PF00069.28:Protein kinase domain	--	--	--
Zlat_10017710	1.4127	1.0499	0.5578	2.9837	3.2148	2.9999	15	11	7	37	45	46	1.58501	5.35502e-05	0.000545186	up	scaffold_456	172255	172800	+	Zlat_10017710	--	--	--	hypothetical protein GUJ93_ZPchr0002g26607 [Zizania palustris]	SAP17_ORYSJ RecName: Full=Zinc finger AN1 domain-containing stress-associated protein 17; Short=OsSAP17;	A0A8J5RUD4_ZIZPA SubName: Full=Uncharacterized protein {ECO:0000313|EMBL:KAG8056637.1};	Predicted Zn-finger protein	GO:0005737,cytoplasm; GO:0008270,zinc ion binding; GO:0003674,molecular_function; GO:0005488,binding; GO:0043167,ion binding; GO:0043169,cation binding; GO:0046872,metal ion binding; GO:0046914,transition metal ion binding; GO:0005575,cellular_component; GO:0005622,intracellular anatomical structure; GO:0110165,cellular anatomical entity	PF01428.19:AN1-like Zinc finger	--	--	--
Zlat_10032651	0.304	0.237	0.277	0.881	0.7627	0.7287	13	10	14	44	43	45	1.48584	6.00352e-05	0.000603813	up	scaffold_175	371963	384139	-	Zlat_10032651	--	K13430 serine/threonine-protein kinase PBS1 [EC:2.7.11.1] | (RefSeq) serine/threonine-protein kinase CDL1 isoform X1 (A)	ko04626: Plant-pathogen interaction	hypothetical protein OsI_32811 [Oryza sativa Indica Group]	WAK2_ARATH RecName: Full=Wall-associated receptor kinase 2; EC=2.7.11.-; Flags: Precursor;	A0A0D9XHZ5_9ORYZ RecName: Full=Protein kinase domain-containing protein {ECO:0000259|PROSITE:PS50011};	--	GO:0016021,integral component of membrane; GO:0005634,nucleus; GO:0005886,plasma membrane; GO:0005524,ATP binding; GO:0005509,calcium ion binding; GO:0030247,polysaccharide binding; GO:0106310,protein serine kinase activity; GO:0004674,protein serine/threonine kinase activity; GO:0007166,cell surface receptor signaling pathway; GO:0009992,cellular water homeostasis; GO:0009311,oligosaccharide met…	PF07714.20:Protein tyrosine and serine/threonine kinase	--	--	--
Zlat_10031554	2.195	1.9629	1.9118	0.7463	1.0774	1.2741	68	60	70	27	44	57	-1.00175	6.19046e-05	0.000621068	down	scaffold_186	751914	756755	-	Zlat_10031554	--	K13430 serine/threonine-protein kinase PBS1 [EC:2.7.11.1] | (RefSeq) serine/threonine-protein kinase CDL1 isoform X1 (A)	ko04626: Plant-pathogen interaction	hypothetical protein GUJ93_ZPchr0001g32976 [Zizania palustris]	Y1133_ARATH RecName: Full=G-type lectin S-receptor-like serine/threonine-protein kinase At1g11330; EC=2.7.11.1; Flags: Precursor;	A0A8J5RUU5_ZIZPA SubName: Full=Uncharacterized protein {ECO:0000313|EMBL:KAG8055162.1};	--	GO:0005576,extracellular region; GO:0016021,integral component of membrane; GO:0005886,plasma membrane; GO:0005524,ATP binding; GO:0005516,calmodulin binding; GO:0030246,carbohydrate binding; GO:0004672,protein kinase activity; GO:0106310,protein serine kinase activity; GO:0004674,protein serine/threonine kinase activity; GO:0006955,immune response; GO:0006468,protein phosphorylation; GO:0048544,…	PF07714.20:Protein tyrosine and serine/threonine kinase	--	--	--
Zlat_10013280	2.7189	2.1565	2.9005	5.7694	5.6492	6.3849	23	18	29	57	63	78	1.1445	6.39353e-05	0.000639851	up	scaffold_630	298174	299322	-	Zlat_10013280	--	--	--	hypothetical protein GUJ93_ZPchr0002g23660 [Zizania palustris]	ERF25_ARATH RecName: Full=Ethylene-responsive transcription factor ERF025;	A0A8J5VGY0_ZIZPA RecName: Full=AP2/ERF domain-containing protein {ECO:0000259|Pfam:PF00847};	--	GO:0005634,nucleus; GO:0003700,DNA-binding transcription factor activity; GO:0000976,transcription cis-regulatory region binding; GO:0050832,defense response to fungus; GO:0009873,ethylene-activated signaling pathway; GO:0019760,glucosinolate metabolic process; GO:0003674,molecular_function; GO:0140110,transcription regulator activity; GO:0001067,transcription regulatory region nucleic acid bindi…	--	--	--	--
Zlat_10011489	0.5281	0.4379	0.6093	1.6855	1.2747	1.7621	11	9	15	41	35	53	1.52934	6.65453e-05	0.000664325	up	scaffold_687	201635	202803	+	Zlat_10011489	--	K00430 peroxidase [EC:1.11.1.7] | (RefSeq) peroxidase 70 (A)	ko00940: Phenylpropanoid biosynthesis; ko01100: Metabolic pathways; ko01110: Biosynthesis of secondary metabolites	hypothetical protein GUJ93_ZPchr0002g23954 [Zizania palustris]	PER70_MAIZE RecName: Full=Peroxidase 70; EC=1.11.1.7; AltName: Full=Plasma membrane-bound peroxidase 2b; Short=pmPOX2b; Flags: Precursor;	A0A8J5RFR9_ZIZPA RecName: Full=PEROXIDASE_4 domain-containing protein {ECO:0000259|Pfam:PF00141};	--	GO:0005576,extracellular region; GO:0020037,heme binding; GO:0046872,metal ion binding; GO:0004601,peroxidase activity; GO:0042744,hydrogen peroxide catabolic process; GO:0006979,response to oxidative stress; GO:0003674,molecular_function; GO:0005488,binding; GO:0046906,tetrapyrrole binding; GO:0097159,organic cyclic compound binding; GO:1901363,heterocyclic compound binding; GO:0043167,ion bindi…	PF00141.26:Peroxidase	--	--	--
Zlat_10008875	1.7757	2.4239	2.6061	1.3032	1.347	0.8281	49	66	85	42	49	33	-1.02798	7.693e-05	0.000755192	down	scaffold_829	100533	107666	+	Zlat_10008875	--	K27628 U-box domain-containing protein 12/13 [EC:2.3.2.27] | (RefSeq) SPL11; E3 ubiquitin-protein ligase SPL11 (A)	ko04075: Plant hormone signal transduction	hypothetical protein GUJ93_ZPchr0002g26068 [Zizania palustris]	PUB20_ARATH RecName: Full=U-box domain-containing protein 20; EC=2.3.2.27; AltName: Full=Plant U-box protein 20; AltName: Full=RING-type E3 ubiquitin transferase PUB20 {ECO:0000305};	A0A8J5RYN2_ZIZPA RecName: Full=U-box domain-containing protein {ECO:0000259|Pfam:PF04564};	--	GO:0061630,ubiquitin protein ligase activity; GO:0003674,molecular_function; GO:0003824,catalytic activity; GO:0004842,ubiquitin-protein transferase activity; GO:0016740,transferase activity; GO:0019787,ubiquitin-like protein transferase activity; GO:0061659,ubiquitin-like protein ligase activity; GO:0140096,catalytic activity, acting on a protein	PF04564.18:U-box domain	--	--	--
Zlat_10043831	2.3787	2.6235	2.0126	0.8387	0.6899	1.1627	34	37	34	14	13	24	-1.41383	8.02892e-05	0.000784895	down	scaffold_36	729278	731078	-	Zlat_10043831	--	--	--	hypothetical protein GUJ93_ZPchr0007g3237 [Zizania palustris]	IRO2_ORYSI RecName: Full=Protein IRON-RELATED TRANSCRIPTION FACTOR 2 {ECO:0000305}; Short=OsIRO2 {ECO:0000305};	A0A8J5W5Z2_ZIZPA RecName: Full=BHLH domain-containing protein {ECO:0000259|Pfam:PF00010};	--	GO:0005634,nucleus; GO:0003677,DNA binding; GO:0003700,DNA-binding transcription factor activity; GO:0046983,protein dimerization activity; GO:0009873,ethylene-activated signaling pathway; GO:1900706,positive regulation of siderophore biosynthetic process; GO:0045893,positive regulation of DNA-templated transcription; GO:0010104,regulation of ethylene-activated signaling pathway; GO:0006357,regul…	PF00010.29:Helix-loop-helix DNA-binding domain	bHLH	TF	bHLH
Zlat_10029481	2.4976	1.5386	2.9005	1.2161	1.003	0.9495	51	31	70	29	27	28	-1.19041	9.18768e-05	0.000887128	down	scaffold_220	601294	602411	+	Zlat_10029481	--	K09419 heat shock transcription factor, other eukaryote | (RefSeq) heat stress transcription factor A-2a (A)	--	hypothetical protein GUJ93_ZPchr0003g18182 [Zizania palustris]	HFA2A_ORYSJ RecName: Full=Heat stress transcription factor A-2a; AltName: Full=Heat shock protein 41; AltName: Full=Heat stress transcription factor 11; Short=OsHsf-11; AltName: Full=Heat stress transcription factor 4; Short=rHsf4;	A0A8J5SC39_ZIZPA RecName: Full=HSF_DOMAIN domain-containing protein {ECO:0000259|Pfam:PF00447};	Heat shock transcription factor	GO:0005737,cytoplasm; GO:0005634,nucleus; GO:0003700,DNA-binding transcription factor activity; GO:0000978,RNA polymerase II cis-regulatory region sequence-specific DNA binding; GO:0034605,cellular response to heat; GO:0006357,regulation of transcription by RNA polymerase II; GO:0003674,molecular_function; GO:0140110,transcription regulator activity; GO:0000976,transcription cis-regulatory region…	PF00447.20:HSF-type DNA-binding	HSF	TF	HSF
Zlat_10044572	11.2155	9.2219	10.2054	4.5298	5.7788	4.5426	53	43	57	25	36	31	-1.0902	9.58161e-05	0.0009217	down	scaffold_38	700045	700287	+	Zlat_10044572	--	--	--	--	--	--	--	--	--	--	--	--
Zlat_10020843	2.7455	2.444	2.3857	0.8577	0.9569	1.9268	74	65	76	27	34	75	-1.0451	0.000103353	0.00098748	down	scaffold_397	395671	399087	+	Zlat_10020843	--	K07213 copper chaperone | (RefSeq) copper transport protein ATX1 (A)	--	hypothetical protein GUJ93_ZPchr0005g15656 [Zizania palustris]	HIP36_ARATH RecName: Full=Heavy metal-associated isoprenylated plant protein 36 {ECO:0000303|PubMed:21072340, ECO:0000303|PubMed:23368984}; Short=AtHIP36 {ECO:0000303|PubMed:21072340, ECO:0000303|PubMed:23368984}; Flags: Precursor;	A0A8J5T337_ZIZPA RecName: Full=HMA domain-containing protein {ECO:0000259|Pfam:PF00403};	Copper chaperone	GO:0046872,metal ion binding; GO:0003674,molecular_function; GO:0005488,binding; GO:0043167,ion binding; GO:0043169,cation binding	PF00403.29:Heavy-metal-associated domain	--	--	--
Zlat_10018611	3.3669	4.9633	3.8846	2.0966	1.0448	0.9538	22	32	30	16	9	9	-1.64576	0.00010938	0.0010377	down	scaffold_451	69185	69520	+	Zlat_10018611	--	--	--	hypothetical protein GUJ93_ZPchr0013g36912 [Zizania palustris]	FLP4_ORYSJ RecName: Full=Flowering-promoting factor 1-like protein 4; AltName: Full=FPF1-like protein 4;	A0A8J5WVX7_ZIZPA SubName: Full=Uncharacterized protein {ECO:0000313|EMBL:KAG8095839.1};	--	GO:0009909,regulation of flower development; GO:0000003,reproduction; GO:0003006,developmental process involved in reproduction; GO:0007275,multicellular organism development; GO:0008150,biological_process; GO:0009791,post-embryonic development; GO:0009908,flower development; GO:0022414,reproductive process; GO:0032501,multicellular organismal process; GO:0032502,developmental process; GO:0048367…	--	--	--	--
Zlat_10023943	0.6444	1.4367	1.0904	4.0829	3.0306	3.3912	5	11	10	37	31	38	1.67787	0.000116323	0.00109548	up	scaffold_319	533575	534063	+	Zlat_10023943	--	K08711 ATP-binding cassette, subfamily G (WHITE), member 2, PDR | (RefSeq) ABC transporter G family member 36 (A)	ko02010: ABC transporters	ABC1 protein-like [Oryza sativa Japonica Group]	AB36G_ORYSI RecName: Full=ABC transporter G family member 36 {ECO:0000305}; Short=OsABCG36 {ECO:0000305}; AltName: Full=Pleiotropic drug resistance protein 9 {ECO:0000303|PubMed:14572653}; Short=OsPDR9 {ECO:0000303|PubMed:14572653};	A0A0P0V529_ORYSJ SubName: Full=Os01g0609300 protein {ECO:0000313|EMBL:BAS73102.1}; Flags: Fragment;	Pleiotropic drug resistance proteins (PDR1-15), ABC superfamily	GO:0016021,integral component of membrane; GO:0140359,ABC-type transporter activity; GO:0005524,ATP binding; GO:0003674,molecular_function; GO:0005215,transporter activity; GO:0015399,primary active transmembrane transporter activity; GO:0022804,active transmembrane transporter activity; GO:0022857,transmembrane transporter activity; GO:0042626,ATPase-coupled transmembrane transporter activity; G…	PF01061.27:ABC-2 type transporter	--	--	--
Zlat_10039820	9.9655	14.7456	4.0472	2.7305	1.6631	1.3802	50	73	24	16	11	10	-2.36573	0.000135743	0.00125865	down	scaffold_78	740392	740848	-	Zlat_10039820	--	--	--	--	--	--	--	--	--	--	--	--
Zlat_10039158	1.3526	1.0636	1.0063	0.5192	0.6899	0.4683	58	45	51	26	39	29	-1.07216	0.00015378	0.00140834	down	scaffold_83	363115	369027	+	Zlat_10039158	--	K26157 kinesin family member 19 | (RefSeq) kinesin-like protein KIF19 isoform X1 (A)	ko04814: Motor proteins	hypothetical protein GUJ93_ZPchr0013g36226 [Zizania palustris]	KN8B_ORYSJ RecName: Full=Kinesin-like protein KIN-8B {ECO:0000305};	A0A8J5WYR6_ZIZPA RecName: Full=Kinesin motor domain-containing protein {ECO:0000259|Pfam:PF00225};	Kinesin-like protein	GO:0005871,kinesin complex; GO:0005874,microtubule; GO:0005524,ATP binding; GO:0016887,ATP hydrolysis activity; GO:0008017,microtubule binding; GO:0003777,microtubule motor activity; GO:0008574,plus-end-directed microtubule motor activity; GO:0007018,microtubule-based movement; GO:0000166,nucleotide binding; GO:0003674,molecular_function; GO:0005488,binding; GO:0017076,purine nucleotide binding; …	PF00225.26:Kinesin motor domain	--	--	--
Zlat_10027344	2.9768	2.6276	1.9093	1.5622	0.9834	1.1637	62	54	47	38	27	35	-1.0647	0.000159741	0.00145679	down	scaffold_256	219194	220619	+	Zlat_10027344	--	K08695 anthocyanidin reductase [EC:1.3.1.77] | (RefSeq) anthocyanidin reductase (A)	ko00941: Flavonoid biosynthesis; ko01100: Metabolic pathways; ko01110: Biosynthesis of secondary metabolites	hypothetical protein GUJ93_ZPchr0007g6193 [Zizania palustris]	DFRA_HORVU RecName: Full=Dihydroflavonol 4-reductase; Short=DFR; EC=1.1.1.219 {ECO:0000250|UniProtKB:Q9XES5}; AltName: Full=Dihydrokaempferol 4-reductase; AltName: Full=Flavanone 4-reductase; Short=FNR; EC=1.1.1.234 {ECO:0000250|UniProtKB:Q9XES5};	A0A8J5VXP9_ZIZPA RecName: Full=Epimerase domain-containing protein {ECO:0000259|Pfam:PF01370};	Flavonol reductase/cinnamoyl-CoA reductase	GO:0045552,dihydrokaempferol 4-reductase activity; GO:0047890,flavanone 4-reductase activity; GO:0009718,anthocyanin-containing compound biosynthetic process; GO:0003674,molecular_function; GO:0003824,catalytic activity; GO:0016491,oxidoreductase activity; GO:0016614,oxidoreductase activity, acting on CH-OH group of donors; GO:0016616,oxidoreductase activity, acting on the CH-OH group of donors, …	PF01370.24:NAD dependent epimerase/dehydratase family	--	--	--
Zlat_10044858	4.1694	6.4165	4.5728	2.38	2.2256	1.497	27	41	35	18	19	14	-1.3668	0.000171492	0.00155144	down	scaffold_26	639396	639898	+	Zlat_10044858	--	K14494 DELLA protein | (RefSeq) DELLA protein SLN1 (A)	ko04075: Plant hormone signal transduction	Protein SCARECROW [Dichanthelium oligosanthes]	SCR1_ORYSJ RecName: Full=Protein SCARECROW 1; AltName: Full=OsSCR1;	A0A1E5UKB1_9POAL SubName: Full=Protein SCARECROW {ECO:0000313|EMBL:OEL13314.1};	--	GO:0005634,nucleus; GO:0003700,DNA-binding transcription factor activity; GO:0043565,sequence-specific DNA binding; GO:0008356,asymmetric cell division; GO:0090610,bundle sheath cell fate specification; GO:0009630,gravitropism; GO:0048366,leaf development; GO:0051457,maintenance of protein location in nucleus; GO:0009956,radial pattern formation; GO:0006355,regulation of DNA-templated transcripti…	PF03514.17:GRAS domain family	GRAS	TF	GRAS
Zlat_10032566	1.0284	0.3474	1.4502	3.2288	4.0307	3.9169	6	2	10	22	31	33	1.9087	0.000191559	0.00171378	up	scaffold_177	450818	451117	+	Zlat_10032566	--	--	--	hypothetical protein GUJ93_ZPchr0007g3286 [Zizania palustris]	--	A0A8J5T8K6_ZIZPA SubName: Full=Uncharacterized protein {ECO:0000313|EMBL:KAG8078175.1};	--	--	--	--	--	--
Zlat_10031826	1.4922	1.9776	2.3631	0.9173	0.7836	1.1922	39	51	73	28	27	45	-1.05809	0.000205751	0.00182572	down	scaffold_190	83565	91249	-	Zlat_10031826	--	K14491 two-component response regulator ARR-B family | (RefSeq) two-component response regulator ORR26 (A)	ko04075: Plant hormone signal transduction	hypothetical protein GUJ93_ZPchr0004g38580 [Zizania palustris]	PHL5_ARATH RecName: Full=Myb family transcription factor PHL5 {ECO:0000305}; AltName: Full=Protein PHR1-LIKE 5 {ECO:0000305};	A0A8J5VGN7_ZIZPA SubName: Full=Uncharacterized protein {ECO:0000313|EMBL:KAG8066600.1};	--	GO:0005634,nucleus; GO:0003677,DNA binding; GO:0003700,DNA-binding transcription factor activity; GO:0006355,regulation of DNA-templated transcription; GO:0003674,molecular_function; GO:0003676,nucleic acid binding; GO:0005488,binding; GO:0097159,organic cyclic compound binding; GO:1901363,heterocyclic compound binding; GO:0140110,transcription regulator activity; GO:0006139,nucleobase-containing…	PF14379.9:MYB-CC type transfactor, LHEQLE motif	GARP-G2-like	TF	GARP->GARP-G2-like
novel.610	5.2017	5.1211	6.1614	2.7996	2.2547	2.4699	35	34	49	22	20	24	-1.18555	0.000233394	0.00204406	down	scaffold_187	269940	270285	.	--	--	--	--	uncharacterized protein LOC102704792 [Oryza brachyantha]	--	A0A0E0KSS2_ORYPU SubName: Full=Uncharacterized protein {ECO:0000313|EnsemblPlants:OPUNC04G16260.1};	--	--	--	--	--	--
Zlat_10038430	1.4905	1.8343	1.4412	3.8287	3.6342	4.2022	14	17	16	42	45	57	1.25217	0.000235531	0.00206086	up	scaffold_95	459814	460296	+	Zlat_10038430	--	--	--	hypothetical protein GUJ93_ZPchr0013g33840 [Zizania palustris]	ZAT5_ARATH RecName: Full=Zinc finger protein ZAT5;	A0A8J5X0F2_ZIZPA SubName: Full=Uncharacterized protein {ECO:0000313|EMBL:KAG8098779.1};	FOG: Zn-finger	GO:0005634,nucleus; GO:0003700,DNA-binding transcription factor activity; GO:0046872,metal ion binding; GO:0000976,transcription cis-regulatory region binding; GO:0006355,regulation of DNA-templated transcription; GO:0003674,molecular_function; GO:0140110,transcription regulator activity; GO:0005488,binding; GO:0043167,ion binding; GO:0043169,cation binding; GO:0001067,transcription regulatory re…	PF13912.9:C2H2-type zinc finger	C2H2	TF	C2H2
Zlat_10006938	0.5512	0.1862	0.3109	1.1463	0.9956	0.7089	21	7	14	51	50	39	1.39548	0.000241428	0.00210659	up	scaffold_943	79846	84597	+	Zlat_10006938	--	K24221 type I inositol polyphosphate 5-phosphatase IP5P1/2 [EC:3.1.3.56] | (RefSeq) type I inositol polyphosphate 5-phosphatase 2 isoform X1 (A)	ko00562: Inositol phosphate metabolism; ko01100: Metabolic pathways	type IV inositol polyphosphate 5-phosphatase 7 isoform X1 [Oryza sativa Japonica Group]	IP5P7_ARATH RecName: Full=Type IV inositol polyphosphate 5-phosphatase 7 {ECO:0000303|PubMed:21677096}; Short=At5PTase7 {ECO:0000303|PubMed:21677096}; EC=3.1.3.36 {ECO:0000269|PubMed:19473324, ECO:0000269|PubMed:21677096, ECO:0000269|PubMed:23658066}; EC=3.1.3.86 {ECO:0000269|PubMed:19473324, ECO:0000269|PubMed:21677096, ECO:0000269|PubMed:23658066}; AltName: Full=Protein CVP2 LIKE 1 {ECO:0000303…	I1PE37_ORYGL RecName: Full=IPPc domain-containing protein {ECO:0000259|SMART:SM00128};	Inositol polyphosphate 5-phosphatase and related proteins	GO:0005634,nucleus; GO:0005886,plasma membrane; GO:0004445,inositol-polyphosphate 5-phosphatase activity; GO:0034485,phosphatidylinositol-3,4,5-trisphosphate 5-phosphatase activity; GO:0004439,phosphatidylinositol-4,5-bisphosphate 5-phosphatase activity; GO:0071472,cellular response to salt stress; GO:0046855,inositol phosphate dephosphorylation; GO:0010305,leaf vascular tissue pattern formation;…	PF03372.26:Endonuclease/Exonuclease/phosphatase family	--	--	--
Zlat_10037809	2.6054	5.4199	2.9005	1.7612	1.1442	0.8546	19	39	25	15	11	9	-1.59846	0.000265526	0.00228929	down	scaffold_100	452457	452831	-	Zlat_10037809	--	--	--	hypothetical protein GUJ93_ZPchr0006g44389 [Zizania palustris]	--	A0A8J5T6R3_ZIZPA RecName: Full=VQ domain-containing protein {ECO:0000259|Pfam:PF05678};	--	--	PF05678.17:VQ motif	--	--	--
Zlat_10001312	1.6031	1.7496	1.565	4.857	4.1158	3.5864	13	14	15	46	44	42	1.30416	0.000283561	0.00243143	up	scaffold_2267	15699	16115	-	Zlat_10001312	--	--	--	hypothetical protein GUJ93_ZPchr0010g7414 [Zizania palustris]	ACCR4_ARATH RecName: Full=Serine/threonine-protein kinase-like protein CCR4; EC=2.7.11.1; AltName: Full=CRINKLY 4-related kinase 1; Short=AtCRK1; AltName: Full=Protein CRINKLY 4 RELATED 4; Short=AtCCR4; Flags: Precursor;	A0A8J5W9Z8_ZIZPA RecName: Full=Protein kinase domain-containing protein {ECO:0000259|Pfam:PF00069};	Serine/threonine protein kinase	GO:0016021,integral component of membrane; GO:0005524,ATP binding; GO:0042803,protein homodimerization activity; GO:0004672,protein kinase activity; GO:0106310,protein serine kinase activity; GO:0004674,protein serine/threonine kinase activity; GO:0006468,protein phosphorylation; GO:0000166,nucleotide binding; GO:0003674,molecular_function; GO:0005488,binding; GO:0017076,purine nucleotide binding…	--	--	--	--
Zlat_10027435	2.5873	2.9499	4.4693	1.3846	1.5537	1.1198	24	27	49	15	19	15	-1.36369	0.000283721	0.00243206	down	scaffold_254	109761	110310	+	Zlat_10027435	--	K05681 ATP-binding cassette, subfamily G (WHITE), member 2 | (RefSeq) ABC transporter G family member 14 (A)	ko02010: ABC transporters	ABC transporter G family member 14-like [Oryza brachyantha]	AB21G_ARATH RecName: Full=ABC transporter G family member 21; Short=ABC transporter ABCG.21; Short=AtABCG21; AltName: Full=White-brown complex homolog protein 21; Short=AtWBC21;	Q0J7S4_ORYSJ SubName: Full=Os08g0167000 protein {ECO:0000313|EMBL:BAF22991.2}; Flags: Fragment;	Transporter, ABC superfamily (Breast cancer resistance protein)	GO:0016021,integral component of membrane; GO:0016020,membrane; GO:0005886,plasma membrane; GO:0140359,ABC-type transporter activity; GO:0005524,ATP binding; GO:0042626,ATPase-coupled transmembrane transporter activity; GO:0055085,transmembrane transport; GO:0003674,molecular_function; GO:0005215,transporter activity; GO:0015399,primary active transmembrane transporter activity; GO:0022804,active…	PF00005.30:ABC transporter	--	--	--
Zlat_10003814	3.673	3.8997	4.1435	1.4976	2.3218	1.9984	42	44	56	20	35	33	-1.05068	0.000298296	0.00253852	down	scaffold_1353	3218	5736	-	Zlat_10003814	--	--	--	hypothetical protein GUJ93_ZPchr2161g7118 [Zizania palustris]	FAX4_ARATH RecName: Full=Protein FATTY ACID EXPORT 4, chloroplastic {ECO:0000303|PubMed:25646734}; Short=At-FAX4 {ECO:0000303|PubMed:25646734}; Flags: Precursor;	A0A8J5UUK6_ZIZPA SubName: Full=Uncharacterized protein {ECO:0000313|EMBL:KAG8043307.1};	Serine/threonine protein kinase	GO:0031969,chloroplast membrane; GO:0016021,integral component of membrane; GO:0016020,membrane; GO:0009793,embryo development ending in seed dormancy; GO:1905885,positive regulation of triglyceride transport; GO:0000003,reproduction; GO:0003006,developmental process involved in reproduction; GO:0007275,multicellular organism development; GO:0008150,biological_process; GO:0009790,embryo developme…	PF03647.16:Transmembrane proteins 14C	--	--	--
Zlat_10003026	1.2455	2.5246	0.9534	0.5586	0.5849	0.4518	21	42	19	11	13	11	-1.60564	0.0003183	0.00268371	down	scaffold_1580	34479	35440	-	Zlat_10003026	--	K21994 LOB domain-containing protein 18 | (RefSeq) LOB domain-containing protein 30 (A)	--	hypothetical protein GUJ93_ZPchr0001g29657 [Zizania palustris]	LBD40_ARATH RecName: Full=LOB domain-containing protein 40; AltName: Full=ASYMMETRIC LEAVES 2-like protein 37; Short=AS2-like protein 37;	A0A8J5RU43_ZIZPA RecName: Full=LOB domain-containing protein {ECO:0000259|Pfam:PF03195};	--	GO:0010468,regulation of gene expression; GO:0009739,response to gibberellin; GO:0008150,biological_process; GO:0008152,metabolic process; GO:0010467,gene expression; GO:0019222,regulation of metabolic process; GO:0043170,macromolecule metabolic process; GO:0050789,regulation of biological process; GO:0060255,regulation of macromolecule metabolic process; GO:0065007,biological regulation; GO:0071…	PF03195.17:Lateral organ boundaries (LOB) domain	LOB	TF	LOB
novel.658	3.6143	5.8275	5.699	2.2507	2.3678	1.5927	22	35	41	16	19	14	-1.34373	0.00032174	0.0027111	down	scaffold_1942	22201	22513	.	--	--	--	--	hypothetical protein GUJ93_ZPchr0009g1633 [Zizania palustris]	--	A0A0D9Y1M4_9ORYZ RecName: Full=RING-type domain-containing protein {ECO:0000259|Pfam:PF17123};	--	GO:0016021,integral component of membrane; GO:0044260,cellular macromolecule metabolic process; GO:0044238,primary metabolic process; GO:0008150,biological_process; GO:0008152,metabolic process; GO:0009987,cellular process; GO:0043170,macromolecule metabolic process; GO:0044237,cellular metabolic process; GO:0071704,organic substance metabolic process; GO:0005575,cellular_component; GO:0016020,me…	--	--	--	--
Zlat_10043084	0.5489	0.2333	0.3296	0.8642	0.7253	0.8951	31	13	22	57	54	73	1.11918	0.000329677	0.00277137	up	scaffold_39	1247463	1250366	+	Zlat_10043084	--	K08238 xyloglucan 6-xylosyltransferase [EC:2.4.2.39] | (RefSeq) probable glycosyltransferase 5 (A)	--	hypothetical protein E2562_001329 [Oryza meyeriana var. granulata]	GT4_ORYSI RecName: Full=Probable glycosyltransferase 4 {ECO:0000305}; EC=2.4.-.- {ECO:0000305};	A0A6G1DEE3_9ORYZ SubName: Full=Uncharacterized protein {ECO:0000313|EMBL:KAF0910093.1};	Subunit of Golgi mannosyltransferase complex	GO:0000139,Golgi membrane; GO:0016021,integral component of membrane; GO:0016757,glycosyltransferase activity; GO:0003674,molecular_function; GO:0003824,catalytic activity; GO:0016740,transferase activity; GO:0005575,cellular_component; GO:0005622,intracellular anatomical structure; GO:0005737,cytoplasm; GO:0005794,Golgi apparatus; GO:0012505,endomembrane system; GO:0016020,membrane; GO:0031090,o…	PF05637.15:galactosyl transferase GMA12/MNN10 family	--	--	--
Zlat_10047273	0.1656	0.2685	0.1962	0.4963	0.5151	0.6078	10	16	14	35	41	53	1.32262	0.000333269	0.00279823	up	scaffold_11	836049	842602	-	Zlat_10047273	--	K08711 ATP-binding cassette, subfamily G (WHITE), member 2, PDR | (RefSeq) ABC transporter G family member 34 (A)	ko02010: ABC transporters	hypothetical protein GUJ93_ZPchr0007g3312 [Zizania palustris]	AB34G_ORYSJ RecName: Full=ABC transporter G family member 34 {ECO:0000303|PubMed:18299247}; Short=OsABCG34 {ECO:0000303|PubMed:18299247}; AltName: Full=Pleiotropic drug resistance protein 10 {ECO:0000303|PubMed:12644668, ECO:0000303|PubMed:16506311}; Short=OsPDR10 {ECO:0000303|PubMed:16506311};	A0A8J5VXN4_ZIZPA SubName: Full=Uncharacterized protein {ECO:0000313|EMBL:KAG8077221.1};	Pleiotropic drug resistance proteins (PDR1-15), ABC superfamily	GO:0016021,integral component of membrane; GO:0140359,ABC-type transporter activity; GO:0005524,ATP binding; GO:0003674,molecular_function; GO:0005215,transporter activity; GO:0015399,primary active transmembrane transporter activity; GO:0022804,active transmembrane transporter activity; GO:0022857,transmembrane transporter activity; GO:0042626,ATPase-coupled transmembrane transporter activity; G…	PF01061.27:ABC-2 type transporter	--	--	--
Zlat_10022295	3.6043	3.7341	3.1851	1.5774	1.519	2.1076	45	46	47	23	25	38	-1.05084	0.000334721	0.00280959	down	scaffold_367	492000	496724	+	Zlat_10022295	--	--	--	hypothetical protein E2562_010968 [Oryza meyeriana var. granulata]	BH153_ARATH RecName: Full=Transcription factor bHLH153; AltName: Full=BHLH transcription factor alpha; Short=bHLH alpha {ECO:0000312|EMBL:CAE09167.1}; AltName: Full=Basic helix-loop-helix protein 153; Short=AtbHLH153 {ECO:0000303|PubMed:14600211}; Short=bHLH 153; AltName: Full=bHLH transcription factor bHLH153;	I1QFE0_ORYGL RecName: Full=BHLH domain-containing protein {ECO:0000259|PROSITE:PS50888};	--	GO:0005634,nucleus; GO:0003700,DNA-binding transcription factor activity; GO:0000981,DNA-binding transcription factor activity, RNA polymerase II-specific; GO:0046983,protein dimerization activity; GO:0000978,RNA polymerase II cis-regulatory region sequence-specific DNA binding; GO:0006357,regulation of transcription by RNA polymerase II; GO:0003674,molecular_function; GO:0140110,transcription re…	--	--	--	--
novel.495	3.3967	2.7731	2.9537	1.0502	1.503	1.3721	36	29	37	13	21	21	-1.25433	0.000340223	0.00285069	down	scaffold_164	26247	26791	.	--	--	K14488 SAUR family protein | (RAP-DB) Os01g0924966, SMALL_AUXIN-UP_RNA_3, SAUR3; Auxin responsive SAUR protein family protein. (A)	ko04075: Plant hormone signal transduction	hypothetical protein GUJ93_ZPchr0001g31116 [Zizania palustris]	--	A0A8J5VTH2_ZIZPA SubName: Full=Uncharacterized protein {ECO:0000313|EMBL:KAG8054124.1};	--	--	--	--	--	--
Zlat_10000435	0.808	1.5207	1.1719	0.1482	0.5691	0.2797	14	26	24	3	13	7	-1.84428	0.000345099	0.00288556	down	scaffold_2942	7404	8294	-	Zlat_10000435	--	K12930 anthocyanidin 3-O-glucosyltransferase [EC:2.4.1.115] | (RefSeq) anthocyanidin 3-O-glucosyltransferase (A)	ko00942: Anthocyanin biosynthesis; ko01100: Metabolic pathways; ko01110: Biosynthesis of secondary metabolites	hypothetical protein GUJ93_ZPchr0006g44853 [Zizania palustris]	UFOG1_MAIZE RecName: Full=Anthocyanidin 3-O-glucosyltransferase; EC=2.4.1.115; AltName: Full=Bronze-1; AltName: Full=Bz-McC allele; AltName: Full=Flavonol 3-O-glucosyltransferase; AltName: Full=UDP-glucose flavonoid 3-O-glucosyltransferase;	A0A8J5TGQ6_ZIZPA SubName: Full=Uncharacterized protein {ECO:0000313|EMBL:KAG8076926.1};	UDP-glucuronosyl and UDP-glucosyl transferase	GO:0047213,anthocyanidin 3-O-glucosyltransferase activity; GO:0009718,anthocyanin-containing compound biosynthetic process; GO:0003674,molecular_function; GO:0003824,catalytic activity; GO:0008194,UDP-glycosyltransferase activity; GO:0016740,transferase activity; GO:0016757,glycosyltransferase activity; GO:0016758,hexosyltransferase activity; GO:0035251,UDP-glucosyltransferase activity; GO:004652…	PF00201.21:UDP-glucoronosyl and UDP-glucosyl transferase	--	--	--
novel.1146	2.6545	2.306	3.2727	1.6235	1.3232	0.6828	35	30	51	25	23	13	-1.25263	0.000351579	0.00293366	down	scaffold_31	1098385	1101017	-	--	--	--	--	--	--	A0A0E0LCZ7_ORYPU SubName: Full=Uncharacterized protein {ECO:0000313|EnsemblPlants:OPUNC06G17640.1};	--	GO:0016021,integral component of membrane; GO:0005575,cellular_component; GO:0016020,membrane; GO:0031224,intrinsic component of membrane; GO:0110165,cellular anatomical entity	--	--	--	--
Zlat_10027401	0.7642	0.7745	0.3695	2.9914	2.4017	1.5876	7	7	4	32	29	21	1.84032	0.00035976	0.00300012	up	scaffold_259	107631	111439	-	Zlat_10027401	--	--	--	--	--	--	--	--	--	--	--	--
Zlat_10012596	0.4742	0.515	0.6879	1.4212	1.0278	1.5482	14	15	24	49	40	66	1.19689	0.000366569	0.00304795	up	scaffold_671	333	2349	+	Zlat_10012596	--	K19891 glucan endo-1,3-beta-glucosidase 1/2/3 [EC:3.2.1.39] | (RefSeq) glucan endo-1,3-beta-glucosidase 3 isoform X1 (A)	ko00500: Starch and sucrose metabolism; ko01100: Metabolic pathways	hypothetical protein GUJ93_ZPchr0412g33623 [Zizania palustris]	E1313_ARATH RecName: Full=Glucan endo-1,3-beta-glucosidase 13; EC=3.2.1.39; AltName: Full=(1->3)-beta-glucan endohydrolase 13; Short=(1->3)-beta-glucanase 13; AltName: Full=Beta-1,3-endoglucanase 13; Short=Beta-1,3-glucanase 13; Flags: Precursor;	A0A8J5UZ60_ZIZPA SubName: Full=Uncharacterized protein {ECO:0000313|EMBL:KAG8042810.1};	--	GO:0031225,anchored component of membrane; GO:0046658,anchored component of plasma membrane; GO:0005576,extracellular region; GO:0005886,plasma membrane; GO:0009536,plastid; GO:0042973,glucan endo-1,3-beta-D-glucosidase activity; GO:0005975,carbohydrate metabolic process; GO:0071555,cell wall organization; GO:0006952,defense response; GO:0003674,molecular_function; GO:0003824,catalytic activity; …	PF00332.21:Glycosyl hydrolases family 17	--	--	--
Zlat_10034297	0.3118	0.1764	0.2822	0.1242	0.121	0.1004	43	24	46	20	22	20	-1.21072	0.000402807	0.0033055	down	scaffold_150	62991	72894	-	Zlat_10034297	--	--	--	hypothetical protein GUJ93_ZPchr0006g44458 [Zizania palustris]	NET1A_ARATH RecName: Full=Protein NETWORKED 1A {ECO:0000303|PubMed:22840520};	A0A8J5SVX1_ZIZPA RecName: Full=NAB domain-containing protein {ECO:0000259|Pfam:PF07765};	--	GO:0005737,cytoplasm; GO:0005856,cytoskeleton; GO:0005886,plasma membrane; GO:0009506,plasmodesma; GO:0051015,actin filament binding; GO:0003674,molecular_function; GO:0003779,actin binding; GO:0005488,binding; GO:0005515,protein binding; GO:0008092,cytoskeletal protein binding; GO:0044877,protein-containing complex binding; GO:0005575,cellular_component; GO:0005622,intracellular anatomical struc…	PF07765.15:KIP1-like protein	--	--	--
Zlat_10036060	1.6035	1.6251	1.8245	0.6628	0.9647	0.4977	29	29	39	14	23	13	-1.30337	0.000417367	0.0034121	down	scaffold_132	293008	294154	-	Zlat_10036060	--	K13424 WRKY transcription factor 33 | (RefSeq) probable WRKY transcription factor 33 (A)	ko04016: MAPK signaling pathway - plant; ko04626: Plant-pathogen interaction	hypothetical protein GUJ93_ZPchr0002g25851 [Zizania palustris]	WRK76_ORYSI RecName: Full=WRKY transcription factor WRKY76 {ECO:0000303|PubMed:15047897}; Short=OsWRKY76 {ECO:0000303|PubMed:15047897};	A0A8J5RUI8_ZIZPA RecName: Full=WRKY domain-containing protein {ECO:0000259|Pfam:PF03106};	--	GO:0005634,nucleus; GO:0003700,DNA-binding transcription factor activity; GO:0043565,sequence-specific DNA binding; GO:0009617,response to bacterium; GO:0010200,response to chitin; GO:0009620,response to fungus; GO:0009751,response to salicylic acid; GO:0003674,molecular_function; GO:0140110,transcription regulator activity; GO:0003676,nucleic acid binding; GO:0003677,DNA binding; GO:0005488,bind…	PF03106.18:WRKY DNA -binding domain	WRKY	TF	WRKY
Zlat_10019841	2.0494	2.2658	2.8374	5.9025	6.0771	6.0637	11	12	18	37	43	47	1.27944	0.000437001	0.003549	up	scaffold_414	38851	39212	-	Zlat_10019841	--	K08679 UDP-glucuronate 4-epimerase [EC:5.1.3.6] | (RefSeq) UDP-glucuronate 4-epimerase 6 (A)	ko00053: Ascorbate and aldarate metabolism; ko00520: Amino sugar and nucleotide sugar metabolism; ko01100: Metabolic pathways; ko01240: Biosynthesis of cofactors; ko01250: Biosynthesis of nucleotide sugars	hypothetical protein GUJ93_ZPchr0010g10621 [Zizania palustris]	GAE6_ARATH RecName: Full=UDP-glucuronate 4-epimerase 6; EC=5.1.3.6; AltName: Full=UDP-glucuronic acid epimerase 6; Short=AtUGlcAE2;	A0A8J6BN57_ZIZPA RecName: Full=Epimerase domain-containing protein {ECO:0000259|Pfam:PF01370};	UDP-glucose 4-epimerase/UDP-sulfoquinovose synthase	GO:0005768,endosome; GO:0005794,Golgi apparatus; GO:0032580,Golgi cisterna membrane; GO:0000138,Golgi trans cisterna; GO:0016021,integral component of membrane; GO:0005802,trans-Golgi network; GO:0050378,UDP-glucuronate 4-epimerase activity; GO:0005975,carbohydrate metabolic process; GO:0050832,defense response to fungus; GO:0050829,defense response to Gram-negative bacterium; GO:0033481,galactur…	--	--	--	--
Zlat_10031987	0.6473	1.2858	0.3724	0.2439	0.216	0.3407	25	49	17	11	11	19	-1.55098	0.000477265	0.00383849	down	scaffold_194	494009	496971	+	Zlat_10031987	--	K14044 stemar-13-ene synthase [EC:4.2.3.33] | (RefSeq) stemar-13-ene synthase isoform X1 (A)	ko00904: Diterpenoid biosynthesis; ko01110: Biosynthesis of secondary metabolites	hypothetical protein GUJ93_ZPchr0002g23546 [Zizania palustris]	KSL11_ORYSI RecName: Full=Stemod-13(17)-ene synthase; EC=4.2.3.34; AltName: Full=Ent-kaurene synthase-like 11; Short=OsKSL11; AltName: Full=Stemodene synthase;	A0A8J5V4I1_ZIZPA SubName: Full=Uncharacterized protein {ECO:0000313|EMBL:KAG8058952.1};	--	GO:0000287,magnesium ion binding; GO:0034283,syn-stemod-13(17)-ene synthase activity; GO:0010333,terpene synthase activity; GO:0006952,defense response; GO:0003674,molecular_function; GO:0005488,binding; GO:0043167,ion binding; GO:0043169,cation binding; GO:0046872,metal ion binding; GO:0003824,catalytic activity; GO:0016829,lyase activity; GO:0016835,carbon-oxygen lyase activity; GO:0016838,carb…	PF03936.19:Terpene synthase family, metal binding domain	--	--	--
Zlat_10047575	0.653	0.5956	0.8011	1.5655	1.164	1.6956	20	18	29	56	47	75	1.05703	0.00052282	0.00414822	up	scaffold_9	1697622	1699635	-	Zlat_10047575	--	--	--	hypothetical protein GUJ93_ZPchr0002g26658 [Zizania palustris]	--	A0A8J5VGE3_ZIZPA SubName: Full=Uncharacterized protein {ECO:0000313|EMBL:KAG8059146.1};	--	--	PF19220.3:Crescentin protein	--	--	--
Zlat_10043025	0.9457	0.599	1.1002	2.9353	3.0488	2.292	8	5	11	29	34	28	1.58204	0.000555503	0.00437681	up	scaffold_39	567011	567735	-	Zlat_10043025	--	--	--	hypothetical protein GUJ93_ZPchr0008g13005 [Zizania palustris]	PLP2_ORYSI RecName: Full=Patatin-like protein 2; EC=3.1.1.-;	A0A8J5VK44_ZIZPA RecName: Full=PNPLA domain-containing protein {ECO:0000259|Pfam:PF01734};	Ca2+-independent phospholipase A2	GO:0016298,lipase activity; GO:0006952,defense response; GO:0016042,lipid catabolic process; GO:0003674,molecular_function; GO:0003824,catalytic activity; GO:0016787,hydrolase activity; GO:0016788,hydrolase activity, acting on ester bonds; GO:0006950,response to stress; GO:0008150,biological_process; GO:0050896,response to stimulus; GO:0006629,lipid metabolic process; GO:0008152,metabolic process…	--	--	--	--
novel.1127	2.1622	1.5244	2.068	0.7244	0.4279	0.7812	23	16	26	9	6	12	-1.62044	0.000580047	0.00454611	down	scaffold_305	508451	511500	+	--	--	--	--	hypothetical protein E2562_032466 [Oryza meyeriana var. granulata]	--	A0A6G1FET2_9ORYZ SubName: Full=Uncharacterized protein {ECO:0000313|EMBL:KAF0935381.1};	--	GO:0016021,integral component of membrane; GO:0005575,cellular_component; GO:0016020,membrane; GO:0031224,intrinsic component of membrane; GO:0110165,cellular anatomical entity	--	--	--	--
Zlat_10016335	0.7481	0.7911	0.7155	0.2785	0.1974	0.3604	23	24	26	10	8	16	-1.46759	0.000632575	0.00490745	down	scaffold_538	340820	345477	+	Zlat_10016335	--	K01626 3-deoxy-7-phosphoheptulonate synthase [EC:2.5.1.54] | (RefSeq) phospho-2-dehydro-3-deoxyheptonate aldolase 2, chloroplastic (A)	ko00400: Phenylalanine, tyrosine and tryptophan biosynthesis; ko01100: Metabolic pathways; ko01110: Biosynthesis of secondary metabolites; ko01230: Biosynthesis of amino acids	hypothetical protein GUJ93_ZPchr0010g9835 [Zizania palustris]	AROG2_PETHY RecName: Full=Phospho-2-dehydro-3-deoxyheptonate aldolase 2, chloroplastic {ECO:0000305}; EC=2.5.1.54 {ECO:0000250|UniProtKB:O53512}; AltName: Full=3-deoxy-D-arabino-heptulosonate 7-phosphate synthase 2 {ECO:0000303|PubMed:24815009}; Short=DAHP synthase 2 {ECO:0000305}; Short=PhDAHP2 {ECO:0000303|PubMed:24815009}; AltName: Full=Phospho-2-keto-3-deoxyheptonate aldolase 2 {ECO:0000305};…	A0A8J5W7G1_ZIZPA RecName: Full=Phospho-2-dehydro-3-deoxyheptonate aldolase {ECO:0000256|RuleBase:RU363071}; EC=2.5.1.54 {ECO:0000256|RuleBase:RU363071};	--	GO:0009507,chloroplast; GO:0003849,3-deoxy-7-phosphoheptulonate synthase activity; GO:0046872,metal ion binding; GO:0009073,aromatic amino acid family biosynthetic process; GO:0008652,cellular amino acid biosynthetic process; GO:0009423,chorismate biosynthetic process; GO:0003674,molecular_function; GO:0003824,catalytic activity; GO:0016740,transferase activity; GO:0016765,transferase activity, t…	PF01474.19:Class-II DAHP synthetase family	--	--	--
Zlat_10040919	0.5136	0.7807	1.032	2.0888	1.7531	2.1338	8	12	19	38	36	48	1.29858	0.000639949	0.00495785	up	scaffold_67	1118604	1119404	-	Zlat_10040919	--	--	--	hypothetical protein GUJ93_ZPchr0013g37366 [Zizania palustris]	CRR55_ARATH RecName: Full=Cysteine-rich repeat secretory protein 55; Flags: Precursor;	A0A8J5WWT5_ZIZPA SubName: Full=Uncharacterized protein {ECO:0000313|EMBL:KAG8096542.1};	--	GO:0005576,extracellular region; GO:0099503,secretory vesicle; GO:0005575,cellular_component; GO:0110165,cellular anatomical entity; GO:0005622,intracellular anatomical structure; GO:0005737,cytoplasm; GO:0031410,cytoplasmic vesicle; GO:0031982,vesicle; GO:0043226,organelle; GO:0043227,membrane-bounded organelle; GO:0043229,intracellular organelle; GO:0043231,intracellular membrane-bounded organe…	PF01657.20:Salt stress response/antifungal	--	--	--
Zlat_10001692	1.3635	1.7766	0.9888	4.1695	3.6938	4.9905	7	9	6	25	25	37	1.61153	0.000654292	0.00505681	up	scaffold_2085	10008	10271	+	Zlat_10001692	--	--	--	--	--	--	--	--	--	--	--	--
Zlat_10046041	1.6983	2.2415	1.8379	1.1498	0.5393	1.258	43	56	55	34	18	46	-1.01431	0.000748429	0.00567537	down	scaffold_20	695522	697026	+	Zlat_10046041	--	K09419 heat shock transcription factor, other eukaryote | (RefSeq) heat stress transcription factor A-4d (A)	--	hypothetical protein GUJ93_ZPchr0286g2795 [Zizania palustris]	HFA4D_ORYSJ RecName: Full=Heat stress transcription factor A-4d; AltName: Full=Heat stress transcription factor 10; Short=rHsf10; AltName: Full=Heat stress transcription factor 15; Short=OsHsf-15; AltName: Full=Protein SPOTTED LEAF 7;	A0A8J5VUI8_ZIZPA RecName: Full=HSF_DOMAIN domain-containing protein {ECO:0000259|Pfam:PF00447};	Heat shock transcription factor	GO:0005634,nucleus; GO:0003700,DNA-binding transcription factor activity; GO:0000978,RNA polymerase II cis-regulatory region sequence-specific DNA binding; GO:0034605,cellular response to heat; GO:0006357,regulation of transcription by RNA polymerase II; GO:0003674,molecular_function; GO:0140110,transcription regulator activity; GO:0000976,transcription cis-regulatory region binding; GO:0000977,R…	PF00447.20:HSF-type DNA-binding	HSF	TF	HSF
Zlat_10028561	0.7142	0.8143	0.7553	1.9874	2.5056	1.9782	8	9	10	26	37	32	1.45749	0.000807614	0.00607366	up	scaffold_237	344801	346181	+	Zlat_10028561	--	--	--	hypothetical protein GUJ93_ZPchr0006g46030 [Zizania palustris]	FLZ1_ARATH RecName: Full=FCS-Like Zinc finger 1 {ECO:0000303|PubMed:24901469};	A0A8J5S9N5_ZIZPA RecName: Full=FLZ-type domain-containing protein {ECO:0000259|Pfam:PF04570};	--	GO:0005737,cytoplasm; GO:0005634,nucleus; GO:0019900,kinase binding; GO:0046872,metal ion binding; GO:0019902,phosphatase binding; GO:0071456,cellular response to hypoxia; GO:0009749,response to glucose; GO:1905582,response to mannose; GO:0042594,response to starvation; GO:0009744,response to sucrose; GO:0003674,molecular_function; GO:0005488,binding; GO:0005515,protein binding; GO:0019899,enzyme…	PF04570.17:zinc-finger of the FCS-type, C2-C2	--	--	--
Zlat_10007690	1.682	1.0553	2.2364	3.4977	3.2809	3.8825	21	13	33	51	54	70	1.03872	0.000810265	0.00608873	up	scaffold_919	119081	119722	-	Zlat_10007690	--	--	--	hypothetical protein GUJ93_ZPchr0010g9343 [Zizania palustris]	GL814_ORYSJ RecName: Full=Germin-like protein 8-14; AltName: Full=Germin-like protein 1; AltName: Full=Germin-like protein 5; Short=OsGER5; Flags: Precursor;	A0A8J6BG55_ZIZPA RecName: Full=Cupin type-1 domain-containing protein {ECO:0000259|Pfam:PF00190};	--	GO:0048046,apoplast; GO:0030145,manganese ion binding; GO:0003674,molecular_function; GO:0005488,binding; GO:0043167,ion binding; GO:0043169,cation binding; GO:0046872,metal ion binding; GO:0046914,transition metal ion binding; GO:0005575,cellular_component; GO:0005576,extracellular region; GO:0110165,cellular anatomical entity	PF00190.25:Cupin	--	--	--
Zlat_10013025	2.3163	2.1128	1.9598	7.1399	4.3926	6.0951	10	9	10	36	25	38	1.4192	0.000928752	0.00685874	up	scaffold_609	131990	132835	-	Zlat_10013025	--	--	--	hypothetical protein E2562_016093 [Oryza meyeriana var. granulata]	BBX22_ARATH RecName: Full=B-box zinc finger protein 22 {ECO:0000303|PubMed:19920209}; AltName: Full=Protein DOUBLE B-BOX 3 {ECO:0000303|PubMed:18540109}; AltName: Full=Protein LIGHT-REGULATED ZINC FINGER PROTEIN 1 {ECO:0000303|PubMed:18796637}; AltName: Full=Protein SALT TOLERANCE HOMOLOG 3;	A0A6G1BKQ0_9ORYZ SubName: Full=Uncharacterized protein {ECO:0000313|EMBL:KAF0888628.1};	--	GO:0005634,nucleus; GO:0008270,zinc ion binding; GO:0009640,photomorphogenesis; GO:0006355,regulation of DNA-templated transcription; GO:0003674,molecular_function; GO:0005488,binding; GO:0043167,ion binding; GO:0043169,cation binding; GO:0046872,metal ion binding; GO:0046914,transition metal ion binding; GO:0007275,multicellular organism development; GO:0008150,biological_process; GO:0009314,res…	PF00643.27:B-box zinc finger	Others	TR	Others
Zlat_10030892	0.6158	0.8322	0.6079	2.1971	2.1022	2.0611	6	8	7	25	27	29	1.58922	0.00093663	0.00689709	up	scaffold_199	105018	105606	+	Zlat_10030892	--	--	--	retrotransposon protein, putative, Ty1-copia subclass, expressed [Oryza sativa Japonica Group]	POLR1_ARATH RecName: Full=Retrovirus-related Pol polyprotein from transposon RE1; AltName: Full=Retro element 1 {ECO:0000303|PubMed:10689195}; Short=AtRE1 {ECO:0000303|PubMed:10689195}; Includes: RecName: Full=Protease RE1; EC=3.4.23.-; Includes: RecName: Full=Reverse transcriptase RE1; EC=2.7.7.49; Includes: RecName: Full=Endonuclease RE1;	Q10B03_ORYSJ SubName: Full=Retrotransposon protein, putative, Ty1-copia subclass, expressed {ECO:0000313|EMBL:ABF99745.1}; SubName: Full=cDNA clone:J013132L03, full insert sequence {ECO:0000313|EMBL:BAG90768.1}; SubName: Full=cDNA clone:J023077K12, full insert sequence {ECO:0000313|EMBL:BAG92953.1};	FOG: Transposon-encoded proteins with TYA, reverse transcriptase, integrase domains in various combinations	GO:0004190,aspartic-type endopeptidase activity; GO:0004519,endonuclease activity; GO:0046872,metal ion binding; GO:0003676,nucleic acid binding; GO:0003964,RNA-directed DNA polymerase activity; GO:0015074,DNA integration; GO:0006310,DNA recombination; GO:0006508,proteolysis; GO:0003674,molecular_function; GO:0003824,catalytic activity; GO:0004175,endopeptidase activity; GO:0008233,peptidase acti…	PF14223.9:gag-polypeptide of LTR copia-type	--	--	--
Zlat_10027140	1.7519	1.7755	2.2034	1.3379	0.862	0.7213	37	37	55	33	24	22	-1.03897	0.000956141	0.00702064	down	scaffold_268	328089	329174	+	Zlat_10027140	--	--	--	hypothetical protein GUJ93_ZPchr0005g14976 [Zizania palustris]	MAKR4_ARATH RecName: Full=Probable membrane-associated kinase regulator 4;	A0A8J5SP47_ZIZPA SubName: Full=Uncharacterized protein {ECO:0000313|EMBL:KAG8068407.1};	--	GO:0005886,plasma membrane; GO:0009506,plasmodesma; GO:0019210,kinase inhibitor activity; GO:0003674,molecular_function; GO:0004857,enzyme inhibitor activity; GO:0019207,kinase regulator activity; GO:0030234,enzyme regulator activity; GO:0098772,molecular function regulator activity; GO:0005575,cellular_component; GO:0016020,membrane; GO:0071944,cell periphery; GO:0110165,cellular anatomical enti…	--	--	--	--
Zlat_10045590	2.7728	1.7882	3.4123	7.2303	4.589	5.3238	22	14	32	67	48	61	1.03988	0.000964011	0.00706558	up	scaffold_19	592986	593393	-	Zlat_10045590	--	--	--	hypothetical protein GUJ93_ZPchr0006g44173 [Zizania palustris]	EXOL1_ARATH RecName: Full=Protein EXORDIUM-like 1; AltName: Full=PHOSPHATE-INDUCED 1; Flags: Precursor;	A0A8J5W3T9_ZIZPA SubName: Full=Uncharacterized protein {ECO:0000313|EMBL:KAG8076818.1};	--	GO:0048046,apoplast; GO:0005615,extracellular space; GO:0005794,Golgi apparatus; GO:0009505,plant-type cell wall; GO:0071456,cellular response to hypoxia; GO:0001666,response to hypoxia; GO:0006950,response to stress; GO:0008150,biological_process; GO:0009628,response to abiotic stimulus; GO:0009987,cellular process; GO:0033554,cellular response to stress; GO:0036293,response to decreased oxygen …	PF04674.15:Phosphate-induced protein 1 conserved region	--	--	--
Zlat_10027242	0.7044	0.238	0.6622	0.9382	2.6123	1.7885	9	3	10	14	44	33	1.68211	0.00100792	0.00735495	up	scaffold_255	544796	547085	+	Zlat_10027242	--	K11254 histone H4 | (RefSeq) histone H4 (A)	--	histone H4-like [Triticum aestivum]	H41_WHEAT RecName: Full=Histone H4 variant TH011;	J3M0Q9_ORYBR RecName: Full=Histone H4 {ECO:0000256|RuleBase:RU000528};	Histone H4	GO:0000786,nucleosome; GO:0005634,nucleus; GO:0003677,DNA binding; GO:0046982,protein heterodimerization activity; GO:0030527,structural constituent of chromatin; GO:0006334,nucleosome assembly; GO:0003674,molecular_function; GO:0003676,nucleic acid binding; GO:0005488,binding; GO:0097159,organic cyclic compound binding; GO:1901363,heterocyclic compound binding; GO:0005515,protein binding; GO:004…	PF15511.9:Centromere kinetochore component CENP-T histone fold	--	--	--
Zlat_10037526	1.1343	0.7664	0.4265	1.5108	1.8643	2.4001	18	12	8	28	39	55	1.29385	0.00112724	0.00808987	up	scaffold_108	88282	91150	-	Zlat_10037526	--	K01061 carboxymethylenebutenolidase [EC:3.1.1.45] | (RefSeq) carboxymethylenebutenolidase homolog (A)	ko01100: Metabolic pathways	hypothetical protein GUJ93_ZPchr0008g13555 [Zizania palustris]	E134_MAIZE RecName: Full=Endo-1,3;1,4-beta-D-glucanase; EC=3.2.1.-; Flags: Precursor;	A0A8J5RJB3_ZIZPA RecName: Full=DLH domain-containing protein {ECO:0000259|Pfam:PF01738};	Predicted hydrolase related to dienelactone hydrolase	GO:0005576,extracellular region; GO:0016787,hydrolase activity; GO:0003674,molecular_function; GO:0003824,catalytic activity; GO:0005575,cellular_component; GO:0110165,cellular anatomical entity	PF01738.21:Dienelactone hydrolase family	--	--	--
Zlat_10037280	3.5221	3.0936	2.384	11.4598	4.4528	6.9915	15	13	12	57	25	43	1.30313	0.0012872	0.00903147	up	scaffold_104	743578	744276	-	Zlat_10037280	--	--	--	--	--	--	--	--	--	--	--	--
novel.1077	1.723	1.3643	1.2756	0.5994	0.531	0.783	32	25	28	13	13	21	-1.22338	0.00141477	0.00978761	down	scaffold_290	568996	570383	+	--	--	--	--	hypothetical protein GUJ93_ZPchr0006g46048 [Zizania palustris]	--	A0A8J5SAH1_ZIZPA RecName: Full=GP-PDE domain-containing protein {ECO:0000259|Pfam:PF03009};	--	--	--	--	--	--
Zlat_10029300	0.8954	1.0371	0.8658	3.0667	2.1347	2.9231	7	8	8	28	22	33	1.49473	0.00148781	0.0102159	up	scaffold_214	203060	203461	+	Zlat_10029300	--	--	--	--	--	--	--	--	--	--	--	--
Zlat_10016473	1.0255	1.9302	1.4254	3.3869	3.5006	2.3333	14	26	23	54	63	46	1.02426	0.00149947	0.0102784	up	scaffold_529	75233	76035	-	Zlat_10016473	--	K18883 tricin synthase [EC:2.1.1.175] | (RefSeq) tricin synthase 1 (A)	--	hypothetical protein GUJ93_ZPchr0002g24735 [Zizania palustris]	OMT15_ORYSJ RecName: Full=Tricin synthase 1; EC=2.1.1.175; AltName: Full=Caffeoyl-CoA 3-O-methyltransferase ROMT15;	A0A8J5V3L3_ZIZPA SubName: Full=Uncharacterized protein {ECO:0000313|EMBL:KAG8057152.1};	O-methyltransferase	GO:0005634,nucleus; GO:0046872,metal ion binding; GO:0008171,O-methyltransferase activity; GO:0008757,S-adenosylmethionine-dependent methyltransferase activity; GO:0032259,methylation; GO:0003674,molecular_function; GO:0005488,binding; GO:0043167,ion binding; GO:0043169,cation binding; GO:0003824,catalytic activity; GO:0008168,methyltransferase activity; GO:0016740,transferase activity; GO:001674…	PF01596.20:O-methyltransferase	--	--	--
Zlat_10038669	2.3612	2.8362	2.3677	1.1981	0.7961	1.4534	27	32	32	16	12	24	-1.17252	0.00156943	0.0106911	down	scaffold_96	989284	992891	-	Zlat_10038669	--	--	--	hypothetical protein GUJ93_ZPchr0001g31137 [Zizania palustris]	--	A0A8J5V0Z2_ZIZPA SubName: Full=Uncharacterized protein {ECO:0000313|EMBL:KAG8053522.1};	--	--	PF13947.9:Wall-associated receptor kinase galacturonan-binding	--	--	--
Zlat_10019045	2.5583	2.5928	3.2468	8.7621	6.7922	5.4918	10	10	15	40	35	31	1.26366	0.0016995	0.0114496	up	scaffold_432	141645	141845	-	Zlat_10019045	--	--	--	--	--	--	--	--	--	--	--	--
Zlat_10012948	0.5646	0.1602	0.2675	0.6961	0.9765	0.6724	25	7	14	36	57	43	1.20261	0.00173687	0.0116708	up	scaffold_621	309477	317922	+	Zlat_10012948	--	K01090 protein phosphatase [EC:3.1.3.16] | (RefSeq) serine/threonine-protein phosphatase BSL1 homolog isoform X2 (A)	--	hypothetical protein GUJ93_ZPchr0009g416 [Zizania palustris]	ACBP4_ARATH RecName: Full=Acyl-CoA-binding domain-containing protein 4; Short=Acyl-CoA binding protein 4;	A0A8J5RR73_ZIZPA SubName: Full=Uncharacterized protein {ECO:0000313|EMBL:KAG8048880.1};	Kelch repeat-containing proteins	GO:0005737,cytoplasm; GO:0005829,cytosol; GO:0000062,fatty-acyl-CoA binding; GO:0008289,lipid binding; GO:0006869,lipid transport; GO:0009723,response to ethylene; GO:0009753,response to jasmonic acid; GO:0009416,response to light stimulus; GO:0000166,nucleotide binding; GO:0003674,molecular_function; GO:0005488,binding; GO:0017076,purine nucleotide binding; GO:0030554,adenyl nucleotide binding; …	PF13418.9:Galactose oxidase, central domain	--	--	--
Zlat_10014673	2.3935	2.3475	13.8491	1.0247	1.0835	0.9089	62	60	424	31	37	34	-2.67652	0.00176574	0.0118367	down	scaffold_571	178470	181960	+	Zlat_10014673	--	K02147 V-type H+-transporting ATPase subunit B | (RefSeq) V-type proton ATPase subunit B 1 isoform X1 (A)	ko00190: Oxidative phosphorylation; ko01100: Metabolic pathways; ko04145: Phagosome	V-type proton ATPase subunit B 1 [Oryza sativa Japonica Group]	VATB1_HORVU RecName: Full=V-type proton ATPase subunit B 1; Short=V-ATPase subunit B 1; AltName: Full=Vacuolar proton pump subunit B 1;	Q0DBF7_ORYSJ RecName: Full=Vacuolar proton pump subunit B {ECO:0000256|RuleBase:RU366021}; Short=V-ATPase subunit B {ECO:0000256|RuleBase:RU366021}; AltName: Full=Vacuolar proton pump subunit B {ECO:0000256|RuleBase:RU366021};	Vacuolar H+-ATPase V1 sector, subunit B	GO:0033180,proton-transporting V-type ATPase, V1 domain; GO:0005524,ATP binding; GO:0046961,proton-transporting ATPase activity, rotational mechanism; GO:0046034,ATP metabolic process; GO:0000166,nucleotide binding; GO:0003674,molecular_function; GO:0005488,binding; GO:0017076,purine nucleotide binding; GO:0030554,adenyl nucleotide binding; GO:0032553,ribonucleotide binding; GO:0032555,purine rib…	PF00006.28:ATP synthase alpha/beta family, nucleotide-binding domain	--	--	--
Zlat_10014892	0.5595	0.4124	0.7746	1.3065	1.5819	1.3736	11	8	18	30	41	39	1.22484	0.00183528	0.0122303	up	scaffold_555	60619	61808	-	Zlat_10014892	--	K00430 peroxidase [EC:1.11.1.7] | (RefSeq) cationic peroxidase SPC4 (A)	ko00940: Phenylpropanoid biosynthesis; ko01100: Metabolic pathways; ko01110: Biosynthesis of secondary metabolites	hypothetical protein GUJ93_ZPchr0004g38991 [Zizania palustris]	PER1_SORBI RecName: Full=Cationic peroxidase SPC4; EC=1.11.1.7; Flags: Precursor;	A0A8J5VZT3_ZIZPA RecName: Full=PEROXIDASE_4 domain-containing protein {ECO:0000259|Pfam:PF00141};	--	GO:0005576,extracellular region; GO:0009505,plant-type cell wall; GO:0005509,calcium ion binding; GO:0020037,heme binding; GO:0004601,peroxidase activity; GO:0042744,hydrogen peroxide catabolic process; GO:0006979,response to oxidative stress; GO:0003674,molecular_function; GO:0005488,binding; GO:0043167,ion binding; GO:0043169,cation binding; GO:0046872,metal ion binding; GO:0046906,tetrapyrrole…	PF00141.26:Peroxidase	--	--	--
Zlat_10008950	0.2862	0.3223	0.1076	0.7352	0.6754	0.6166	9	10	4	27	28	28	1.48254	0.00187628	0.0124624	up	scaffold_796	214369	218307	-	Zlat_10008950	--	K15692 E3 ubiquitin-protein ligase RNF13 [EC:2.3.2.27] | (RefSeq) receptor homology region, transmembrane domain- and RING domain-containing protein 2 (A)	--	hypothetical protein GUJ93_ZPchr0010g10896 [Zizania palustris]	RMR2_ORYSJ RecName: Full=Receptor homology region, transmembrane domain- and RING domain-containing protein 2; Short=OsRMR2; Flags: Precursor;	A0A8J6BIS3_ZIZPA RecName: Full=RING-type domain-containing protein {ECO:0000259|Pfam:PF13639};	FOG: Predicted E3 ubiquitin ligase	GO:0016021,integral component of membrane; GO:0032586,protein storage vacuole membrane; GO:0046872,metal ion binding; GO:0061630,ubiquitin protein ligase activity; GO:0015031,protein transport; GO:0006511,ubiquitin-dependent protein catabolic process; GO:0003674,molecular_function; GO:0005488,binding; GO:0043167,ion binding; GO:0043169,cation binding; GO:0003824,catalytic activity; GO:0004842,ubi…	PF13639.9:Ring finger domain	--	--	--
Zlat_10023742	2.4487	4.3429	3.453	7.8624	7.7394	6.3586	12	21	20	45	50	45	1.0508	0.00188289	0.0125004	up	scaffold_329	45859	46110	-	Zlat_10023742	--	--	--	hypothetical protein GUJ93_ZPchr0002g24720 [Zizania palustris]	--	A0A8J5V3A8_ZIZPA SubName: Full=Uncharacterized protein {ECO:0000313|EMBL:KAG8056522.1};	--	--	--	--	--	--
Zlat_10017954	0.3896	0.5076	0.3885	0.1787	0.2216	0.2216	28	36	33	15	21	23	-1.0844	0.00190681	0.0126266	down	scaffold_459	312515	318325	-	Zlat_10017954	--	K05658 ATP-binding cassette, subfamily B (MDR/TAP), member 1 [EC:7.6.2.2] | (RefSeq) putative ABC transporter B family member 8 (A)	ko02010: ABC transporters	hypothetical protein GUJ93_ZPchr0001g31546 [Zizania palustris]	AB8B_ARATH RecName: Full=Putative ABC transporter B family member 8; Short=ABC transporter ABCB.8; Short=AtABCB8; AltName: Full=P-glycoprotein 8; AltName: Full=Putative multidrug resistance protein 22;	A0A8J5RXQ7_ZIZPA SubName: Full=Uncharacterized protein {ECO:0000313|EMBL:KAG8055589.1};	Multidrug/pheromone exporter, ABC superfamily	GO:0016021,integral component of membrane; GO:0140359,ABC-type transporter activity; GO:0005524,ATP binding; GO:0042626,ATPase-coupled transmembrane transporter activity; GO:0055085,transmembrane transport; GO:0003674,molecular_function; GO:0005215,transporter activity; GO:0015399,primary active transmembrane transporter activity; GO:0022804,active transmembrane transporter activity; GO:0022857,t…	PF00664.26:ABC transporter transmembrane region	--	--	--
Zlat_10037457	0.341	0.8482	0.6294	0.1592	0.2351	0.2576	11	27	24	6	10	12	-1.51467	0.00202175	0.0132943	down	scaffold_106	552872	555823	-	Zlat_10037457	--	K26562 MFS transporter, POT/PTR family, peptide/nitrate/nicotianamine transporter | (RefSeq) protein NRT1/ PTR FAMILY 5.10 (A)	--	hypothetical protein GUJ93_ZPchr0010g9268 [Zizania palustris]	PTR9_ARATH RecName: Full=Protein NRT1/ PTR FAMILY 5.10; Short=AtNPF5.10;	A0A8J6BN83_ZIZPA SubName: Full=Uncharacterized protein {ECO:0000313|EMBL:KAG8085693.1};	H+/oligopeptide symporter	GO:0016021,integral component of membrane; GO:0071916,dipeptide transmembrane transporter activity; GO:0042937,tripeptide transmembrane transporter activity; GO:0003674,molecular_function; GO:0005215,transporter activity; GO:0022857,transmembrane transporter activity; GO:0035673,oligopeptide transmembrane transporter activity; GO:0042887,amide transmembrane transporter activity; GO:1904680,peptid…	PF00854.24:POT family	--	--	--
Zlat_10028230	0.1659	0.6724	0.2339	1.1362	1.3841	0.8041	3	12	5	24	33	21	1.60232	0.002214	0.0143547	up	scaffold_243	126172	128565	-	Zlat_10028230	--	--	--	NAC domain-containing protein 48-like [Triticum dicoccoides]	NAC48_ORYSJ RecName: Full=NAC domain-containing protein 48 {ECO:0000303|PubMed:15029955}; Short=ONAC048 {ECO:0000303|PubMed:15029955}; AltName: Full=OsNAC6 {ECO:0000303|PubMed:10660065}; AltName: Full=Protein STRESS-RESPONSIVE NAC 2 {ECO:0000303|PubMed:18273684};	A0A446K217_TRITD RecName: Full=NAC domain-containing protein {ECO:0000259|PROSITE:PS51005};	--	GO:0005634,nucleus; GO:0043565,sequence-specific DNA binding; GO:1901002,positive regulation of response to salt stress; GO:1902584,positive regulation of response to water deprivation; GO:0045893,positive regulation of DNA-templated transcription; GO:1900150,regulation of defense response to fungus; GO:0040008,regulation of growth; GO:0009409,response to cold; GO:0048364,root development; GO:000…	PF02365.18:No apical meristem (NAM) protein	NAC	TF	NAC
Zlat_10028732	0.5731	0.4752	0.7934	1.3383	1.5808	1.4431	11	9	18	30	40	40	1.18417	0.00227687	0.0146883	up	scaffold_223	343034	345975	-	Zlat_10028732	--	K13436 pto-interacting protein 1 [EC:2.7.11.1] | (RefSeq) PTI1-like tyrosine-protein kinase 1 (A)	ko04626: Plant-pathogen interaction	hypothetical protein GUJ93_ZPchr0002g23086 [Zizania palustris]	SRF3_ARATH RecName: Full=Protein STRUBBELIG-RECEPTOR FAMILY 3; AltName: Full=Leucine-rich repeat receptor kinase-like protein SRF3; Flags: Precursor;	A0A8J5S944_ZIZPA RecName: Full=PK_Tyr_Ser-Thr domain-containing protein {ECO:0000259|Pfam:PF07714};	Serine/threonine protein kinase	GO:0016021,integral component of membrane; GO:0005886,plasma membrane; GO:0005524,ATP binding; GO:0004672,protein kinase activity; GO:0007623,circadian rhythm; GO:0006468,protein phosphorylation; GO:0000166,nucleotide binding; GO:0003674,molecular_function; GO:0005488,binding; GO:0017076,purine nucleotide binding; GO:0030554,adenyl nucleotide binding; GO:0032553,ribonucleotide binding; GO:0032555…	PF07714.20:Protein tyrosine and serine/threonine kinase	--	--	--
Zlat_10022627	0.2905	1.0305	0.2458	3.6069	2.369	1.4082	4	14	4	58	43	28	2.20287	0.00229327	0.0147771	up	scaffold_372	472902	478124	-	Zlat_10022627	--	--	--	hypothetical protein GUJ93_ZPchr0008g13371 [Zizania palustris]	IBBR_ORYSI RecName: Full=Bowman-Birk type bran trypsin inhibitor; AltName: Full=OSE727A; AltName: Full=Protein RBBI3-3; AltName: Full=RBTI; Flags: Precursor;	A0A8J5RVK4_ZIZPA SubName: Full=Uncharacterized protein {ECO:0000313|EMBL:KAG8046176.1};	--	GO:0005576,extracellular region; GO:0004867,serine-type endopeptidase inhibitor activity; GO:0003674,molecular_function; GO:0004857,enzyme inhibitor activity; GO:0004866,endopeptidase inhibitor activity; GO:0030234,enzyme regulator activity; GO:0030414,peptidase inhibitor activity; GO:0061134,peptidase regulator activity; GO:0061135,endopeptidase regulator activity; GO:0098772,molecular function …	PF00228.23:Bowman-Birk serine protease inhibitor family	--	--	--
Zlat_10043152	1.5256	0.9095	1.2908	0.6147	0.7488	0.3418	34	20	34	16	22	11	-1.18567	0.00251373	0.0159721	down	scaffold_56	28943	53654	-	Zlat_10043152	--	--	--	hypothetical protein GUJ93_ZPchr0011g27612 [Zizania palustris]	--	A0A8J6BR54_ZIZPA SubName: Full=Uncharacterized protein {ECO:0000313|EMBL:KAG8090235.1};	--	--	--	--	--	--
novel.1318	2.0166	2.2795	2.2311	0.9297	1.2943	0.913	26	29	34	14	22	17	-1.10346	0.00255115	0.0161775	down	scaffold_350	159316	159978	-	--	--	--	--	--	--	--	--	--	--	--	--	--
Zlat_10040003	1.2542	0.5296	0.5748	1.9241	1.4271	1.8817	24	10	13	43	36	52	1.11517	0.00257625	0.0163178	up	scaffold_75	66576	70315	-	Zlat_10040003	--	--	--	hypothetical protein GUJ93_ZPchr0012g19233 [Zizania palustris]	NAC54_ARATH RecName: Full=Protein CUP-SHAPED COTYLEDON 1; AltName: Full=NAC domain-containing protein 1; AltName: Full=NAC domain-containing protein 54; Short=ANAC054; AltName: Full=NAC domain-containing protein CUC1;	A0A8J5WHY0_ZIZPA RecName: Full=NAC domain-containing protein {ECO:0000259|Pfam:PF02365};	--	GO:0005634,nucleus; GO:0003700,DNA-binding transcription factor activity; GO:0000976,transcription cis-regulatory region binding; GO:0009908,flower development; GO:0090691,formation of plant organ boundary; GO:0048527,lateral root development; GO:0010014,meristem initiation; GO:0051782,negative regulation of cell division; GO:0010072,primary shoot apical meristem specification; GO:0010223,seconda…	PF02365.18:No apical meristem (NAM) protein	NAC	TF	NAC
Zlat_10036337	1.7141	1.4376	1.6003	0.6073	0.8967	0.7367	29	24	32	12	20	18	-1.12549	0.00269747	0.0169601	down	scaffold_125	475638	484333	+	Zlat_10036337	--	--	--	hypothetical protein GUJ93_ZPchr0011g27617 [Zizania palustris]	--	A0A8J6BJT6_ZIZPA SubName: Full=Uncharacterized protein {ECO:0000313|EMBL:KAG8089397.1};	--	--	PF01852.22:START domain	--	--	--
novel.2464	0.5013	0.127	0.6008	1.1446	0.7605	1.3595	12	3	17	32	24	47	1.34309	0.0028032	0.0175042	up	scaffold_92	883372	884602	.	--	--	--	--	--	--	--	--	--	--	--	--	--
Zlat_10021473	2.344	1.4847	3.9665	5.1431	5.112	6.2897	16	10	32	41	46	62	1.01872	0.00318548	0.0194824	up	scaffold_382	191066	191416	-	Zlat_10021473	--	--	--	hypothetical protein GUJ93_ZPchr0010g8899 [Zizania palustris]	--	A0A8J5WAK1_ZIZPA SubName: Full=Uncharacterized protein {ECO:0000313|EMBL:KAG8087008.1};	--	--	--	--	--	--
novel.2355	1.4231	0.7692	0.9633	2.4371	2.7348	2.2337	15	8	12	30	38	34	1.18728	0.00324009	0.0197779	up	scaffold_846	92907	93549	-	--	--	--	--	--	--	--	--	--	--	--	--	--
novel.2351	2.2283	1.7372	2.1754	1.0274	0.9752	0.8309	26	20	30	14	15	14	-1.16963	0.00334626	0.0203468	down	scaffold_843	1	600	.	--	--	--	--	hypothetical protein GUJ93_ZPchr0002g24738 [Zizania palustris]	--	A0A8J5S889_ZIZPA SubName: Full=Uncharacterized protein {ECO:0000313|EMBL:KAG8060473.1};	--	--	--	--	--	--
Zlat_10039039	1.113	2.256	1.5067	3.0497	5.5724	4.7786	5	10	8	16	33	31	1.42361	0.00356221	0.0214248	up	scaffold_87	692145	695531	-	Zlat_10039039	--	--	--	--	--	--	--	--	--	--	--	--
Zlat_10041403	4.3491	1.5557	2.8139	7.6668	7.9566	5.1375	17	6	13	35	41	29	1.2012	0.00375286	0.0223621	up	scaffold_60	747388	747675	-	Zlat_10041403	--	--	--	hypothetical protein CRG98_031451 [Punica granatum]	CGEP_ORYSJ RecName: Full=Probable glutamyl endopeptidase, chloroplastic; EC=3.4.21.-; Flags: Precursor;	A0A2I0IXM6_PUNGR RecName: Full=Peptidase_S9 domain-containing protein {ECO:0000259|Pfam:PF00326};	Dipeptidyl aminopeptidase	GO:0009570,chloroplast stroma; GO:0004252,serine-type endopeptidase activity; GO:0006508,proteolysis; GO:0003674,molecular_function; GO:0003824,catalytic activity; GO:0004175,endopeptidase activity; GO:0008233,peptidase activity; GO:0008236,serine-type peptidase activity; GO:0016787,hydrolase activity; GO:0017171,serine hydrolase activity; GO:0140096,catalytic activity, acting on a protein; GO:00…	--	--	--	--
Zlat_10039346	3.7945	2.5195	2.5462	1.1203	1.191	1.6309	29	19	23	10	12	18	-1.19926	0.00435712	0.0253376	down	scaffold_84	342418	347328	-	Zlat_10039346	--	K13448 calcium-binding protein CML | (RefSeq) probable calcium-binding protein CML28 (A)	ko04626: Plant-pathogen interaction	probable calcium-binding protein CML28 [Setaria italica]	CML28_ORYSJ RecName: Full=Probable calcium-binding protein CML28; AltName: Full=Calmodulin-like protein 28;	K3ZEI4_SETIT SubName: Full=Uncharacterized protein {ECO:0000313|EnsemblPlants:KQL13696};	Calmodulin and related proteins (EF-Hand superfamily)	GO:0005509,calcium ion binding; GO:0003674,molecular_function; GO:0005488,binding; GO:0043167,ion binding; GO:0043169,cation binding; GO:0046872,metal ion binding	PF00036.35:EF hand	--	--	--
Zlat_10029054	0.4545	0.7567	0.7691	0.3058	0.3694	0.1574	14	23	28	11	15	7	-1.31443	0.00447138	0.0258584	down	scaffold_225	337203	341005	-	Zlat_10029054	--	K01179 endoglucanase [EC:3.2.1.4] | (RefSeq) endoglucanase 13 (A)	ko00500: Starch and sucrose metabolism; ko01100: Metabolic pathways	hypothetical protein GUJ93_ZPchr0009g213 [Zizania palustris]	GUN24_ORYSJ RecName: Full=Endoglucanase 24; EC=3.2.1.4; AltName: Full=Endo-1,4-beta glucanase 24; Flags: Precursor;	A0A8J5RPR0_ZIZPA SubName: Full=Uncharacterized protein {ECO:0000313|EMBL:KAG8050444.1};	--	GO:0005576,extracellular region; GO:0008810,cellulase activity; GO:0071555,cell wall organization; GO:0030245,cellulose catabolic process; GO:0003674,molecular_function; GO:0003824,catalytic activity; GO:0004553,hydrolase activity, hydrolyzing O-glycosyl compounds; GO:0016787,hydrolase activity; GO:0016798,hydrolase activity, acting on glycosyl bonds; GO:0008150,biological_process; GO:0009987,cel…	PF00759.22:Glycosyl hydrolase family 9	--	--	--
Zlat_10008187	7.2041	4.2799	6.3054	1.4889	3.2034	3.2684	29	17	30	7	17	19	-1.19042	0.00453289	0.0261553	down	scaffold_869	166394	166976	-	Zlat_10008187	--	K16075 magnesium transporter | (RefSeq) putative magnesium transporter MRS2-G (A)	--	unnamed protein product [Miscanthus lutarioriparius]	MRS2G_ORYSI RecName: Full=Putative magnesium transporter MRS2-G;	A0A811MQ38_9POAL RecName: Full=Magnesium transporter {ECO:0000256|RuleBase:RU366041};	--	GO:0016021,integral component of membrane; GO:0015095,magnesium ion transmembrane transporter activity; GO:0003674,molecular_function; GO:0005215,transporter activity; GO:0008324,cation transmembrane transporter activity; GO:0015075,ion transmembrane transporter activity; GO:0015318,inorganic molecular entity transmembrane transporter activity; GO:0022857,transmembrane transporter activity; GO:00…	--	--	--	--
Zlat_10047261	2.9711	3.0111	3.0938	6.849	6.2411	6.3303	13	13	16	35	36	40	1.04888	0.00461389	0.0265515	up	scaffold_11	728925	733321	-	Zlat_10047261	--	--	--	--	--	--	--	--	--	--	--	--
Zlat_10029329	0.7108	0.6381	0.3608	0.1043	0.2927	0.3656	35	31	21	6	19	26	-1.17669	0.00471244	0.0270203	down	scaffold_214	407799	410330	+	Zlat_10029329	--	K13418 somatic embryogenesis receptor kinase 1 [EC:2.7.10.1 2.7.11.1] | (RefSeq) somatic embryogenesis receptor kinase 1 (A)	--	hypothetical protein GUJ93_ZPchr0008g13671 [Zizania palustris]	Y2913_ARATH RecName: Full=G-type lectin S-receptor-like serine/threonine-protein kinase At2g19130; EC=2.7.11.1; Flags: Precursor;	A0A8J5V3Z9_ZIZPA SubName: Full=Uncharacterized protein {ECO:0000313|EMBL:KAG8046051.1};	--	GO:0016021,integral component of membrane; GO:0005886,plasma membrane; GO:0005524,ATP binding; GO:0005516,calmodulin binding; GO:0030246,carbohydrate binding; GO:0106310,protein serine kinase activity; GO:0004674,protein serine/threonine kinase activity; GO:0031625,ubiquitin protein ligase binding; GO:0006468,protein phosphorylation; GO:0048544,recognition of pollen; GO:0000166,nucleotide binding…	PF00069.28:Protein kinase domain	--	--	--
Zlat_10045895	2.5394	1.7693	3.1556	1.4269	0.9631	1.4837	32	22	47	21	16	27	-1.00072	0.00480634	0.0274806	down	scaffold_18	901474	905383	+	Zlat_10045895	--	K26405 coiled-coil domain-containing protein 25 | (RefSeq) coiled-coil domain-containing protein 25 isoform X1 (A)	--	coiled-coil domain-containing protein 25 [Oryza brachyantha]	--	A0A0D9WE14_9ORYZ RecName: Full=NFACT-R_1 domain-containing protein {ECO:0000259|Pfam:PF05670};	Predicted coiled-coil protein	--	PF05670.16:NFACT protein RNA binding domain	--	--	--
Zlat_10031494	1.0745	1.2964	1.0823	0.5695	0.5434	0.496	21	25	25	13	14	14	-1.14911	0.004876	0.0278002	down	scaffold_186	351064	353910	-	Zlat_10031494	--	K25785 bZIP transcription factor 19/23/24 | (RefSeq) uncharacterized protein LOC107278258 (A)	--	hypothetical protein GUJ93_ZPchr0001g31006 [Zizania palustris]	BZP24_ARATH RecName: Full=Basic leucine zipper 24 {ECO:0000303|PubMed:11906833}; Short=AtbZIP24 {ECO:0000303|PubMed:11906833}; Short=bZIP protein 24 {ECO:0000305};	A0A8J5SG75_ZIZPA RecName: Full=BZIP domain-containing protein {ECO:0000259|Pfam:PF07716};	--	GO:0005737,cytoplasm; GO:0005634,nucleus; GO:0000981,DNA-binding transcription factor activity, RNA polymerase II-specific; GO:0042803,protein homodimerization activity; GO:0000978,RNA polymerase II cis-regulatory region sequence-specific DNA binding; GO:1901001,negative regulation of response to salt stress; GO:0006357,regulation of transcription by RNA polymerase II; GO:0003674,molecular_functi…	PF07716.18:Basic region leucine zipper	bZIP	TF	bZIP
Zlat_10018465	0.8716	0.9814	1.5568	2.4875	3.1587	2.1459	9	10	19	30	43	32	1.12649	0.00489603	0.0278919	up	scaffold_446	299257	300042	+	Zlat_10018465	--	K20628 expansin | (RefSeq) expansin-B17 (A)	--	hypothetical protein GUJ93_ZPchr0006g45110 [Zizania palustris]	EXLA4_ORYSJ RecName: Full=Expansin-like A4; AltName: Full=OsEXLA4; AltName: Full=OsEXPL4; Flags: Precursor;	A0A8J5W2Z1_ZIZPA RecName: Full=Expansin-like CBD domain-containing protein {ECO:0000259|Pfam:PF01357};	--	GO:0005576,extracellular region; GO:0048856,anatomical structure development; GO:0008150,biological_process; GO:0032502,developmental process; GO:0005575,cellular_component; GO:0110165,cellular anatomical entity	PF03330.21:Lytic transglycolase	--	--	--
Zlat_10042858	2.4617	2.0328	2.4685	1.2491	1.4524	0.6945	27	22	32	16	21	11	-1.09567	0.00528066	0.0297413	down	scaffold_44	652150	654204	-	Zlat_10042858	--	--	--	hypothetical protein OsI_06023 [Oryza sativa Indica Group]	SCI1A_TOBAC RecName: Full=Style cell-cycle inhibitor 1-A {ECO:0000303|PubMed:21388377}; Short=NtSCI1 {ECO:0000303|PubMed:21388377};	A0A0D9VCP2_9ORYZ SubName: Full=Uncharacterized protein {ECO:0000313|EnsemblPlants:LPERR02G04600.1};	--	GO:0005634,nucleus; GO:0009734,auxin-activated signaling pathway; GO:0007049,cell cycle; GO:0051301,cell division; GO:0051782,negative regulation of cell division; GO:0010928,regulation of auxin mediated signaling pathway; GO:0048480,stigma development; GO:0048479,style development; GO:0007154,cell communication; GO:0007165,signal transduction; GO:0008150,biological_process; GO:0009719,response t…	--	--	--	--
Zlat_10028942	0.497	0.2878	0.3244	0.1459	0.1616	0.2262	35	20	27	12	15	23	-1.08618	0.00559314	0.0311168	down	scaffold_242	283426	293852	-	Zlat_10028942	--	K15505 DNA repair protein RAD5 [EC:5.6.2.-] | (RefSeq) putative SWI/SNF-related matrix-associated actin-dependent regulator of chromatin subfamily A member 3-like 2 isoform X1 (A)	--	hypothetical protein E2562_000439 [Oryza meyeriana var. granulata]	CHR28_ARATH RecName: Full=Helicase-like transcription factor CHR28 {ECO:0000305}; EC=3.6.4.- {ECO:0000305}; AltName: Full=Protein CHROMATIN REMODELING 28 {ECO:0000305}; AltName: Full=Protein SNF2-RING-HELICASE-LIKE 2 {ECO:0000303|PubMed:25425661};	A0A6G1CAP8_9ORYZ SubName: Full=Uncharacterized protein {ECO:0000313|EMBL:KAF0897725.1};	Helicase-like transcription factor HLTF/DNA helicase RAD5, DEAD-box superfamily	GO:0005634,nucleus; GO:0005524,ATP binding; GO:0008094,ATP-dependent activity, acting on DNA; GO:0140658,ATP-dependent chromatin remodeler activity; GO:0003677,DNA binding; GO:0004386,helicase activity; GO:0016787,hydrolase activity; GO:0046872,metal ion binding; GO:0006281,DNA repair; GO:0080188,gene silencing by RNA-directed DNA methylation; GO:0000166,nucleotide binding; GO:0003674,molecular_f…	PF00176.26:SNF2-related domain	SNF2	TR	SNF2
Zlat_10010312	1.4116	2.2481	1.1943	4.144	3.3653	4.6081	7	11	7	24	22	33	1.28998	0.00592569	0.0325978	up	scaffold_781	7848	8102	+	Zlat_10010312	--	--	--	hypothetical protein GUJ93_ZPchr0465g6477 [Zizania palustris]	--	A0A8J5QUH1_ZIZPA SubName: Full=Uncharacterized protein {ECO:0000313|EMBL:KAG8042935.1};	--	--	--	--	--	--
Zlat_10046280	0.3428	0.1086	0.3626	0.7522	0.4063	0.7122	16	5	20	41	25	48	1.1379	0.00600642	0.0329235	up	scaffold_21	987160	989559	+	Zlat_10046280	--	K13436 pto-interacting protein 1 [EC:2.7.11.1] | (RefSeq) PTI1-like tyrosine-protein kinase 1 (A)	ko04626: Plant-pathogen interaction	hypothetical protein GUJ93_ZPchr0004g38126 [Zizania palustris]	ACCR4_ARATH RecName: Full=Serine/threonine-protein kinase-like protein CCR4; EC=2.7.11.1; AltName: Full=CRINKLY 4-related kinase 1; Short=AtCRK1; AltName: Full=Protein CRINKLY 4 RELATED 4; Short=AtCCR4; Flags: Precursor;	A0A8J5SY92_ZIZPA RecName: Full=PK_Tyr_Ser-Thr domain-containing protein {ECO:0000259|Pfam:PF07714};	Serine/threonine protein kinase	GO:0016021,integral component of membrane; GO:0005524,ATP binding; GO:0042803,protein homodimerization activity; GO:0004672,protein kinase activity; GO:0106310,protein serine kinase activity; GO:0004674,protein serine/threonine kinase activity; GO:0006468,protein phosphorylation; GO:0000166,nucleotide binding; GO:0003674,molecular_function; GO:0005488,binding; GO:0017076,purine nucleotide binding…	PF07714.20:Protein tyrosine and serine/threonine kinase	--	--	--
Zlat_10006695	0.8315	0.9075	0.9199	2.3548	1.601	1.6387	13	14	17	43	33	37	1.01871	0.00615858	0.0336141	up	scaffold_956	13306	14415	+	Zlat_10006695	--	--	--	hypothetical protein GUJ93_ZPchr0001g33040 [Zizania palustris]	BH030_ARATH RecName: Full=Transcription factor bHLH30; AltName: Full=Basic helix-loop-helix protein 30; Short=AtbHLH30; Short=bHLH 30; AltName: Full=Transcription factor EN 53; AltName: Full=bHLH transcription factor bHLH030;	A0A8J5RNA2_ZIZPA RecName: Full=BHLH domain-containing protein {ECO:0000259|Pfam:PF00010};	--	GO:0005634,nucleus; GO:0003677,DNA binding; GO:0003700,DNA-binding transcription factor activity; GO:0046983,protein dimerization activity; GO:0006355,regulation of DNA-templated transcription; GO:0003674,molecular_function; GO:0003676,nucleic acid binding; GO:0005488,binding; GO:0097159,organic cyclic compound binding; GO:1901363,heterocyclic compound binding; GO:0140110,transcription regulator …	PF00010.29:Helix-loop-helix DNA-binding domain	bHLH	TF	bHLH
Zlat_10011693	0.5882	0.4258	0.4976	1.4029	0.8604	1.0473	14	10	14	39	27	36	1.07973	0.00671667	0.0359861	up	scaffold_683	170222	172520	+	Zlat_10011693	--	K24221 type I inositol polyphosphate 5-phosphatase IP5P1/2 [EC:3.1.3.56] | (RefSeq) type I inositol polyphosphate 5-phosphatase 2 isoform X1 (A)	ko00562: Inositol phosphate metabolism; ko01100: Metabolic pathways	hypothetical protein GUJ93_ZPchr0009g961 [Zizania palustris]	IP5P9_ARATH RecName: Full=Type IV inositol polyphosphate 5-phosphatase 9 {ECO:0000303|PubMed:23658066}; Short=At5PTase9 {ECO:0000303|PubMed:23658066}; EC=3.1.3.36 {ECO:0000269|PubMed:23658066}; EC=3.1.3.86 {ECO:0000269|PubMed:23658066};	A0A8J5RSY2_ZIZPA RecName: Full=Endo/exonuclease/phosphatase domain-containing protein {ECO:0000259|Pfam:PF03372};	Inositol polyphosphate 5-phosphatase and related proteins	GO:0004445,inositol-polyphosphate 5-phosphatase activity; GO:0034595,phosphatidylinositol phosphate 5-phosphatase activity; GO:0034485,phosphatidylinositol-3,4,5-trisphosphate 5-phosphatase activity; GO:0004439,phosphatidylinositol-4,5-bisphosphate 5-phosphatase activity; GO:0071472,cellular response to salt stress; GO:0046855,inositol phosphate dephosphorylation; GO:0046856,phosphatidylinositol …	PF03372.26:Endonuclease/Exonuclease/phosphatase family	--	--	--
Zlat_10047385	0.6045	0.4376	0.8037	1.7745	1.1463	1.0165	14	10	22	48	35	34	1.02364	0.00714747	0.0378351	up	scaffold_11	1826313	1827671	+	Zlat_10047385	--	K15639 PHYB activation tagged suppressor 1 [EC:1.14.-.-] | (RefSeq) cytochrome P450 734A6 (A)	ko00905: Brassinosteroid biosynthesis; ko01110: Biosynthesis of secondary metabolites	hypothetical protein DAI22_01g250100 [Oryza sativa Japonica Group]	C7A39_KALSE RecName: Full=Cytochrome P450 72A397; EC=1.14.14.- {ECO:0000269|PubMed:29186583};	C7IXF7_ORYSJ SubName: Full=Os01g0627933 protein {ECO:0000313|EMBL:BAH91201.1};	Cytochrome P450 CYP4/CYP19/CYP26 subfamilies	GO:0016021,integral component of membrane; GO:0020037,heme binding; GO:0005506,iron ion binding; GO:0016712,oxidoreductase activity, acting on paired donors, with incorporation or reduction of molecular oxygen, reduced flavin or flavoprotein as one donor, and incorporation of one atom of oxygen; GO:0016134,saponin metabolic process; GO:0003674,molecular_function; GO:0005488,binding; GO:0046906,te…	PF00067.25:Cytochrome P450	--	--	--
Zlat_10022166	0.5972	0.7566	0.758	0.3068	0.4304	0.3102	20	25	30	12	19	15	-1.05929	0.00760772	0.0397954	down	scaffold_360	7430	11064	+	Zlat_10022166	--	K01904 4-coumarate--CoA ligase [EC:6.2.1.12] | (RefSeq) probable 4-coumarate--CoA ligase 2 (A)	ko00130: Ubiquinone and other terpenoid-quinone biosynthesis; ko00940: Phenylpropanoid biosynthesis; ko01100: Metabolic pathways; ko01110: Biosynthesis of secondary metabolites	hypothetical protein GUJ93_ZPchr0002g23531 [Zizania palustris]	4CL2_ORYSJ RecName: Full=4-coumarate--CoA ligase 2 {ECO:0000303|PubMed:18627494}; Short=4CL 2 {ECO:0000303|PubMed:18627494}; Short=Os4CL2 {ECO:0000303|PubMed:18627494}; EC=6.2.1.12 {ECO:0000269|PubMed:21807887, ECO:0000269|PubMed:23246835}; AltName: Full=4-coumaroyl-CoA synthase 2 {ECO:0000305};	A0A8J5SAX3_ZIZPA SubName: Full=Uncharacterized protein {ECO:0000313|EMBL:KAG8059770.1};	Acyl-CoA synthetase	GO:0016207,4-coumarate-CoA ligase activity; GO:0005524,ATP binding; GO:0016405,CoA-ligase activity; GO:0106290,trans-cinnamate-CoA ligase activity; GO:0009698,phenylpropanoid metabolic process; GO:0010584,pollen exine formation; GO:0003674,molecular_function; GO:0003824,catalytic activity; GO:0016874,ligase activity; GO:0016877,ligase activity, forming carbon-sulfur bonds; GO:0016878,acid-thiol l…	PF00501.31:AMP-binding enzyme	--	--	--
Zlat_10000140	0.6856	0.7643	1.1602	6.0467	16.9029	0.5223	10	11	20	103	325	11	3.1177	0.00763179	0.0398687	up	scaffold_3498	77	2070	-	Zlat_10000140	--	K13462 guanine nucleotide-exchange factor | (RefSeq) brefeldin A-inhibited guanine nucleotide-exchange protein 5 (A)	--	hypothetical protein GUJ93_ZPchr0007g4420 [Zizania palustris]	BIG5_ARATH RecName: Full=Brefeldin A-inhibited guanine nucleotide-exchange protein 5 {ECO:0000303|PubMed:19230664}; Short=BIG5 {ECO:0000303|PubMed:19230664}; AltName: Full=ARF guanine-nucleotide exchange factor BIG5 {ECO:0000303|PubMed:19230664}; AltName: Full=Protein BFA-VISUALIZED ENDOCYTIC TRAFFICKING DEFECTIVE 1 {ECO:0000303|PubMed:19230664, ECO:0000303|PubMed:23737757}; Short=Protein BEN1 {E…	A0A8J5T5L6_ZIZPA SubName: Full=Uncharacterized protein {ECO:0000313|EMBL:KAG8080082.1};	Guanine nucleotide exchange factor	GO:0005829,cytosol; GO:0005769,early endosome; GO:0031901,early endosome membrane; GO:0005802,trans-Golgi network; GO:0005085,guanyl-nucleotide exchange factor activity; GO:0009734,auxin-activated signaling pathway; GO:0042742,defense response to bacterium; GO:0006897,endocytosis; GO:0006955,immune response; GO:0045087,innate immune response; GO:0006886,intracellular protein transport; GO:0032012…	PF20252.1:BIG2 C-terminal domain	--	--	--
Zlat_10045109	0.2491	0.5278	0.2299	0.7755	0.4981	0.8153	11	23	12	40	29	52	1.02253	0.00801982	0.0414045	up	scaffold_40	220545	222815	-	Zlat_10045109	--	K25898 CO(2)-response secreted protease | (RefSeq) CO(2)-response secreted protease-like (A)	--	hypothetical protein GUJ93_ZPchr0012g22175 [Zizania palustris]	SBT4_LOTJA RecName: Full=Subtilisin-like protease 4 {ECO:0000303|PubMed:19220794}; Short=SbtM4 {ECO:0000303|PubMed:19220794}; Short=Subtilase 4 {ECO:0000303|PubMed:19220794}; EC=3.4.21.- {ECO:0000255|PROSITE-ProRule:PRU10080}; Flags: Precursor;	A0A8J6BSV6_ZIZPA SubName: Full=Uncharacterized protein {ECO:0000313|EMBL:KAG8092351.1};	--	GO:0048046,apoplast; GO:0005615,extracellular space; GO:0004252,serine-type endopeptidase activity; GO:0036377,arbuscular mycorrhizal association; GO:0006508,proteolysis; GO:0009609,response to symbiotic bacterium; GO:0009610,response to symbiotic fungus; GO:0003674,molecular_function; GO:0003824,catalytic activity; GO:0004175,endopeptidase activity; GO:0008233,peptidase activity; GO:0008236,seri…	PF00082.25:Subtilase family	--	--	--
Zlat_10020256	5.7136	3.3089	6.5606	3.4944	1.7027	2.5434	28	16	38	20	11	18	-1.07339	0.00808145	0.0416481	down	scaffold_418	131556	131891	-	Zlat_10020256	--	--	--	hypothetical protein DAI22_02g085600 [Oryza sativa Japonica Group]	--	A0A0D3F2C4_9ORYZ SubName: Full=Uncharacterized protein {ECO:0000313|EnsemblPlants:OBART02G08400.1};	--	--	--	--	--	--
novel.2361	0.6116	1.1069	0.5175	0.2244	17.7303	8.3196	14	25	14	6	535	275	3.50889	0.00825558	0.0422986	up	scaffold_85	986442	989163	+	--	--	K03686 molecular chaperone DnaJ | (RAP-DB) Os12g0168400; Similar to GFA2. (A)	--	hypothetical protein GUJ93_ZPchr0012g21040 [Zizania palustris]	GFA2_ARATH RecName: Full=Chaperone protein dnaJ GFA2, mitochondrial {ECO:0000305}; AltName: Full=Chaperone protein dnaJ A30 {ECO:0000303|PubMed:11599562}; Short=AtDjA30 {ECO:0000303|PubMed:11599562}; AltName: Full=Gametophytic factor 2 {ECO:0000303|PubMed:12215516}; Flags: Precursor;	A0A8J5WMP9_ZIZPA SubName: Full=Uncharacterized protein {ECO:0000313|EMBL:KAG8093695.1};	Molecular chaperone (DnaJ superfamily)	GO:0005737,cytoplasm; GO:0005739,mitochondrion; GO:0005524,ATP binding; GO:0031072,heat shock protein binding; GO:0046872,metal ion binding; GO:0051082,unfolded protein binding; GO:0051085,chaperone cofactor-dependent protein refolding; GO:0009558,embryo sac cellularization; GO:0009553,embryo sac development; GO:0000740,nuclear membrane fusion; GO:0010197,polar nucleus fusion; GO:0042026,protein …	PF01556.21:DnaJ C terminal domain	--	--	--
Zlat_10004918	2.5479	2.5823	3.5276	6.1483	7.2039	4.9723	11	11	18	31	41	31	1.02179	0.00888188	0.0448971	up	scaffold_1180	60219	60540	-	Zlat_10004918	--	--	--	hypothetical protein GUJ93_ZPchr0005g16275 [Zizania palustris]	--	A0A8J5SU75_ZIZPA SubName: Full=Uncharacterized protein {ECO:0000313|EMBL:KAG8067030.1};	--	--	--	--	--	--
Zlat_10030043	1.126	1.7752	1.0586	3.2138	2.1829	3.2922	9	14	10	30	23	38	1.09832	0.00990689	0.049095	up	scaffold_204	105175	105585	-	Zlat_10030043	--	K10664 E3 ubiquitin-protein ligase ATL6/9/15/31/42/55 [EC:2.3.2.27] | (RefSeq) E3 ubiquitin-protein ligase ATL31 (A)	--	hypothetical protein GUJ93_ZPchr0012g19246 [Zizania palustris]	--	A0A8J6BT79_ZIZPA RecName: Full=RING-type domain-containing protein {ECO:0000259|Pfam:PF13639};	--	--	--	--	--	--
Zlat_10001177	0.5356	0.5429	0.3296	1.0424	1.3298	0.8093	11	11	8	25	36	24	1.14195	0.00992254	0.0491639	up	scaffold_2343	13559	14935	-	Zlat_10001177	--	K19747 BAHD acyltransferase [EC:2.3.1.-] | (RefSeq) BAHD acyltransferase DCR (A)	--	hypothetical protein E2562_004739 [Oryza meyeriana var. granulata]	ANTA_GENTR RecName: Full=Anthocyanin 5-aromatic acyltransferase; Short=5AT; EC=2.3.1.153;	A0A6G1DG80_9ORYZ SubName: Full=Uncharacterized protein {ECO:0000313|EMBL:KAF0910753.1};	--	GO:0005737,cytoplasm; GO:0047183,anthocyanin 5-aromatic acyltransferase activity; GO:0102815,caffeoyl-CoA:delphinidin-3,5-diglucoside 5-O-glucoside-6-O-hydroxycinnamoyltransferase activity; GO:0102777,caffeoyl-CoA:pelargonidin-3,5-diglucoside 5-O-glucoside-6-O-hydroxycinnamoyltransferase activity; GO:0003674,molecular_function; GO:0003824,catalytic activity; GO:0016740,transferase activity; GO:00…	PF02458.18:Transferase family	--	--	--
Zlat_10011036	0.8476	1.5272	1.1953	2.6611	2.9291	1.8913	9	16	15	33	41	29	1.01701	0.0100665	0.04972	up	scaffold_714	210638	212295	+	Zlat_10011036	--	--	--	hypothetical protein GUJ93_ZPchr0006g43682 [Zizania palustris]	--	A0A8J5T270_ZIZPA SubName: Full=Uncharacterized protein {ECO:0000313|EMBL:KAG8076177.1};	--	--	PF14009.9:PADRE domain	--	--	--
