# Supplementary material for: Fenaminosulf Promotes Growth and Gall Formation in Zizania latifolia Through Modulation of Physiological and Molecular Pathways
Source: Plants (Basel). 2025 May 27;14(11):1628. doi: 10.3390/plants14111628 (PMC12157912; doi:10.3390/plants14111628)
Supplement: Supplementary file 1 [file plants-14-01628-s001.zip › Table S4.xlsx]

## Sheet: Sheet1
Table S4. Differntial regulation and annotation information of DEGs identified in FM100 vs. FM400 comparison.
ID	FM1-1_fpkm	FM1-2_fpkm	FM1-3_fpkm	FM4-1_fpkm	FM4-2_fpkm	FM4-3_fpkm	FM1-1_count	FM1-2_count	FM1-3_count	FM4-1_count	FM4-2_count	FM4-3_count	log2FoldChange	pvalue	padj	regulated	chr	start	end	strand	gene_name	gene_description	KEGG	KEGG pathway	NR	Swissprot	Tremble	KOG	GO	Pfam	TF-Family	TF-Category	TF-Classification
Zlat_10009641	23.7562	21.887	25.1216	200.501	193.065	187.971	325	351	378	3429	3727	3975	2.94926	0	0	up	scaffold_760	25572	26324	+	Zlat_10009641	--	--	--	hypothetical protein GUJ93_ZPchr0002g23524 [Zizania palustris]	Y1607_ARATH RecName: Full=Uncharacterized protein At1g76070;	A0A8J5V3U4_ZIZPA SubName: Full=Uncharacterized protein {ECO:0000313|EMBL:KAG8057617.1};	--	--	--	--	--	--
Zlat_10015439	21.6136	23.9648	26.0861	203.816	189.13	197.623	397	516	527	4680	4902	5611	2.94946	0	0	up	scaffold_543	100039	101546	-	Zlat_10015439	--	K13424 WRKY transcription factor 33 | (RefSeq) probable WRKY transcription factor 33 (A)	ko04016: MAPK signaling pathway - plant; ko04626: Plant-pathogen interaction	hypothetical protein GUJ93_ZPchr0009g1853 [Zizania palustris]	WRK19_ORYSJ RecName: Full=Transcription factor WRKY19 {ECO:0000305}; Short=OsWRKY19 {ECO:0000303|PubMed:15047897}; AltName: Full=WRKY transcription factor 19 {ECO:0000305};	A0A8J5S1P4_ZIZPA RecName: Full=WRKY domain-containing protein {ECO:0000259|Pfam:PF03106};	--	GO:0005634,nucleus; GO:0003700,DNA-binding transcription factor activity; GO:0000976,transcription cis-regulatory region binding; GO:0006952,defense response; GO:0003674,molecular_function; GO:0140110,transcription regulator activity; GO:0001067,transcription regulatory region nucleic acid binding; GO:0003676,nucleic acid binding; GO:0003677,DNA binding; GO:0003690,double-stranded DNA binding; GO…	PF03106.18:WRKY DNA -binding domain	WRKY	TF	WRKY
Zlat_10039156	7.2302	8.0931	7.5237	80.1358	74.6665	75.6232	173	227	198	2397	2521	2797	3.24013	0	0	up	scaffold_83	347372	348688	-	Zlat_10039156	--	--	--	hypothetical protein GUJ93_ZPchr0013g37398 [Zizania palustris]	--	A0A8J6BWC0_ZIZPA SubName: Full=Uncharacterized protein {ECO:0000313|EMBL:KAG8098352.1};	--	--	PF06219.15:Protein of unknown function (DUF1005)	--	--	--
Zlat_10043500	5.5095	5.9902	5.7132	35.2726	33.7241	34.851	306	390	349	2449	2643	2992	2.5002	3.7266e-271	2.62334e-267	up	scaffold_35	1279203	1282259	-	Zlat_10043500	--	K27628 U-box domain-containing protein 12/13 [EC:2.3.2.27] | (RefSeq) protein spotted leaf 11 (A)	ko04075: Plant hormone signal transduction	hypothetical protein GUJ93_ZPchr0001g30762 [Zizania palustris]	PUB16_ARATH RecName: Full=U-box domain-containing protein 16; EC=2.3.2.27; AltName: Full=Plant U-box protein 16; AltName: Full=RING-type E3 ubiquitin transferase PUB16 {ECO:0000305};	A0A8J5VPB4_ZIZPA RecName: Full=U-box domain-containing protein {ECO:0000259|Pfam:PF04564};	FOG: Armadillo/beta-catenin-like repeats	GO:0005737,cytoplasm; GO:0005634,nucleus; GO:0004842,ubiquitin-protein transferase activity; GO:0003674,molecular_function; GO:0003824,catalytic activity; GO:0016740,transferase activity; GO:0019787,ubiquitin-like protein transferase activity; GO:0140096,catalytic activity, acting on a protein; GO:0005575,cellular_component; GO:0005622,intracellular anatomical structure; GO:0110165,cellular anato…	PF04564.18:U-box domain	--	--	--
Zlat_10036102	136.51	143.801	135.016	457.409	443.202	440.966	2061	2545	2242	8633	9442	10291	1.60062	1.56392e-249	8.80735e-246	up	scaffold_132	687694	690029	+	Zlat_10036102	--	--	--	hypothetical protein GUJ93_ZPchr0002g23982 [Zizania palustris]	TET8_ARATH RecName: Full=Tetraspanin-8;	A0A8J5RSX5_ZIZPA SubName: Full=Uncharacterized protein {ECO:0000313|EMBL:KAG8056818.1};	--	GO:0005794,Golgi apparatus; GO:0016021,integral component of membrane; GO:0005886,plasma membrane; GO:0009506,plasmodesma; GO:0005773,vacuole; GO:0009734,auxin-activated signaling pathway; GO:0050829,defense response to Gram-negative bacterium; GO:0007154,cell communication; GO:0007165,signal transduction; GO:0008150,biological_process; GO:0009719,response to endogenous stimulus; GO:0009725,respo…	PF00335.23:Tetraspanin family	--	--	--
Zlat_10005403	10.1182	11.1745	12.7495	74.6924	72.8363	74.6656	241	312	334	2224	2448	2749	2.61278	1.28621e-243	6.03617e-240	up	scaffold_1070	46380	48365	-	Zlat_10005403	--	--	--	hypothetical protein GUJ93_ZPchr0001g29654 [Zizania palustris]	SARD1_ARATH RecName: Full=Protein SAR DEFICIENT 1 {ECO:0000303|PubMed:20921422};	A0A8J5RXS4_ZIZPA SubName: Full=Uncharacterized protein {ECO:0000313|EMBL:KAG8053528.1};	--	GO:0005634,nucleus; GO:0003700,DNA-binding transcription factor activity; GO:0043565,sequence-specific DNA binding; GO:0071219,cellular response to molecule of bacterial origin; GO:0042742,defense response to bacterium; GO:0002229,defense response to oomycetes; GO:0009626,plant-type hypersensitive response; GO:1900426,positive regulation of defense response to bacterium; GO:0080142,regulation of …	PF07887.14:Calmodulin binding protein-like N-terminal domain	--	--	--
Zlat_10006139	19.9444	21.065	19.3895	93.0319	94.2891	92.4693	462	572	494	2694	3082	3311	2.12017	1.95624e-242	7.86912e-239	up	scaffold_986	36526	37800	-	Zlat_10006139	--	--	--	F-box/kelch-repeat protein At1g74510 [Oryza sativa Japonica Group]	FBK29_ARATH RecName: Full=F-box/kelch-repeat protein At1g74510;	A0A0E0NKZ3_ORYRU SubName: Full=Uncharacterized protein {ECO:0000313|EnsemblPlants:ORUFI02G34190.2};	FOG: Kelch repeat	GO:0005634,nucleus; GO:0005575,cellular_component; GO:0005622,intracellular anatomical structure; GO:0043226,organelle; GO:0043227,membrane-bounded organelle; GO:0043229,intracellular organelle; GO:0043231,intracellular membrane-bounded organelle; GO:0110165,cellular anatomical entity	PF01344.28:Kelch motif	--	--	--
Zlat_10028416	34.9239	30.891	32.3382	202.51	218.643	208.443	217	225	221	1573	1917	2002	2.59421	7.7746e-210	2.73647e-206	up	scaffold_234	167699	168040	+	Zlat_10028416	--	--	--	hypothetical protein GUJ93_ZPchr0009g1959 [Zizania palustris]	DRE1B_ORYSI RecName: Full=Dehydration-responsive element-binding protein 1B; Short=Protein DREB1B;	A0A8J5RB48_ZIZPA RecName: Full=AP2/ERF domain-containing protein {ECO:0000259|Pfam:PF00847};	--	GO:0005634,nucleus; GO:0003677,DNA binding; GO:0003700,DNA-binding transcription factor activity; GO:0003674,molecular_function; GO:0003676,nucleic acid binding; GO:0005488,binding; GO:0097159,organic cyclic compound binding; GO:1901363,heterocyclic compound binding; GO:0140110,transcription regulator activity; GO:0005575,cellular_component; GO:0005622,intracellular anatomical structure; GO:00432…	--	--	--	--
novel.1464	15.7261	15.2042	13.9805	95.6071	102.222	103.094	180	204	176	1368	1651	1824	2.65567	8.75995e-195	2.7407e-191	up	scaffold_392	108126	108755	.	--	--	--	--	hypothetical protein GUJ93_ZPchr0001g29376 [Zizania palustris]	--	A0A8J5VCF3_ZIZPA RecName: Full=LEA_2 domain-containing protein {ECO:0000259|Pfam:PF03168};	--	--	--	--	--	--
Zlat_10044147	12.9648	12.501	11.8948	57.7319	58.1063	60.8972	330	373	333	1837	2087	2396	2.15306	7.51131e-190	2.11503e-186	up	scaffold_32	857741	860107	-	Zlat_10044147	--	K17506 protein phosphatase 1L [EC:3.1.3.16] | (RefSeq) probable protein phosphatase 2C 32 (A)	--	hypothetical protein GUJ93_ZPchr0003g17609 [Zizania palustris]	P2C32_ORYSJ RecName: Full=Probable protein phosphatase 2C 32; Short=OsPP2C32; EC=3.1.3.16;	A0A8J5SX34_ZIZPA RecName: Full=PPM-type phosphatase domain-containing protein {ECO:0000259|Pfam:PF00481};	Serine/threonine protein phosphatase	GO:0016021,integral component of membrane; GO:0046872,metal ion binding; GO:0017018,myosin phosphatase activity; GO:0006470,protein dephosphorylation; GO:0003674,molecular_function; GO:0005488,binding; GO:0043167,ion binding; GO:0043169,cation binding; GO:0003824,catalytic activity; GO:0004721,phosphoprotein phosphatase activity; GO:0004722,protein serine/threonine phosphatase activity; GO:001678…	PF00481.24:Protein phosphatase 2C	--	--	--
Zlat_10013778	28.4169	31.2129	30.6303	113.785	117.169	114.191	539	694	639	2698	3136	3348	1.84257	1.12671e-189	2.88418e-186	up	scaffold_596	74546	79825	+	Zlat_10013778	--	--	--	hypothetical protein GUJ93_ZPchr0001g32805 [Zizania palustris]	IQM1_ARATH RecName: Full=IQ domain-containing protein IQM1 {ECO:0000305}; AltName: Full=IQ motif-containing protein 1 {ECO:0000303|Ref.6};	A0A8J5RPQ6_ZIZPA SubName: Full=Uncharacterized protein {ECO:0000313|EMBL:KAG8051592.1};	--	GO:0005737,cytoplasm; GO:0005634,nucleus; GO:0005516,calmodulin binding; GO:0010119,regulation of stomatal movement; GO:0003674,molecular_function; GO:0005488,binding; GO:0005515,protein binding; GO:0008150,biological_process; GO:0009987,cellular process; GO:0010118,stomatal movement; GO:0050789,regulation of biological process; GO:0050794,regulation of cellular process; GO:0065007,biological reg…	--	--	--	--
Zlat_10008675	40.9596	44.6614	41.7032	125.101	127.186	125.422	1402	1792	1570	5353	6143	6636	1.47723	1.68698e-180	3.95849e-177	up	scaffold_828	20604	27464	+	Zlat_10008675	--	K14494 DELLA protein | (RefSeq) DELLA protein SLR1 (A)	ko04075: Plant hormone signal transduction	hypothetical protein GUJ93_ZPchr0007g5816 [Zizania palustris]	CIGR2_ORYSJ RecName: Full=Chitin-inducible gibberellin-responsive protein 2;	A0A8J5TJI0_ZIZPA SubName: Full=Uncharacterized protein {ECO:0000313|EMBL:KAG8079971.1};	--	GO:0005634,nucleus; GO:0003700,DNA-binding transcription factor activity; GO:0043565,sequence-specific DNA binding; GO:0006355,regulation of DNA-templated transcription; GO:0003674,molecular_function; GO:0140110,transcription regulator activity; GO:0003676,nucleic acid binding; GO:0003677,DNA binding; GO:0005488,binding; GO:0097159,organic cyclic compound binding; GO:1901363,heterocyclic compound…	PF03514.17:GRAS domain family	GRAS	TF	GRAS
Zlat_10041069	3.4609	4.0551	5.2319	40.127	39.3022	37.0378	83	114	138	1203	1330	1373	3.0949	3.04001e-170	6.58466e-167	up	scaffold_64	432463	433782	+	Zlat_10041069	--	K19861 benzyl alcohol O-benzoyltransferase [EC:2.3.1.196 2.3.1.232] | (RefSeq) benzyl alcohol O-benzoyltransferase (A)	--	hypothetical protein GUJ93_ZPchr0001g30051 [Zizania palustris]	AT7_ORYSJ RecName: Full=Acyl transferase 7 {ECO:0000305}; Short=OsAT7 {ECO:0000303|PubMed:23391577}; EC=2.3.1.- {ECO:0000305};	A0A8J5V7R8_ZIZPA SubName: Full=Uncharacterized protein {ECO:0000313|EMBL:KAG8053190.1};	--	GO:0050734,hydroxycinnamoyltransferase activity; GO:0016410,N-acyltransferase activity; GO:0003674,molecular_function; GO:0003824,catalytic activity; GO:0016740,transferase activity; GO:0016746,acyltransferase activity; GO:0016747,acyltransferase activity, transferring groups other than amino-acyl groups	PF02458.18:Transferase family	--	--	--
Zlat_10033002	151.166	145.712	148.169	52.7204	54.9663	52.6441	2101	2374	2265	916	1078	1131	-1.56285	4.56835e-166	9.18825e-163	down	scaffold_172	31596	33934	+	Zlat_10033002	--	K25840 E3 ubiquitin-protein ligase AIRP2 [EC:2.3.2.27] | (RefSeq) uncharacterized protein LOC4344184 (A)	--	hypothetical protein GUJ93_ZPchr0001g31667 [Zizania palustris]	AIRP2_ARATH RecName: Full=E3 ubiquitin-protein ligase AIRP2 {ECO:0000305}; EC=2.3.2.27 {ECO:0000269|PubMed:21969385}; AltName: Full=Protein ABA INSENSITIVE RING PROTEIN 2 {ECO:0000303|PubMed:21969385}; Short=AtAIRP2 {ECO:0000303|PubMed:21969385}; AltName: Full=RING-type E3 ubiquitin transferase AIRP2 {ECO:0000305};	A0A8J5RPP6_ZIZPA SubName: Full=Uncharacterized protein {ECO:0000313|EMBL:KAG8054298.1};	Predicted E3 ubiquitin ligase	GO:0005829,cytosol; GO:0046872,metal ion binding; GO:0061630,ubiquitin protein ligase activity; GO:0004842,ubiquitin-protein transferase activity; GO:0009789,positive regulation of abscisic acid-activated signaling pathway; GO:0016567,protein ubiquitination; GO:0009737,response to abscisic acid; GO:0009651,response to salt stress; GO:0006511,ubiquitin-dependent protein catabolic process; GO:00036…	PF13920.9:Zinc finger, C3HC4 type (RING finger)	--	--	--
Zlat_10013998	3.4543	3.4194	3.9999	28.1018	26.2354	27.0908	106	123	135	1078	1136	1285	2.81318	2.67469e-157	5.02093e-154	up	scaffold_583	8373	10061	-	Zlat_10013998	--	K03327 multidrug resistance protein, MATE family | (RefSeq) protein DETOXIFICATION 49 (A)	--	hypothetical protein GUJ93_ZPchr0014g47104 [Zizania palustris]	DTX49_ARATH RecName: Full=Protein DETOXIFICATION 49 {ECO:0000303|PubMed:11739388}; Short=AtDTX49 {ECO:0000303|PubMed:11739388}; AltName: Full=Multidrug and toxic compound extrusion protein 49 {ECO:0000305}; Short=MATE protein 49 {ECO:0000305}; AltName: Full=Protein NOVEL ION CARRIER 1 {ECO:0000303|Ref.1}; Short=Protein NIC1 {ECO:0000303|Ref.1};	A0A8J5W6Y1_ZIZPA RecName: Full=Protein DETOXIFICATION {ECO:0000256|RuleBase:RU004914}; AltName: Full=Multidrug and toxic compound extrusion protein {ECO:0000256|RuleBase:RU004914};	Uncharacterized membrane protein, predicted efflux pump	GO:0016021,integral component of membrane; GO:0016020,membrane; GO:0015297,antiporter activity; GO:0022857,transmembrane transporter activity; GO:0042910,xenobiotic transmembrane transporter activity; GO:1990961,xenobiotic detoxification by transmembrane export across the plasma membrane; GO:0003674,molecular_function; GO:0005215,transporter activity; GO:0015291,secondary active transmembrane tra…	PF01554.21:MatE	--	--	--
Zlat_10048552	20.6875	19.074	19.9111	70.9421	71.3197	69.0262	495	535	524	2122	2408	2553	1.73499	2.73544e-154	4.81404e-151	up	scaffold_2	2029036	2030352	+	Zlat_10048552	--	--	--	hypothetical protein GUJ93_ZPchr0013g37398 [Zizania palustris]	--	A0A8J6BWC0_ZIZPA SubName: Full=Uncharacterized protein {ECO:0000313|EMBL:KAG8098352.1};	--	--	PF06219.15:Protein of unknown function (DUF1005)	--	--	--
Zlat_10009543	28.9691	26.7447	31.3725	111.336	106.39	107.782	450	487	536	2162	2332	2588	1.81236	2.14898e-146	3.55946e-143	up	scaffold_786	48394	49248	+	Zlat_10009543	--	K12581 CCR4-NOT transcription complex subunit 7/8 | (RefSeq) probable CCR4-associated factor 1 homolog 11 (A)	ko03018: RNA degradation	hypothetical protein GUJ93_ZPchr0004g40486 [Zizania palustris]	CAF1K_ARATH RecName: Full=Probable CCR4-associated factor 1 homolog 11; EC=3.1.13.4;	A0A8J5VGT8_ZIZPA SubName: Full=Uncharacterized protein {ECO:0000313|EMBL:KAG8066780.1};	mRNA deadenylase subunit	GO:0030015,CCR4-NOT core complex; GO:0005634,nucleus; GO:0000932,P-body; GO:0008408,3'-5' exonuclease activity; GO:0046872,metal ion binding; GO:0004535,poly(A)-specific ribonuclease activity; GO:0003723,RNA binding; GO:0042742,defense response to bacterium; GO:0043928,exonucleolytic catabolism of deadenylated mRNA; GO:0000289,nuclear-transcribed mRNA poly(A) tail shortening; GO:0003674,molecular…	PF04857.23:CAF1 family ribonuclease	--	--	--
Zlat_10011342	4.3198	5.0515	5.3398	37.1184	36.5989	35.9535	89	122	121	956	1064	1145	2.80234	1.45617e-145	2.27794e-142	up	scaffold_698	51888	53021	+	Zlat_10011342	--	--	--	hypothetical protein GUJ93_ZPchr0013g35792 [Zizania palustris]	LRX6_ARATH RecName: Full=Leucine-rich repeat extensin-like protein 6; Short=AtLRX6; Short=LRR/EXTENSIN6; AltName: Full=Cell wall hydroxyproline-rich glycoprotein; Flags: Precursor;	A0A8J6C071_ZIZPA SubName: Full=Uncharacterized protein {ECO:0000313|EMBL:KAG8100544.1};	--	GO:0005576,extracellular region; GO:0005199,structural constituent of cell wall; GO:0071555,cell wall organization; GO:0003674,molecular_function; GO:0005198,structural molecule activity; GO:0008150,biological_process; GO:0009987,cellular process; GO:0016043,cellular component organization; GO:0045229,external encapsulating structure organization; GO:0071554,cell wall organization or biogenesis; …	PF13855.9:Leucine rich repeat	--	--	--
Zlat_10036516	17.5687	14.8926	18.9054	101.579	96.8469	96.9691	158	157	187	1142	1229	1348	2.43597	3.77419e-139	5.59336e-136	up	scaffold_154	781733	782227	-	Zlat_10036516	--	K07766 diphosphoinositol-polyphosphate diphosphatase [EC:3.6.1.52] | (RefSeq) nudix hydrolase 21, chloroplastic (A)	--	hypothetical protein E2562_028351 [Oryza meyeriana var. granulata]	NUD21_ARATH RecName: Full=Nudix hydrolase 21, chloroplastic; Short=AtNUDT21; EC=3.6.1.-; Flags: Precursor;	A0A6G1CT63_9ORYZ RecName: Full=Nudix hydrolase domain-containing protein {ECO:0000259|PROSITE:PS51462};	Diadenosine and diphosphoinositol polyphosphate phosphohydrolase	GO:0009507,chloroplast; GO:0005737,cytoplasm; GO:0005634,nucleus; GO:0016787,hydrolase activity; GO:0046872,metal ion binding; GO:0003674,molecular_function; GO:0003824,catalytic activity; GO:0005488,binding; GO:0043167,ion binding; GO:0043169,cation binding; GO:0005575,cellular_component; GO:0005622,intracellular anatomical structure; GO:0009536,plastid; GO:0043226,organelle; GO:0043227,membrane…	PF00293.31:NUDIX domain	--	--	--
Zlat_10032310	9.8236	10.9683	10.9348	46.8898	45.0471	42.8278	272	356	333	1623	1760	1833	1.99268	8.70643e-138	1.22578e-134	up	scaffold_180	505581	507104	+	Zlat_10032310	--	K22683 aspartyl protease family protein [EC:3.4.23.-] | (RefSeq) protein ASPARTIC PROTEASE IN GUARD CELL 1 (A)	--	hypothetical protein GUJ93_ZPchr0006g43249 [Zizania palustris]	ASPG1_ARATH RecName: Full=Protein ASPARTIC PROTEASE IN GUARD CELL 1; Short=AtASPG1; EC=3.4.23.-; Flags: Precursor;	A0A8J5VSW4_ZIZPA SubName: Full=Uncharacterized protein {ECO:0000313|EMBL:KAG8070531.1};	Aspartyl protease	GO:0005783,endoplasmic reticulum; GO:0004190,aspartic-type endopeptidase activity; GO:0070001,aspartic-type peptidase activity; GO:0003677,DNA binding; GO:0006508,proteolysis; GO:0009737,response to abscisic acid; GO:0009414,response to water deprivation; GO:0009627,systemic acquired resistance; GO:0003674,molecular_function; GO:0003824,catalytic activity; GO:0004175,endopeptidase activity; GO:00…	PF14543.9:Xylanase inhibitor N-terminal	--	--	--
Zlat_10011110	8.3359	8.4714	7.3588	29.0947	29.137	29.1837	413	492	401	1802	2037	2235	1.76461	1.96808e-136	2.63891e-133	up	scaffold_707	142806	146467	+	Zlat_10011110	--	K20924 cellulose synthase-like protein [EC:2.4.1.-] | (RefSeq) cellulose synthase-like protein D2 (A)	--	hypothetical protein E2562_011721 [Oryza meyeriana var. granulata]	CSLD2_ORYSJ RecName: Full=Cellulose synthase-like protein D2; EC=2.4.1.-; AltName: Full=OsCslD2;	A0A0D9WL02_9ORYZ SubName: Full=Uncharacterized protein {ECO:0000313|EnsemblPlants:LPERR06G00680.1};	--	GO:0000139,Golgi membrane; GO:0016021,integral component of membrane; GO:0005886,plasma membrane; GO:0016760,cellulose synthase (UDP-forming) activity; GO:0051753,mannan synthase activity; GO:0071555,cell wall organization; GO:0030244,cellulose biosynthetic process; GO:0009833,plant-type primary cell wall biogenesis; GO:0003674,molecular_function; GO:0003824,catalytic activity; GO:0008194,UDP-gly…	PF03552.17:Cellulose synthase	--	--	--
Zlat_10041363	1.2623	1.6778	1.4946	20.054	17.4958	17.6426	43	67	56	854	841	929	3.53693	8.86592e-136	1.13476e-132	up	scaffold_60	472002	473972	-	Zlat_10041363	--	--	--	hypothetical protein GUJ93_ZPchr0013g36679 [Zizania palustris]	EDR4_ARATH RecName: Full=Protein ENHANCED DISEASE RESISTANCE 4 {ECO:0000303|PubMed:25747881};	A0A8J6BYF4_ZIZPA RecName: Full=zinc_ribbon_12 domain-containing protein {ECO:0000259|Pfam:PF11331};	--	GO:0005768,endosome; GO:0005886,plasma membrane; GO:0006952,defense response; GO:0006897,endocytosis; GO:1900150,regulation of defense response to fungus; GO:0030100,regulation of endocytosis; GO:0009620,response to fungus; GO:0009863,salicylic acid mediated signaling pathway; GO:0006950,response to stress; GO:0008150,biological_process; GO:0050896,response to stimulus; GO:0006810,transport; GO:0…	PF11331.11:Probable zinc-ribbon domain	--	--	--
Zlat_10021719	8.4126	9.9174	8.9172	51.4017	44.7289	44.6605	199	275	232	1520	1493	1633	2.27418	5.39492e-134	6.60479e-131	up	scaffold_389	246001	247728	-	Zlat_10021719	--	K09843 (+)-abscisic acid 8'-hydroxylase [EC:1.14.14.137] | (RefSeq) abscisic acid 8'-hydroxylase 1 (A)	ko00906: Carotenoid biosynthesis; ko01110: Biosynthesis of secondary metabolites	hypothetical protein E2562_028879 [Oryza meyeriana var. granulata]	ABAH1_ORYSI RecName: Full=Abscisic acid 8'-hydroxylase 1; Short=ABA 8'-hydroxylase 1; EC=1.14.14.137 {ECO:0000250|UniProtKB:Q949P1}; AltName: Full=Cytochrome P450 707A5; AltName: Full=OsABA8ox1;	J3LG80_ORYBR SubName: Full=Uncharacterized protein {ECO:0000313|EnsemblPlants:OB02G36470.1};	Cytochrome P450 CYP4/CYP19/CYP26 subfamilies	GO:0016021,integral component of membrane; GO:0010295,(+)-abscisic acid 8'-hydroxylase activity; GO:0020037,heme binding; GO:0005506,iron ion binding; GO:0046345,abscisic acid catabolic process; GO:0003674,molecular_function; GO:0003824,catalytic activity; GO:0004497,monooxygenase activity; GO:0016491,oxidoreductase activity; GO:0016705,oxidoreductase activity, acting on paired donors, with incor…	PF00067.25:Cytochrome P450	--	--	--
Zlat_10022098	1.6145	1.4274	1.3078	16.109	16.3724	17.5667	55	57	49	686	787	925	3.43916	2.99328e-129	3.51187e-126	up	scaffold_355	75226	77197	-	Zlat_10022098	--	--	--	hypothetical protein GUJ93_ZPchr0007g4636 [Zizania palustris]	EDR4_ARATH RecName: Full=Protein ENHANCED DISEASE RESISTANCE 4 {ECO:0000303|PubMed:25747881};	A0A8J5VSG2_ZIZPA RecName: Full=zinc_ribbon_12 domain-containing protein {ECO:0000259|Pfam:PF11331};	--	GO:0005768,endosome; GO:0005886,plasma membrane; GO:0006952,defense response; GO:0006897,endocytosis; GO:1900150,regulation of defense response to fungus; GO:0030100,regulation of endocytosis; GO:0009620,response to fungus; GO:0009863,salicylic acid mediated signaling pathway; GO:0006950,response to stress; GO:0008150,biological_process; GO:0050896,response to stimulus; GO:0006810,transport; GO:0…	PF11331.11:Probable zinc-ribbon domain	--	--	--
Zlat_10022873	16.0863	20.51	19.8831	72.3393	76.4112	73.1288	370	553	503	2080	2480	2600	1.87894	8.52541e-128	9.60233e-125	up	scaffold_350	379456	380721	-	Zlat_10022873	--	K10664 E3 ubiquitin-protein ligase ATL6/9/15/31/42/55 [EC:2.3.2.27] | (RefSeq) RING-H2 finger protein ATL29 isoform X1 (A)	--	hypothetical protein GUJ93_ZPchr0002g23968 [Zizania palustris]	ATL11_ARATH RecName: Full=RING-H2 finger protein ATL11; EC=2.3.2.27 {ECO:0000305}; AltName: Full=RING-type E3 ubiquitin transferase ATL11 {ECO:0000305}; Flags: Precursor;	A0A8J5RYB7_ZIZPA RecName: Full=RING-type domain-containing protein {ECO:0000259|Pfam:PF13639};	FOG: Predicted E3 ubiquitin ligase	GO:0016021,integral component of membrane; GO:0046872,metal ion binding; GO:0016740,transferase activity; GO:0016567,protein ubiquitination; GO:0003674,molecular_function; GO:0005488,binding; GO:0043167,ion binding; GO:0043169,cation binding; GO:0003824,catalytic activity; GO:0006807,nitrogen compound metabolic process; GO:0008150,biological_process; GO:0008152,metabolic process; GO:0019538,prote…	PF13639.9:Ring finger domain	--	--	--
Zlat_10017532	190.663	168.159	163.076	470.823	483.787	470.312	1299	1343	1222	4010	4651	4953	1.3609	4.05509e-126	4.39166e-123	up	scaffold_495	8874	10468	-	Zlat_10017532	--	--	--	hypothetical protein GUJ93_ZPchr0012g21613 [Zizania palustris]	--	A0A8J6BSW1_ZIZPA SubName: Full=Uncharacterized protein {ECO:0000313|EMBL:KAG8094439.1};	--	--	--	--	--	--
Zlat_10033370	101.294	116.925	115.367	330.9	331.611	343.613	657	889	823	2683	3035	3445	1.49986	9.67303e-118	1.00879e-114	up	scaffold_169	493501	494231	+	Zlat_10033370	--	--	--	hypothetical protein GUJ93_ZPchr0458g22368 [Zizania palustris]	HIP39_ARATH RecName: Full=Heavy metal-associated isoprenylated plant protein 39 {ECO:0000303|PubMed:21072340, ECO:0000303|PubMed:23368984}; Short=AtHIP39 {ECO:0000303|PubMed:21072340, ECO:0000303|PubMed:23368984}; Flags: Precursor;	A0A8J5RLR2_ZIZPA RecName: Full=HMA domain-containing protein {ECO:0000259|Pfam:PF00403};	Copper chaperone	GO:0046872,metal ion binding; GO:0003674,molecular_function; GO:0005488,binding; GO:0043167,ion binding; GO:0043169,cation binding	PF00403.29:Heavy-metal-associated domain	--	--	--
Zlat_10018163	1.3559	1.2651	1.1172	21.1505	19.8787	21.4087	32	35	29	624	662	781	3.9744	6.24077e-117	6.27599e-114	up	scaffold_457	107258	108556	+	Zlat_10018163	--	K27628 U-box domain-containing protein 12/13 [EC:2.3.2.27] | (RefSeq) protein spotted leaf 11 (A)	ko04075: Plant hormone signal transduction	hypothetical protein GUJ93_ZPchr0002g24758 [Zizania palustris]	PUB27_ARATH RecName: Full=U-box domain-containing protein 27; EC=2.3.2.27; AltName: Full=Plant U-box protein 27; AltName: Full=RING-type E3 ubiquitin transferase PUB27 {ECO:0000305};	A0A8J5VW25_ZIZPA RecName: Full=U-box domain-containing protein {ECO:0000259|Pfam:PF04564};	--	GO:0061630,ubiquitin protein ligase activity; GO:0003674,molecular_function; GO:0003824,catalytic activity; GO:0004842,ubiquitin-protein transferase activity; GO:0016740,transferase activity; GO:0019787,ubiquitin-like protein transferase activity; GO:0061659,ubiquitin-like protein ligase activity; GO:0140096,catalytic activity, acting on a protein	PF04564.18:U-box domain	--	--	--
Zlat_10025565	51.8869	49.2882	48.3464	119.446	114.83	115.82	1612	1795	1652	4639	5034	5562	1.13775	4.47542e-115	4.34548e-112	up	scaffold_282	407762	409554	+	Zlat_10025565	--	--	--	hypothetical protein GUJ93_ZPchr0006g44231 [Zizania palustris]	P4KG4_ORYSJ RecName: Full=Phosphatidylinositol 4-kinase gamma 4 {ECO:0000305}; Short=PI-4Kgamma4 {ECO:0000305}; Short=PI4K gamma 4 {ECO:0000305}; EC=2.7.1.67 {ECO:0000250|UniProtKB:Q9BTU6}; AltName: Full=Ubiquitin-like domain kinase gamma 4 {ECO:0000303|PubMed:28254780}; Short=OsUbDKgamma4 {ECO:0000303|PubMed:28254780}; Short=UbDKgamma4 {ECO:0000303|PubMed:28254780};	A0A8J5TC16_ZIZPA RecName: Full=1-phosphatidylinositol 4-kinase {ECO:0000256|ARBA:ARBA00012169}; EC=2.7.1.67 {ECO:0000256|ARBA:ARBA00012169};	Phosphatidylinositol 4-kinase	GO:0005783,endoplasmic reticulum; GO:0005634,nucleus; GO:0004430,1-phosphatidylinositol 4-kinase activity; GO:0005524,ATP binding; GO:0009908,flower development; GO:0048579,negative regulation of long-day photoperiodism, flowering; GO:0016310,phosphorylation; GO:0003674,molecular_function; GO:0003824,catalytic activity; GO:0016301,kinase activity; GO:0016740,transferase activity; GO:0016772,trans…	PF00454.30:Phosphatidylinositol 3- and 4-kinase	--	--	--
Zlat_10022442	73.6049	85.321	84.6365	227.508	218.928	222.332	1360	1848	1720	5255	5708	6350	1.36481	1.08109e-113	1.01471e-110	up	scaffold_343	82387	83791	+	Zlat_10022442	--	K13424 WRKY transcription factor 33 | (RefSeq) probable WRKY transcription factor 33 (A)	ko04016: MAPK signaling pathway - plant; ko04626: Plant-pathogen interaction	hypothetical protein GUJ93_ZPchr0006g43314 [Zizania palustris]	WRK71_ORYSI RecName: Full=WRKY transcription factor WRKY71 {ECO:0000303|PubMed:15047897}; Short=OsWRKY71 {ECO:0000303|PubMed:15047897};	A0A8J5TAN0_ZIZPA RecName: Full=WRKY domain-containing protein {ECO:0000259|Pfam:PF03106};	--	GO:0005634,nucleus; GO:0003700,DNA-binding transcription factor activity; GO:1990841,promoter-specific chromatin binding; GO:0043565,sequence-specific DNA binding; GO:0006952,defense response; GO:0050832,defense response to fungus; GO:0009740,gibberellic acid mediated signaling pathway; GO:0009685,gibberellin metabolic process; GO:0009938,negative regulation of gibberellic acid mediated signaling…	PF03106.18:WRKY DNA -binding domain	WRKY	TF	WRKY
Zlat_10030502	12.4636	12.8777	12.0124	36.8668	39.0067	39.0637	483	585	512	1786	2133	2340	1.53108	1.39637e-113	1.26836e-110	up	scaffold_201	449048	452533	-	Zlat_10030502	--	K12450 UDP-glucose 4,6-dehydratase [EC:4.2.1.76] | (RefSeq) trifunctional UDP-glucose 4,6-dehydratase/UDP-4-keto-6-deoxy-D-glucose 3,5-epimerase/UDP-4-keto-L-rhamnose-reductase RHM1 isoform X1 (A)	ko00520: Amino sugar and nucleotide sugar metabolism; ko01100: Metabolic pathways; ko01250: Biosynthesis of nucleotide sugars	hypothetical protein GUJ93_ZPchr0006g43951 [Zizania palustris]	RHM1_ARATH RecName: Full=Trifunctional UDP-glucose 4,6-dehydratase/UDP-4-keto-6-deoxy-D-glucose 3,5-epimerase/UDP-4-keto-L-rhamnose-reductase RHM1 {ECO:0000305|PubMed:17190829}; AltName: Full=Protein REPRESSOR OF LRX1 1 {ECO:0000303|PubMed:18567791}; AltName: Full=Rhamnose biosynthetic enzyme 1; Short=AtRHM1; Includes: RecName: Full=UDP-glucose 4,6-dehydratase {ECO:0000305|PubMed:17190829}; EC=4.…	A0A8J5VK85_ZIZPA SubName: Full=Uncharacterized protein {ECO:0000313|EMBL:KAG8074462.1};	Putative NAD+-dependent epimerases	GO:0005829,cytosol; GO:0005739,mitochondrion; GO:0009506,plasmodesma; GO:0008460,dTDP-glucose 4,6-dehydratase activity; GO:0016853,isomerase activity; GO:0016491,oxidoreductase activity; GO:0050377,UDP-glucose 4,6-dehydratase activity; GO:0010280,UDP-L-rhamnose synthase activity; GO:0010315,auxin export across the plasma membrane; GO:0030154,cell differentiation; GO:0071555,cell wall organization…	PF16363.8:GDP-mannose 4,6 dehydratase	--	--	--
Zlat_10000825	7.0232	7.6742	7.964	34.1821	32.7432	32.6727	178	228	222	1083	1171	1280	2.04226	2.87519e-112	2.52999e-109	up	scaffold_2562	5965	7359	-	Zlat_10000825	--	K20716 mitogen-activated protein kinase kinase kinase 17/18 | (RefSeq) mitogen-activated protein kinase kinase kinase ANP1 (A)	ko04016: MAPK signaling pathway - plant	hypothetical protein GUJ93_ZPchr0010g7412 [Zizania palustris]	M3K17_ARATH RecName: Full=Mitogen-activated protein kinase kinase kinase 17 {ECO:0000303|PubMed:25720833}; EC=2.7.11.25 {ECO:0000250|UniProtKB:Q9ZVP5, ECO:0000255|PROSITE-ProRule:PRU00159};	A0A8J5WBD3_ZIZPA RecName: Full=Protein kinase domain-containing protein {ECO:0000259|Pfam:PF00069};	MEKK and related serine/threonine protein kinases	GO:0005634,nucleus; GO:0005524,ATP binding; GO:0004709,MAP kinase kinase kinase activity; GO:0004672,protein kinase activity; GO:0019901,protein kinase binding; GO:0106310,protein serine kinase activity; GO:0004674,protein serine/threonine kinase activity; GO:0009738,abscisic acid-activated signaling pathway; GO:0006468,protein phosphorylation; GO:0009737,response to abscisic acid; GO:0006970,res…	PF00069.28:Protein kinase domain	--	--	--
Zlat_10019083	21.6001	26.5297	24.9627	119.39	114.53	107.919	166	239	211	1147	1242	1282	2.12904	3.1848e-112	2.7175e-109	up	scaffold_435	36899	37321	+	Zlat_10019083	--	--	--	hypothetical protein OsI_02577 [Oryza sativa Indica Group]	ALP1_ARATH RecName: Full=Protein ANTAGONIST OF LIKE HETEROCHROMATIN PROTEIN 1 {ECO:0000303|PubMed:26642436}; EC=3.1.-.-;	B8AAR5_ORYSI RecName: Full=DDE Tnp4 domain-containing protein {ECO:0000259|Pfam:PF13359};	Predicted transposase	GO:0035098,ESC/E(Z) complex; GO:0005634,nucleus; GO:0035102,PRC1 complex; GO:0003682,chromatin binding; GO:0046872,metal ion binding; GO:0004518,nuclease activity; GO:0040029,epigenetic regulation of gene expression; GO:0003674,molecular_function; GO:0005488,binding; GO:0043167,ion binding; GO:0043169,cation binding; GO:0003824,catalytic activity; GO:0016787,hydrolase activity; GO:0016788,hydrola…	PF13359.9:DDE superfamily endonuclease	--	--	--
Zlat_10026590	20.6993	21.0692	18.606	133.406	132.523	137.106	88	105	87	709	795	901	2.64848	4.86428e-111	3.91338e-108	up	scaffold_260	294718	296867	-	Zlat_10026590	--	K13464 jasmonate ZIM domain-containing protein | (RefSeq) protein TIFY 11b (A)	ko04075: Plant hormone signal transduction	hypothetical protein E2562_009484 [Oryza meyeriana var. granulata]	TI11B_ORYSJ RecName: Full=Protein TIFY 11b {ECO:0000305}; Short=OsTIFY11b {ECO:0000303|PubMed:19618278}; AltName: Full=Jasmonate ZIM domain-containing protein 10 {ECO:0000305}; Short=OsJAZ10 {ECO:0000303|PubMed:19618278}; AltName: Full=OsJAZ4 {ECO:0000303|PubMed:23320078};	A0A6G1BTI1_9ORYZ RecName: Full=Tify domain-containing protein {ECO:0000259|PROSITE:PS51320};	--	GO:0005634,nucleus; GO:0031347,regulation of defense response; GO:2000022,regulation of jasmonic acid mediated signaling pathway; GO:0009611,response to wounding; GO:0006950,response to stress; GO:0006952,defense response; GO:0008150,biological_process; GO:0048583,regulation of response to stimulus; GO:0050789,regulation of biological process; GO:0050896,response to stimulus; GO:0065007,biologica…	PF06200.17:tify domain	Tify	TF	Tify
Zlat_10006719	4.2402	3.652	4.3371	24.2978	25.1954	24.7146	104	105	117	745	872	937	2.51434	2.9596e-110	2.3149e-107	up	scaffold_952	135187	136661	-	Zlat_10006719	--	--	--	hypothetical protein GUJ93_ZPchr0008g13861 [Zizania palustris]	MUC21_ARATH RecName: Full=Xylan glycosyltransferase MUCI21 {ECO:0000305}; EC=2.4.-.- {ECO:0000305|PubMed:26482889}; AltName: Full=Protein MUCILAGE-MODIFIED 5 {ECO:0000303|PubMed:11706181}; AltName: Full=Protein MUCILAGE-RELATED 21 {ECO:0000303|PubMed:26482889}; AltName: Full=Putative xylan xylosyltransgerase MUCI21 {ECO:0000303|PubMed:26979331};	A0A8J5RTE9_ZIZPA SubName: Full=Uncharacterized protein {ECO:0000313|EMBL:KAG8045081.1};	Uncharacterized conserved protein	GO:0005794,Golgi apparatus; GO:0000139,Golgi membrane; GO:0016021,integral component of membrane; GO:0047517,1,4-beta-D-xylan synthase activity; GO:0016757,glycosyltransferase activity; GO:0071555,cell wall organization; GO:0010192,mucilage biosynthetic process; GO:0048354,mucilage biosynthetic process involved in seed coat development; GO:0003674,molecular_function; GO:0003824,catalytic activity…	PF04577.17:Glycosyltransferase 61	--	--	--
Zlat_10023076	64.3661	65.3146	70.208	171.32	162.528	166.171	1277	1519	1532	4249	4550	5096	1.23164	9.7136e-110	7.39232e-107	up	scaffold_349	229755	231030	-	Zlat_10023076	--	--	--	hypothetical protein GUJ93_ZPchr0003g18646 [Zizania palustris]	--	A0A8J5VX42_ZIZPA SubName: Full=Uncharacterized protein {ECO:0000313|EMBL:KAG8062298.1};	Spindle pole body protein	--	PF03398.17:Regulator of Vps4 activity in the MVB pathway	--	--	--
Zlat_10019537	3.7097	4.2654	4.3995	26.0952	23.404	26.0343	92	124	120	809	819	998	2.51493	1.15556e-106	8.5627e-104	up	scaffold_427	160100	161464	+	Zlat_10019537	--	K27628 U-box domain-containing protein 12/13 [EC:2.3.2.27] | (RefSeq) SPL11; E3 ubiquitin-protein ligase SPL11 (A)	ko04075: Plant hormone signal transduction	hypothetical protein GUJ93_ZPchr0006g43875 [Zizania palustris]	PUB21_ARATH RecName: Full=U-box domain-containing protein 21; EC=2.3.2.27; AltName: Full=Plant U-box protein 21; AltName: Full=RING-type E3 ubiquitin transferase PUB21 {ECO:0000305};	A0A8J5VX82_ZIZPA RecName: Full=U-box domain-containing protein {ECO:0000259|Pfam:PF04564};	--	GO:0061630,ubiquitin protein ligase activity; GO:0003674,molecular_function; GO:0003824,catalytic activity; GO:0004842,ubiquitin-protein transferase activity; GO:0016740,transferase activity; GO:0019787,ubiquitin-like protein transferase activity; GO:0061659,ubiquitin-like protein ligase activity; GO:0140096,catalytic activity, acting on a protein	PF04564.18:U-box domain	--	--	--
Zlat_10017242	13.7603	17.357	15.1842	78.1807	87.2649	78.9008	117	173	142	831	1047	1037	2.30353	9.49825e-103	6.85774e-100	up	scaffold_491	242572	243697	-	Zlat_10017242	--	K12486 stromal membrane-associated protein | (RefSeq) ADP-ribosylation factor GTPase-activating protein AGD12 (A)	ko04144: Endocytosis	hypothetical protein GUJ93_ZPchr0007g5526 [Zizania palustris]	ERG1_ORYSI RecName: Full=Elicitor-responsive protein 1; AltName: Full=17 kDa phloem protein; AltName: Full=Fungal elicitor immediate early-responsive gene 1 protein; Short=FIERG1; AltName: Full=Rpp17;	A0A8J5VY97_ZIZPA RecName: Full=C2 domain-containing protein {ECO:0000259|Pfam:PF00168};	Predicted Ca2+-dependent phospholipid-binding protein	GO:0005737,cytoplasm; GO:0005886,plasma membrane; GO:0005544,calcium-dependent phospholipid binding; GO:0046872,metal ion binding; GO:0003674,molecular_function; GO:0005488,binding; GO:0005543,phospholipid binding; GO:0008289,lipid binding; GO:0043167,ion binding; GO:0043169,cation binding; GO:0005575,cellular_component; GO:0005622,intracellular anatomical structure; GO:0110165,cellular anatomica…	PF00168.33:C2 domain	--	--	--
Zlat_10013581	74.2056	74.8235	76.7747	39.862	38.5723	38.9521	3632	4293	4133	2439	2664	2947	-1.03463	1.97262e-101	1.38863e-98	down	scaffold_625	156175	158868	-	Zlat_10013581	--	--	--	hypothetical protein GUJ93_ZPchr0002g25139 [Zizania palustris]	PMI1_ARATH RecName: Full=Protein PLASTID MOVEMENT IMPAIRED 1 {ECO:0000303|PubMed:16113226};	A0A8J5VFD1_ZIZPA RecName: Full=C2 NT-type domain-containing protein {ECO:0000259|Pfam:PF10358};	--	GO:0005829,cytosol; GO:0005634,nucleus; GO:0005886,plasma membrane; GO:1902265,abscisic acid homeostasis; GO:0009738,abscisic acid-activated signaling pathway; GO:0030048,actin filament-based movement; GO:0009903,chloroplast avoidance movement; GO:0009902,chloroplast relocation; GO:0031022,nuclear migration along microfilament; GO:0009787,regulation of abscisic acid-activated signaling pathway; G…	--	--	--	--
Zlat_10043041	227.095	230.41	250.529	566.932	538.123	526.919	3998	4755	4851	12477	13368	14339	1.11379	5.293e-101	3.63513e-98	up	scaffold_39	684028	684996	-	Zlat_10043041	--	K15104 solute carrier family 25 (mitochondrial oxoglutarate transporter), member 11 | (RefSeq) mitochondrial uncoupling protein 5 (A)	--	hypothetical protein GUJ93_ZPchr0008g14030 [Zizania palustris]	PUMP5_ARATH RecName: Full=Mitochondrial uncoupling protein 5; Short=AtPUMP5; AltName: Full=Mitochondrial dicarboxylate carrier 1;	A0A8J5RYQ0_ZIZPA SubName: Full=Uncharacterized protein {ECO:0000313|EMBL:KAG8047436.1};	Mitochondrial oxoglutarate/malate carrier proteins	GO:0016021,integral component of membrane; GO:0005743,mitochondrial inner membrane; GO:0015297,antiporter activity; GO:0005310,dicarboxylic acid transmembrane transporter activity; GO:0015140,malate transmembrane transporter activity; GO:0015131,oxaloacetate transmembrane transporter activity; GO:0017077,oxidative phosphorylation uncoupler activity; GO:0015141,succinate transmembrane transporter …	PF00153.30:Mitochondrial carrier protein	--	--	--
novel.498	39.0128	27.992	37.6703	143.217	158.491	152.9	258	217	274	1184	1479	1563	2.03457	6.13457e-100	4.11279e-97	up	scaffold_1640	34338	34701	.	--	--	--	--	--	--	--	--	--	--	--	--	--
Zlat_10045232	22.6302	20.1232	19.384	56.0725	57.4001	55.9762	708	738	667	2193	2534	2707	1.35944	1.95185e-99	1.27814e-96	up	scaffold_40	1170157	1173207	+	Zlat_10045232	--	K22809 inositol phosphorylceramide glucuronosyltransferase 1 [EC:2.4.1.-] | (RefSeq) inositol phosphorylceramide glucuronosyltransferase 1 (A)	--	hypothetical protein GUJ93_ZPchr0010g9620 [Zizania palustris]	GUX7_ARATH RecName: Full=Putative glucuronosyltransferase PGSIP7; EC=2.4.1.-; AltName: Full=Glycogenin-like protein 7; AltName: Full=Plant glycogenin-like starch initiation protein 7;	A0A8J5TDP3_ZIZPA SubName: Full=Uncharacterized protein {ECO:0000313|EMBL:KAG8083827.1};	Glycosyl transferase, family 8 - glycogenin	GO:0016021,integral component of membrane; GO:0016757,glycosyltransferase activity; GO:0046872,metal ion binding; GO:0003674,molecular_function; GO:0003824,catalytic activity; GO:0016740,transferase activity; GO:0005488,binding; GO:0043167,ion binding; GO:0043169,cation binding; GO:0005575,cellular_component; GO:0016020,membrane; GO:0031224,intrinsic component of membrane; GO:0110165,cellular ana…	PF11051.11:Mannosyltransferase putative	--	--	--
Zlat_10028790	3.663	4.5378	5.0102	22.5499	21.8735	21.6781	115	167	173	885	969	1052	2.22603	5.48324e-99	3.50902e-96	up	scaffold_235	42874	45110	+	Zlat_10028790	--	K13424 WRKY transcription factor 33 | (RefSeq) probable WRKY transcription factor 33 (A)	ko04016: MAPK signaling pathway - plant; ko04626: Plant-pathogen interaction	hypothetical protein GUJ93_ZPchr0001g31769 [Zizania palustris]	WRK24_ORYSI RecName: Full=WRKY transcription factor WRKY24 {ECO:0000303|PubMed:16919842}; Short=OsWRKY24 {ECO:0000303|PubMed:16919842};	A0A8J5RRX1_ZIZPA SubName: Full=Uncharacterized protein {ECO:0000313|EMBL:KAG8054912.1};	--	GO:0005634,nucleus; GO:0003700,DNA-binding transcription factor activity; GO:0043565,sequence-specific DNA binding; GO:0009738,abscisic acid-activated signaling pathway; GO:0009740,gibberellic acid mediated signaling pathway; GO:0009788,negative regulation of abscisic acid-activated signaling pathway; GO:0009938,negative regulation of gibberellic acid mediated signaling pathway; GO:0045893,positi…	PF03106.18:WRKY DNA -binding domain	WRKY	TF	WRKY
Zlat_10008237	2.322	2.6225	2.9735	16.2724	16.7105	16.8625	71	94	100	622	721	797	2.55992	6.67142e-95	4.17453e-92	up	scaffold_850	66780	69591	-	Zlat_10008237	--	K13424 WRKY transcription factor 33 | (RefSeq) probable WRKY transcription factor 33 (A)	ko04016: MAPK signaling pathway - plant; ko04626: Plant-pathogen interaction	hypothetical protein GUJ93_ZPchr0007g5752 [Zizania palustris]	WRK24_ORYSI RecName: Full=WRKY transcription factor WRKY24 {ECO:0000303|PubMed:16919842}; Short=OsWRKY24 {ECO:0000303|PubMed:16919842};	A0A8J5T8S9_ZIZPA SubName: Full=Uncharacterized protein {ECO:0000313|EMBL:KAG8078340.1};	--	GO:0005634,nucleus; GO:0003700,DNA-binding transcription factor activity; GO:0043565,sequence-specific DNA binding; GO:0009738,abscisic acid-activated signaling pathway; GO:0009740,gibberellic acid mediated signaling pathway; GO:0009788,negative regulation of abscisic acid-activated signaling pathway; GO:0009938,negative regulation of gibberellic acid mediated signaling pathway; GO:0045893,positi…	PF03106.18:WRKY DNA -binding domain	WRKY	TF	WRKY
Zlat_10010707	40.5104	43.4483	43.5047	139.603	144.897	155.061	276	347	326	1189	1393	1633	1.69475	1.89314e-94	1.15885e-91	up	scaffold_705	144971	145345	+	Zlat_10010707	--	K24345 calcium-binding protein KIC and related proteins | (RefSeq) calcium-binding protein PBP1 (A)	--	hypothetical protein GUJ93_ZPchr0006g44817 [Zizania palustris]	KIC_ARATH RecName: Full=Calcium-binding protein KIC {ECO:0000303|PubMed:14688294}; AltName: Full=KCBP-interacting calcium-binding protein {ECO:0000303|PubMed:14688294};	A0A8J5SKU4_ZIZPA RecName: Full=EF-hand domain-containing protein {ECO:0000259|Pfam:PF13833};	Ca2+-binding protein (centrin/caltractin), EF-Hand superfamily protein	GO:0005509,calcium ion binding; GO:0010091,trichome branching; GO:0003674,molecular_function; GO:0005488,binding; GO:0043167,ion binding; GO:0043169,cation binding; GO:0046872,metal ion binding; GO:0000902,cell morphogenesis; GO:0000904,cell morphogenesis involved in differentiation; GO:0008150,biological_process; GO:0009653,anatomical structure morphogenesis; GO:0009888,tissue development; GO:00…	PF13833.9:EF-hand domain pair	--	--	--
Zlat_10005571	76.6339	68.8775	74.7345	26.0151	28.9147	25.8384	1157	1219	1241	491	616	603	-1.53649	7.90481e-94	4.73582e-91	down	scaffold_1069	88860	90030	-	Zlat_10005571	--	K03671 thioredoxin 1 | (RefSeq) thioredoxin H-type (A)	--	hypothetical protein GUJ93_ZPchr0007g4406 [Zizania palustris]	TRL11_ORYSJ RecName: Full=Thioredoxin-like 1-1, chloroplastic; AltName: Full=Lilium-type thioredoxin 1-1;	A0A8J5TF88_ZIZPA RecName: Full=Thioredoxin domain-containing protein {ECO:0000259|Pfam:PF00085};	Thioredoxin	GO:0009507,chloroplast; GO:0045454,cell redox homeostasis; GO:0008150,biological_process; GO:0009987,cellular process; GO:0019725,cellular homeostasis; GO:0042592,homeostatic process; GO:0050789,regulation of biological process; GO:0050794,regulation of cellular process; GO:0065007,biological regulation; GO:0065008,regulation of biological quality; GO:0005575,cellular_component; GO:0005622,intrac…	PF00085.23:Thioredoxin	--	--	--
Zlat_10009049	7.51	8.5556	9.0321	34.372	35.5372	33.5479	158	211	209	904	1055	1091	1.94897	2.40962e-91	1.41355e-88	up	scaffold_798	164817	165974	-	Zlat_10009049	--	K09287 RAV-like factor | (RefSeq) AP2/ERF and B3 domain-containing protein Os01g0693400 (A)	--	hypothetical protein GUJ93_ZPchr0007g4418 [Zizania palustris]	Y1934_ORYSJ RecName: Full=AP2/ERF and B3 domain-containing protein Os01g0693400;	A0A8J5TBS8_ZIZPA SubName: Full=Uncharacterized protein {ECO:0000313|EMBL:KAG8077618.1};	--	GO:0005634,nucleus; GO:0003677,DNA binding; GO:0003700,DNA-binding transcription factor activity; GO:0003674,molecular_function; GO:0003676,nucleic acid binding; GO:0005488,binding; GO:0097159,organic cyclic compound binding; GO:1901363,heterocyclic compound binding; GO:0140110,transcription regulator activity; GO:0005575,cellular_component; GO:0005622,intracellular anatomical structure; GO:00432…	PF02362.24:B3 DNA binding domain	AP2/ERF-RAV	TF	AP2/ERF->AP2/ERF-RAV
Zlat_10019650	8.6228	8.4252	8.1507	31.8143	29.7194	30.3	227	260	236	1047	1104	1233	1.77525	2.60917e-91	1.49937e-88	up	scaffold_411	397235	398931	-	Zlat_10019650	--	--	--	hypothetical protein GUJ93_ZPchr0008g13837 [Zizania palustris]	--	A0A8J5RJ87_ZIZPA SubName: Full=Uncharacterized protein {ECO:0000313|EMBL:KAG8045970.1};	--	--	PF08601.13:Transcription factor PAP1	--	--	--
Zlat_10008316	54.5733	55.6584	51.8736	120.332	121.63	122.055	1166	1394	1219	3214	3667	4031	1.07668	6.66503e-91	3.75348e-88	up	scaffold_843	174337	176445	-	Zlat_10008316	--	K00737 beta-1,4-mannosyl-glycoprotein beta-1,4-N-acetylglucosaminyltransferase [EC:2.4.1.144] | (RefSeq) beta-1,4-mannosyl-glycoprotein 4-beta-N-acetylglucosaminyltransferase isoform X1 (A)	ko00510: N-Glycan biosynthesis; ko01100: Metabolic pathways	hypothetical protein GUJ93_ZPchr0006g41170 [Zizania palustris]	--	A0A8J5W2S8_ZIZPA SubName: Full=Uncharacterized protein {ECO:0000313|EMBL:KAG8071284.1};	--	--	PF04724.16:Glycosyltransferase family 17	--	--	--
Zlat_10035893	43.8424	43.2447	45.7652	106.977	111.659	110.331	736	851	845	2245	2645	2863	1.2179	6.80805e-91	3.75884e-88	up	scaffold_155	681290	686790	+	Zlat_10035893	--	--	--	hypothetical protein BRADI_1g23192v3, partial [Brachypodium distachyon]	--	A0A2K2DKQ2_BRADI SubName: Full=Uncharacterized protein {ECO:0000313|EMBL:PNT74856.1, ECO:0000313|EnsemblPlants:PNT74856}; Flags: Fragment;	--	--	--	--	--	--
Zlat_10021556	5.6789	9.1921	7.4139	61.1522	59.3356	62.7381	39	74	56	525	575	666	2.93523	6.93254e-87	3.75397e-84	up	scaffold_406	409216	409593	+	Zlat_10021556	--	--	--	hypothetical protein GUJ93_ZPchr0006g45115 [Zizania palustris]	--	J3LKT4_ORYBR SubName: Full=Uncharacterized protein {ECO:0000313|EnsemblPlants:OB03G16600.1};	--	--	--	--	--	--
Zlat_10016092	259.371	257.13	280.603	131.303	132.344	130.704	2375	2760	2826	1503	1710	1850	-1.10601	1.95001e-84	1.03601e-81	down	scaffold_524	67980	68483	-	Zlat_10016092	--	--	--	hypothetical protein GUJ93_ZPchr0010g8340 [Zizania palustris]	ERD15_SOYBN RecName: Full=Protein EARLY RESPONSIVE TO DEHYDRATION 15 {ECO:0000303|PubMed:21482825}; Short=GmERD15 {ECO:0000303|PubMed:21482825};	A0A8J5W9B2_ZIZPA SubName: Full=Uncharacterized protein {ECO:0000313|EMBL:KAG8085219.1};	--	GO:0005634,nucleus; GO:0003677,DNA binding; GO:0045893,positive regulation of DNA-templated transcription; GO:0003674,molecular_function; GO:0003676,nucleic acid binding; GO:0005488,binding; GO:0097159,organic cyclic compound binding; GO:1901363,heterocyclic compound binding; GO:0006139,nucleobase-containing compound metabolic process; GO:0006351,DNA-templated transcription; GO:0006355,regulation…	--	--	--	--
Zlat_10041564	49.2239	49.321	57.1232	152.206	150.572	138.09	550	646	702	2126	2374	2385	1.41005	7.40837e-83	3.86305e-80	up	scaffold_57	852357	852971	-	Zlat_10041564	--	K09286 EREBP-like factor | (RefSeq) ethylene-responsive transcription factor 11 (A)	--	hypothetical protein E2562_033828 [Oryza meyeriana var. granulata]	ERF78_ARATH RecName: Full=Ethylene-responsive transcription factor 4; Short=AtERF4; AltName: Full=Ethylene-responsive element-binding factor 4; Short=EREBP-4; AltName: Full=Protein RELATED TO APETALA2 5;	A0A6G1F141_9ORYZ RecName: Full=AP2/ERF domain-containing protein {ECO:0000259|PROSITE:PS51032};	--	GO:0016604,nuclear body; GO:0005634,nucleus; GO:0003700,DNA-binding transcription factor activity; GO:0000976,transcription cis-regulatory region binding; GO:0071456,cellular response to hypoxia; GO:0009873,ethylene-activated signaling pathway; GO:0009864,induced systemic resistance, jasmonic acid mediated signaling pathway; GO:0010105,negative regulation of ethylene-activated signaling pathway; …	PF00847.23:AP2 domain	AP2/ERF-ERF	TF	AP2/ERF->AP2/ERF-ERF
Zlat_10035644	0.6214	0.6138	0.6244	11.7203	10.615	11.15	19	22	21	448	458	527	4.07942	8.02915e-83	4.11063e-80	up	scaffold_142	162360	167638	+	Zlat_10035644	--	--	--	hypothetical protein GUJ93_ZPchr0008g11909 [Zizania palustris]	--	A0A8J5V4M5_ZIZPA SubName: Full=Uncharacterized protein {ECO:0000313|EMBL:KAG8047176.1};	--	--	--	--	--	--
Zlat_10017317	10.5339	13.4495	12.8122	40.6813	39.9954	38.7447	302	452	404	1458	1618	1717	1.60275	1.39932e-82	7.03606e-80	up	scaffold_484	407861	409438	-	Zlat_10017317	--	--	--	hypothetical protein GUJ93_ZPchr0014g46746 [Zizania palustris]	FERON_ARATH RecName: Full=Receptor-like protein kinase FERONIA; EC=2.7.11.1; AltName: Full=Protein SIRENE; Flags: Precursor;	A0A8J5SY30_ZIZPA RecName: Full=Malectin_like domain-containing protein {ECO:0000259|Pfam:PF12819};	Serine/threonine protein kinase	GO:0043680,filiform apparatus; GO:0016021,integral component of membrane; GO:0005886,plasma membrane; GO:0009506,plasmodesma; GO:0005524,ATP binding; GO:0004672,protein kinase activity; GO:0106310,protein serine kinase activity; GO:0004674,protein serine/threonine kinase activity; GO:0004714,transmembrane receptor protein tyrosine kinase activity; GO:0009738,abscisic acid-activated signaling path…	PF12819.10:Malectin-like domain	--	--	--
novel.1876	9.1269	7.8337	7.9928	34.2203	36.0703	33	163	164	157	764	909	911	1.96257	1.47646e-81	7.29373e-79	up	scaffold_57	351794	352977	+	--	--	K13430 serine/threonine-protein kinase PBS1 [EC:2.7.11.1] | (RAP-DB) Os04g0393900; Similar to H0718E12.2 protein. (A)	ko04626: Plant-pathogen interaction	hypothetical protein GUJ93_ZPchr0004g38975 [Zizania palustris]	CRPK1_ARATH RecName: Full=Cold-responsive protein kinase 1 {ECO:0000303|PubMed:28344081}; EC=2.7.11.1 {ECO:0000255|PROSITE-ProRule:PRU00159, ECO:0000269|PubMed:28344081};	A0A8J5VZK1_ZIZPA RecName: Full=PK_Tyr_Ser-Thr domain-containing protein {ECO:0000259|Pfam:PF07714};	Serine/threonine protein kinase	GO:0005634,nucleus; GO:0005886,plasma membrane; GO:0005524,ATP binding; GO:0106310,protein serine kinase activity; GO:0004674,protein serine/threonine kinase activity; GO:0046777,protein autophosphorylation; GO:0009409,response to cold; GO:0050826,response to freezing; GO:0009625,response to insect; GO:0002237,response to molecule of bacterial origin; GO:0000166,nucleotide binding; GO:0003674,mol…	PF00069.28:Protein kinase domain	--	--	--
Zlat_10028413	51.8848	57.2202	50.4025	167.754	177.977	170.383	263	340	281	1063	1273	1335	1.60179	2.34526e-81	1.13858e-78	up	scaffold_234	142071	143996	+	Zlat_10028413	--	--	--	hypothetical protein GUJ93_ZPchr0002g23825 [Zizania palustris]	DRE1A_ORYSI RecName: Full=Dehydration-responsive element-binding protein 1A; Short=Protein DREB1A; AltName: Full=Protein C-repeat-binding factor 3; Short=rCBF3;	A0A8J5VAB6_ZIZPA RecName: Full=AP2/ERF domain-containing protein {ECO:0000259|Pfam:PF00847};	--	GO:0005634,nucleus; GO:0003677,DNA binding; GO:0003700,DNA-binding transcription factor activity; GO:0003674,molecular_function; GO:0003676,nucleic acid binding; GO:0005488,binding; GO:0097159,organic cyclic compound binding; GO:1901363,heterocyclic compound binding; GO:0140110,transcription regulator activity; GO:0005575,cellular_component; GO:0005622,intracellular anatomical structure; GO:00432…	--	--	--	--
Zlat_10007933	10.8487	10.8879	12.7648	73.3826	72.8125	65.1267	68	80	88	575	644	631	2.52191	4.11737e-80	1.96503e-77	up	scaffold_868	188083	188427	+	Zlat_10007933	--	--	--	--	--	--	--	--	--	--	--	--
Zlat_10017870	107.299	116.586	122.915	284.852	261.896	259.73	1889	2406	2380	6269	6506	7068	1.12574	1.12487e-77	5.10874e-75	up	scaffold_461	380470	381438	-	Zlat_10017870	--	K15104 solute carrier family 25 (mitochondrial oxoglutarate transporter), member 11 | (RefSeq) mitochondrial uncoupling protein 5 (A)	--	hypothetical protein GUJ93_ZPchr0010g7778 [Zizania palustris]	PUMP5_ARATH RecName: Full=Mitochondrial uncoupling protein 5; Short=AtPUMP5; AltName: Full=Mitochondrial dicarboxylate carrier 1;	A0A8J5WB18_ZIZPA SubName: Full=Uncharacterized protein {ECO:0000313|EMBL:KAG8087383.1};	Mitochondrial oxoglutarate/malate carrier proteins	GO:0016021,integral component of membrane; GO:0005743,mitochondrial inner membrane; GO:0015297,antiporter activity; GO:0005310,dicarboxylic acid transmembrane transporter activity; GO:0015140,malate transmembrane transporter activity; GO:0015131,oxaloacetate transmembrane transporter activity; GO:0017077,oxidative phosphorylation uncoupler activity; GO:0015141,succinate transmembrane transporter …	PF00153.30:Mitochondrial carrier protein	--	--	--
novel.2325	80.5785	68.6688	67.2511	26.8409	26.0045	25.5566	975	974	895	406	444	478	-1.55432	6.05324e-77	2.70551e-74	down	scaffold_822	119411	120076	.	--	--	K14488 SAUR family protein | (RAP-DB) Os02g0643800, SAUR11, SMALL_AUXIN-UP_RNA_11; Auxin responsive SAUR protein family protein. (A)	ko04075: Plant hormone signal transduction	auxin-responsive protein SAUR36-like [Oryza brachyantha]	SAU39_ORYSJ RecName: Full=Auxin-responsive protein SAUR36; AltName: Full=Protein SMALL AUXIN UP RNA 36;	I1QQX6_ORYGL SubName: Full=Uncharacterized protein {ECO:0000313|EnsemblPlants:ORGLA09G0145500.1};	--	GO:0005737,cytoplasm; GO:0009734,auxin-activated signaling pathway; GO:0046621,negative regulation of organ growth; GO:2000012,regulation of auxin polar transport; GO:0007154,cell communication; GO:0007165,signal transduction; GO:0008150,biological_process; GO:0009719,response to endogenous stimulus; GO:0009725,response to hormone; GO:0009733,response to auxin; GO:0009755,hormone-mediated signali…	PF02519.17:Auxin responsive protein	--	--	--
Zlat_10031299	16.6217	19.4293	18.4069	63.5369	56.1664	55.3656	289	396	352	1381	1378	1488	1.58996	2.12613e-75	9.07082e-73	up	scaffold_189	266783	267817	-	Zlat_10031299	--	K23050 phenylcoumaran benzylic ether reductase [EC:1.3.1.-] | (RefSeq) isoflavone reductase homolog IRL (A)	--	hypothetical protein GUJ93_ZPchr0301g2763 [Zizania palustris]	IFRH_MAIZE RecName: Full=Isoflavone reductase homolog IRL {ECO:0000303|PubMed:8597660}; EC=1.3.1.- {ECO:0000250|UniProtKB:P52579};	A0A8J5R7Q4_ZIZPA RecName: Full=NmrA domain-containing protein {ECO:0000259|Pfam:PF05368};	--	GO:0005737,cytoplasm; GO:0070402,NADPH binding; GO:0016491,oxidoreductase activity; GO:0010438,cellular response to sulfur starvation; GO:0000166,nucleotide binding; GO:0003674,molecular_function; GO:0005488,binding; GO:0036094,small molecule binding; GO:0043167,ion binding; GO:0043168,anion binding; GO:0050661,NADP binding; GO:0097159,organic cyclic compound binding; GO:1901265,nucleoside phosph…	PF05368.16:NmrA-like family	--	--	--
Zlat_10015769	10.5114	12.119	13.4956	46.7305	43.9728	43.6034	165	223	233	917	974	1058	1.79926	7.39941e-75	3.06401e-72	up	scaffold_562	290186	291049	+	Zlat_10015769	--	K12581 CCR4-NOT transcription complex subunit 7/8 | (RefSeq) probable CCR4-associated factor 1 homolog 11 (A)	ko03018: RNA degradation	hypothetical protein GUJ93_ZPchr0458g22824 [Zizania palustris]	CAF1K_ARATH RecName: Full=Probable CCR4-associated factor 1 homolog 11; EC=3.1.13.4;	A0A8J5RCH6_ZIZPA RecName: Full=UBC core domain-containing protein {ECO:0000259|Pfam:PF00179};	mRNA deadenylase subunit	GO:0030015,CCR4-NOT core complex; GO:0005634,nucleus; GO:0000932,P-body; GO:0008408,3'-5' exonuclease activity; GO:0046872,metal ion binding; GO:0004535,poly(A)-specific ribonuclease activity; GO:0003723,RNA binding; GO:0042742,defense response to bacterium; GO:0043928,exonucleolytic catabolism of deadenylated mRNA; GO:0000289,nuclear-transcribed mRNA poly(A) tail shortening; GO:0003674,molecular…	PF04857.23:CAF1 family ribonuclease	--	--	--
Zlat_10005954	5.3299	6.5579	8.2474	30.05	32.2513	30.867	104	150	177	733	888	931	2.11397	1.12025e-74	4.5716e-72	up	scaffold_1028	61570	62643	-	Zlat_10005954	--	K11982 E3 ubiquitin-protein ligase RNF115/126 [EC:2.3.2.27] | (RefSeq) E3 ubiquitin-protein ligase RDUF2 (A)	--	hypothetical protein GUJ93_ZPchr0001g29551 [Zizania palustris]	RHC2A_ARATH RecName: Full=Probable E3 ubiquitin-protein ligase RHC2A {ECO:0000305}; EC=2.3.2.27; AltName: Full=RING-H2 finger C2a {ECO:0000303|PubMed:9781696}; AltName: Full=RING-H2 zinc finger protein RHC2a {ECO:0000305}; AltName: Full=RING-type E3 ubiquitin transferase RHC2A {ECO:0000305};	A0A8J5V1C4_ZIZPA RecName: Full=RING-type E3 ubiquitin transferase {ECO:0000256|ARBA:ARBA00012483}; EC=2.3.2.27 {ECO:0000256|ARBA:ARBA00012483};	FOG: Predicted E3 ubiquitin ligase	GO:0005737,cytoplasm; GO:0046872,metal ion binding; GO:0061630,ubiquitin protein ligase activity; GO:0016567,protein ubiquitination; GO:0003674,molecular_function; GO:0005488,binding; GO:0043167,ion binding; GO:0043169,cation binding; GO:0003824,catalytic activity; GO:0004842,ubiquitin-protein transferase activity; GO:0016740,transferase activity; GO:0019787,ubiquitin-like protein transferase act…	PF06547.15:Protein of unknown function (DUF1117)	--	--	--
Zlat_10041806	38.9278	37.1551	38.2944	121.368	117.472	121.996	244	273	264	951	1039	1182	1.56804	4.43653e-74	1.78463e-71	up	scaffold_54	850448	850792	-	Zlat_10041806	--	K20893 probable galacturonosyltransferase-like 1 [EC:2.4.1.-] | (RefSeq) probable galacturonosyltransferase-like 1 (A)	--	hypothetical protein GUJ93_ZPchr0006g44276 [Zizania palustris]	GATL9_ARATH RecName: Full=Probable galacturonosyltransferase-like 9; EC=2.4.1.-; AltName: Full=Like glycosyl transferase 8;	A0A8J5SM90_ZIZPA RecName: Full=Hexosyltransferase {ECO:0000256|RuleBase:RU362027}; EC=2.4.1.- {ECO:0000256|RuleBase:RU362027};	--	GO:0005794,Golgi apparatus; GO:0000139,Golgi membrane; GO:0016021,integral component of membrane; GO:0047262,polygalacturonate 4-alpha-galacturonosyltransferase activity; GO:0071555,cell wall organization; GO:0045489,pectin biosynthetic process; GO:0003674,molecular_function; GO:0003824,catalytic activity; GO:0008194,UDP-glycosyltransferase activity; GO:0016740,transferase activity; GO:0016757,gl…	PF01501.23:Glycosyl transferase family 8	--	--	--
Zlat_10028869	15.0328	14.9446	17.6499	65.1448	64.1723	64.3243	127	148	164	688	765	840	1.9321	4.75753e-73	1.86059e-70	up	scaffold_235	597317	598293	+	Zlat_10028869	--	K12486 stromal membrane-associated protein | (RefSeq) ADP-ribosylation factor GTPase-activating protein AGD12 (A)	ko04144: Endocytosis	hypothetical protein GUJ93_ZPchr0001g29953 [Zizania palustris]	ERG1_ORYSI RecName: Full=Elicitor-responsive protein 1; AltName: Full=17 kDa phloem protein; AltName: Full=Fungal elicitor immediate early-responsive gene 1 protein; Short=FIERG1; AltName: Full=Rpp17;	A0A8J5VTR2_ZIZPA RecName: Full=C2 domain-containing protein {ECO:0000259|Pfam:PF00168};	Predicted Ca2+-dependent phospholipid-binding protein	GO:0005737,cytoplasm; GO:0005886,plasma membrane; GO:0005544,calcium-dependent phospholipid binding; GO:0046872,metal ion binding; GO:0003674,molecular_function; GO:0005488,binding; GO:0005543,phospholipid binding; GO:0008289,lipid binding; GO:0043167,ion binding; GO:0043169,cation binding; GO:0005575,cellular_component; GO:0005622,intracellular anatomical structure; GO:0110165,cellular anatomica…	PF00168.33:C2 domain	--	--	--
Zlat_10020450	131.443	148.86	154.637	339.113	327.95	317.874	1963	2606	2540	6331	6911	7338	1.08715	6.39431e-71	2.43312e-68	up	scaffold_439	276541	282516	-	Zlat_10020450	--	K13448 calcium-binding protein CML | (RefSeq) probable calcium-binding protein CML10 (A)	ko04626: Plant-pathogen interaction	hypothetical protein GUJ93_ZPchr0001g29456 [Zizania palustris]	CML10_ORYSJ RecName: Full=Probable calcium-binding protein CML10; AltName: Full=Calmodulin-like protein 10;	A0A8J5RI76_ZIZPA SubName: Full=Uncharacterized protein {ECO:0000313|EMBL:KAG8053951.1};	Calmodulin and related proteins (EF-Hand superfamily)	GO:0005509,calcium ion binding; GO:0003674,molecular_function; GO:0005488,binding; GO:0043167,ion binding; GO:0043169,cation binding; GO:0046872,metal ion binding	PF00036.35:EF hand	--	--	--
Zlat_10037161	2.6302	3.0646	3.0913	14.266	14.3206	13.5502	82	112	106	556	630	653	2.16617	6.86958e-70	2.57911e-67	up	scaffold_94	732773	734644	+	Zlat_10037161	--	K03327 multidrug resistance protein, MATE family | (RefSeq) protein DETOXIFICATION 49 (A)	--	hypothetical protein GUJ93_ZPchr0004g38157 [Zizania palustris]	DTX49_ARATH RecName: Full=Protein DETOXIFICATION 49 {ECO:0000303|PubMed:11739388}; Short=AtDTX49 {ECO:0000303|PubMed:11739388}; AltName: Full=Multidrug and toxic compound extrusion protein 49 {ECO:0000305}; Short=MATE protein 49 {ECO:0000305}; AltName: Full=Protein NOVEL ION CARRIER 1 {ECO:0000303|Ref.1}; Short=Protein NIC1 {ECO:0000303|Ref.1};	A0A8J5S6W3_ZIZPA RecName: Full=Protein DETOXIFICATION {ECO:0000256|RuleBase:RU004914}; AltName: Full=Multidrug and toxic compound extrusion protein {ECO:0000256|RuleBase:RU004914};	Uncharacterized membrane protein, predicted efflux pump	GO:0016021,integral component of membrane; GO:0016020,membrane; GO:0015297,antiporter activity; GO:0022857,transmembrane transporter activity; GO:0042910,xenobiotic transmembrane transporter activity; GO:1990961,xenobiotic detoxification by transmembrane export across the plasma membrane; GO:0003674,molecular_function; GO:0005215,transporter activity; GO:0015291,secondary active transmembrane tra…	PF01554.21:MatE	--	--	--
Zlat_10004651	20.9449	31.1643	27.6053	121.958	112.878	104.408	129	225	187	939	981	994	1.9895	8.59216e-70	3.1834e-67	up	scaffold_1186	30742	34909	-	Zlat_10004651	--	--	--	protein ANTAGONIST OF LIKE HETEROCHROMATIN PROTEIN 1 [Sorghum bicolor]	ALP1_ARATH RecName: Full=Protein ANTAGONIST OF LIKE HETEROCHROMATIN PROTEIN 1 {ECO:0000303|PubMed:26642436}; EC=3.1.-.-;	A0A811P6Q7_9POAL SubName: Full=Hypothetical protein {ECO:0000313|EMBL:CAD6233119.1};	Predicted transposase	GO:0035098,ESC/E(Z) complex; GO:0005634,nucleus; GO:0035102,PRC1 complex; GO:0003682,chromatin binding; GO:0046872,metal ion binding; GO:0004518,nuclease activity; GO:0040029,epigenetic regulation of gene expression; GO:0003674,molecular_function; GO:0005488,binding; GO:0043167,ion binding; GO:0043169,cation binding; GO:0003824,catalytic activity; GO:0016787,hydrolase activity; GO:0016788,hydrola…	PF13359.9:DDE superfamily endonuclease	--	--	--
Zlat_10025806	2.0429	2.1449	1.786	12.9795	14.1716	12.8098	52	64	50	413	509	504	2.65025	4.17685e-68	1.47015e-65	up	scaffold_281	160028	161428	+	Zlat_10025806	--	K09286 EREBP-like factor | (RefSeq) ethylene-responsive transcription factor RAP2-13 (A)	--	hypothetical protein E2562_005704 [Oryza meyeriana var. granulata]	ERF53_ARATH RecName: Full=Ethylene-responsive transcription factor ERF053 {ECO:0000305}; Short=AtERF53 {ECO:0000303|PubMed:22095047};	A0A6G1F4G9_9ORYZ RecName: Full=AP2/ERF domain-containing protein {ECO:0000259|PROSITE:PS51032};	--	GO:0005737,cytoplasm; GO:0005634,nucleus; GO:0003700,DNA-binding transcription factor activity; GO:0043565,sequence-specific DNA binding; GO:0000976,transcription cis-regulatory region binding; GO:0009873,ethylene-activated signaling pathway; GO:1900036,positive regulation of cellular response to heat; GO:0045893,positive regulation of DNA-templated transcription; GO:2000070,regulation of respons…	PF00847.23:AP2 domain	AP2/ERF-ERF	TF	AP2/ERF->AP2/ERF-ERF
Zlat_10036946	58.2729	55.4914	62.3652	156.855	141.104	145.939	559	624	658	1881	1910	2164	1.24289	4.88503e-68	1.69818e-65	up	scaffold_112	832717	833244	+	Zlat_10036946	--	K13448 calcium-binding protein CML | (RefSeq) probable calcium-binding protein CML16 (A)	ko04626: Plant-pathogen interaction	hypothetical protein GUJ93_ZPchr0013g36440 [Zizania palustris]	CP1_ARATH RecName: Full=Calcium-binding protein CP1; AltName: Full=NaCl-inducible Ca2+-binding protein {ECO:0000303|PubMed:9678579}; Short=AtCP1 {ECO:0000303|PubMed:9678579};	A0A8J5WTK0_ZIZPA SubName: Full=Uncharacterized protein {ECO:0000313|EMBL:KAG8096240.1};	Calmodulin and related proteins (EF-Hand superfamily)	GO:0005829,cytosol; GO:0009536,plastid; GO:0005509,calcium ion binding; GO:0042538,hyperosmotic salinity response; GO:0003674,molecular_function; GO:0005488,binding; GO:0043167,ion binding; GO:0043169,cation binding; GO:0046872,metal ion binding; GO:0006950,response to stress; GO:0006970,response to osmotic stress; GO:0006972,hyperosmotic response; GO:0008150,biological_process; GO:0009628,respon…	PF00036.35:EF hand	--	--	--
Zlat_10017605	5.1006	5.6826	5.3297	20.5837	19.2066	19.7248	134	175	154	676	712	801	1.7912	4.42746e-64	1.48415e-61	up	scaffold_503	296890	298425	+	Zlat_10017605	--	K08900 mitochondrial chaperone BCS1 | (RefSeq) AAA-ATPase At3g50940 (A)	--	hypothetical protein GUJ93_ZPchr0007g4271 [Zizania palustris]	AATP9_ARATH RecName: Full=AAA-ATPase At3g28580; EC=3.6.1.- {ECO:0000250|UniProtKB:Q9FLD5};	A0A8J5SV84_ZIZPA RecName: Full=AAA domain-containing protein {ECO:0000259|SMART:SM00382};	AAA+-type ATPase	GO:0005783,endoplasmic reticulum; GO:0016021,integral component of membrane; GO:0005524,ATP binding; GO:0016887,ATP hydrolysis activity; GO:0009737,response to abscisic acid; GO:0000304,response to singlet oxygen; GO:0000166,nucleotide binding; GO:0003674,molecular_function; GO:0005488,binding; GO:0017076,purine nucleotide binding; GO:0030554,adenyl nucleotide binding; GO:0032553,ribonucleotide b…	PF00004.32:ATPase family associated with various cellular activities (AAA)	--	--	--
Zlat_10011372	28.6272	33.7388	33.2327	88.002	80.2394	84.4711	401	554	512	1541	1586	1829	1.30842	3.88157e-63	1.2709e-60	up	scaffold_670	33722	35091	+	Zlat_10011372	--	K09422 transcription factor MYB, plant | (RefSeq) myb-related protein Myb4 (A)	--	hypothetical protein GUJ93_ZPchr0004g39534 [Zizania palustris]	MYB4_ORYSJ RecName: Full=Transcription factor MYB4 {ECO:0000305}; AltName: Full=Myb-related protein 4 {ECO:0000305}; Short=OsMyb4 {ECO:0000303|PubMed:14675437}; AltName: Full=Transcription factor RLTR1 {ECO:0000312|EMBL:AAP92750.1};	A0A8J5SCE8_ZIZPA SubName: Full=Uncharacterized protein {ECO:0000313|EMBL:KAG8065322.1};	Transcription factor, Myb superfamily	GO:0005634,nucleus; GO:0003677,DNA binding; GO:0045893,positive regulation of DNA-templated transcription; GO:0009409,response to cold; GO:0003674,molecular_function; GO:0003676,nucleic acid binding; GO:0005488,binding; GO:0097159,organic cyclic compound binding; GO:1901363,heterocyclic compound binding; GO:0006139,nucleobase-containing compound metabolic process; GO:0006351,DNA-templated transcr…	PF00249.34:Myb-like DNA-binding domain	MYB	TF	MYB->MYB
Zlat_10026632	21.7526	18.1934	21.1709	49.9206	51.5262	50.7546	511	501	547	1466	1708	1843	1.22894	1.35672e-62	4.39108e-60	up	scaffold_260	547516	548808	-	Zlat_10026632	--	--	--	hypothetical protein GUJ93_ZPchr0006g42262 [Zizania palustris]	SKI11_ARATH RecName: Full=F-box/kelch-repeat protein SKIP11; AltName: Full=SKP1-interacting partner 11;	A0A8J5SES5_ZIZPA SubName: Full=Uncharacterized protein {ECO:0000313|EMBL:KAG8073640.1};	FOG: Kelch repeat	GO:0005634,nucleus; GO:0016567,protein ubiquitination; GO:0006807,nitrogen compound metabolic process; GO:0008150,biological_process; GO:0008152,metabolic process; GO:0019538,protein metabolic process; GO:0032446,protein modification by small protein conjugation; GO:0036211,protein modification process; GO:0043170,macromolecule metabolic process; GO:0043412,macromolecule modification; GO:0044238,…	PF01344.28:Kelch motif	--	--	--
Zlat_10037166	0.6612	0.9165	1.1271	24.1303	20.6161	21.0654	8	13	15	365	352	394	4.50108	2.95154e-62	9.44426e-60	up	scaffold_94	803039	803704	+	Zlat_10037166	--	K09286 EREBP-like factor | (RefSeq) ethylene-responsive transcription factor ERF039-like (A)	--	hypothetical protein E2562_024180 [Oryza meyeriana var. granulata]	DRE1E_ORYSI RecName: Full=Dehydration-responsive element-binding protein 1E; Short=Protein DREB1E;	A0A6G1C064_9ORYZ RecName: Full=AP2/ERF domain-containing protein {ECO:0000259|PROSITE:PS51032};	--	GO:0005634,nucleus; GO:0003677,DNA binding; GO:0003700,DNA-binding transcription factor activity; GO:0003674,molecular_function; GO:0003676,nucleic acid binding; GO:0005488,binding; GO:0097159,organic cyclic compound binding; GO:1901363,heterocyclic compound binding; GO:0140110,transcription regulator activity; GO:0005575,cellular_component; GO:0005622,intracellular anatomical structure; GO:00432…	PF00847.23:AP2 domain	AP2/ERF-ERF	TF	AP2/ERF->AP2/ERF-ERF
Zlat_10006509	658.811	766.6	739.763	388.029	369.635	348.935	3519	4800	4346	2591	2786	2881	-1.06049	8.05267e-62	2.54772e-59	down	scaffold_1014	50706	50999	-	Zlat_10006509	--	--	--	hypothetical protein GUJ93_ZPchr0001g29502 [Zizania palustris]	--	A0A8J5SEE4_ZIZPA SubName: Full=Uncharacterized protein {ECO:0000313|EMBL:KAG8056076.1};	--	--	--	--	--	--
Zlat_10000412	3.1294	4.1353	3.9053	22.1375	19.699	22.1508	51	79	70	451	453	558	2.41967	1.26059e-61	3.90063e-59	up	scaffold_2963	6573	7790	-	Zlat_10000412	--	K17604 zinc finger SWIM domain-containing protein 3 | (RefSeq) protein FAR1-RELATED SEQUENCE 5 isoform X1 (A)	--	hypothetical protein GUJ93_ZPchr0002g23414 [Zizania palustris]	GATA8_ARATH RecName: Full=GATA transcription factor 8;	A0A8J5VUN1_ZIZPA RecName: Full=GATA-type domain-containing protein {ECO:0000259|Pfam:PF00320};	GATA-4/5/6 transcription factors	GO:0005634,nucleus; GO:0003700,DNA-binding transcription factor activity; GO:0000976,transcription cis-regulatory region binding; GO:0008270,zinc ion binding; GO:0030154,cell differentiation; GO:0007623,circadian rhythm; GO:0045893,positive regulation of DNA-templated transcription; GO:0009845,seed germination; GO:0003674,molecular_function; GO:0140110,transcription regulator activity; GO:0001067…	PF00320.30:GATA zinc finger	C2C2-GATA	TF	C2C2->C2C2-GATA
Zlat_10041783	94.1974	110.06	115.223	46.5616	50.2642	46.1123	1607	2201	2162	993	1210	1216	-1.25258	2.62183e-61	8.02452e-59	down	scaffold_54	556640	557682	-	Zlat_10041783	--	K12130 pseudo-response regulator 5 | (RefSeq) two-component response regulator-like PRR95 (A)	ko04712: Circadian rhythm - plant	hypothetical protein GUJ93_ZPchr0006g42048 [Zizania palustris]	COL16_ARATH RecName: Full=Zinc finger protein CONSTANS-LIKE 16;	A0A8J5SV99_ZIZPA SubName: Full=Uncharacterized protein {ECO:0000313|EMBL:KAG8072262.1};	GATA-4/5/6 transcription factors	GO:0005634,nucleus; GO:0003700,DNA-binding transcription factor activity; GO:0008270,zinc ion binding; GO:0006355,regulation of DNA-templated transcription; GO:0003674,molecular_function; GO:0140110,transcription regulator activity; GO:0005488,binding; GO:0043167,ion binding; GO:0043169,cation binding; GO:0046872,metal ion binding; GO:0046914,transition metal ion binding; GO:0006139,nucleobase-co…	PF06203.17:CCT motif	Others	TR	Others
Zlat_10044440	14.8115	15.434	13.8721	36.0543	36.4785	34.1862	465	568	479	1415	1616	1659	1.18292	3.75725e-60	1.1376e-57	up	scaffold_31	693339	697335	-	Zlat_10044440	--	K15397 3-ketoacyl-CoA synthase [EC:2.3.1.199] | (RefSeq) 3-ketoacyl-CoA synthase 11 (A)	ko00062: Fatty acid elongation; ko01100: Metabolic pathways; ko01110: Biosynthesis of secondary metabolites; ko04626: Plant-pathogen interaction	3-ketoacyl-CoA synthase 11-like [Panicum virgatum]	KCS11_ARATH RecName: Full=3-ketoacyl-CoA synthase 11 {ECO:0000303|PubMed:18465198}; Short=KCS-11 {ECO:0000303|PubMed:18465198}; EC=2.3.1.199 {ECO:0000269|PubMed:16765910}; AltName: Full=Very long-chain fatty acid condensing enzyme 11 {ECO:0000303|PubMed:18465198}; Short=VLCFA condensing enzyme 11 {ECO:0000303|PubMed:18465198};	A0A0E0LD72_ORYPU RecName: Full=3-ketoacyl-CoA synthase {ECO:0000256|PIRNR:PIRNR036417}; EC=2.3.1.- {ECO:0000256|PIRNR:PIRNR036417};	--	GO:0016021,integral component of membrane; GO:0102756,very-long-chain 3-ketoacyl-CoA synthase activity; GO:0006633,fatty acid biosynthetic process; GO:0009409,response to cold; GO:0009416,response to light stimulus; GO:0003674,molecular_function; GO:0003824,catalytic activity; GO:0016740,transferase activity; GO:0016746,acyltransferase activity; GO:0016747,acyltransferase activity, transferring g…	PF08392.15:FAE1/Type III polyketide synthase-like protein	--	--	--
Zlat_10035884	11.9845	11.4011	11.2943	30.5379	28.5095	30.8386	356	397	369	1134	1195	1416	1.28472	1.1858e-59	3.55209e-57	up	scaffold_155	610733	612367	+	Zlat_10035884	--	K14494 DELLA protein | (RefSeq) DELLA protein SLR1 (A)	ko04075: Plant hormone signal transduction	hypothetical protein GUJ93_ZPchr0013g36918 [Zizania palustris]	CIGR2_ORYSJ RecName: Full=Chitin-inducible gibberellin-responsive protein 2;	A0A0E0EDP0_9ORYZ SubName: Full=Uncharacterized protein {ECO:0000313|EnsemblPlants:OMERI07G16830.1};	--	GO:0005634,nucleus; GO:0003700,DNA-binding transcription factor activity; GO:0043565,sequence-specific DNA binding; GO:0006355,regulation of DNA-templated transcription; GO:0003674,molecular_function; GO:0140110,transcription regulator activity; GO:0003676,nucleic acid binding; GO:0003677,DNA binding; GO:0005488,binding; GO:0097159,organic cyclic compound binding; GO:1901363,heterocyclic compound…	PF03514.17:GRAS domain family	GRAS	TF	GRAS
Zlat_10004561	25.6357	21.2259	24.7934	74.5889	75.5198	75.4436	204	198	217	742	848	928	1.5679	7.64872e-59	2.26708e-56	up	scaffold_1203	78150	78587	+	Zlat_10004561	--	K13448 calcium-binding protein CML | (RefSeq) probable calcium-binding protein CML31 (A)	ko04626: Plant-pathogen interaction	hypothetical protein GUJ93_ZPchr0001g29983 [Zizania palustris]	CML31_ORYSJ RecName: Full=Probable calcium-binding protein CML31; AltName: Full=Calmodulin-like protein 31;	A0A8J5RPA3_ZIZPA SubName: Full=Uncharacterized protein {ECO:0000313|EMBL:KAG8053908.1};	Calmodulin and related proteins (EF-Hand superfamily)	GO:0005509,calcium ion binding; GO:0003674,molecular_function; GO:0005488,binding; GO:0043167,ion binding; GO:0043169,cation binding; GO:0046872,metal ion binding	PF00036.35:EF hand	--	--	--
Zlat_10006293	6.023	4.98	5.4762	29.2789	32.1116	28.2946	65	63	65	395	489	472	2.35851	1.23062e-57	3.57235e-55	up	scaffold_998	38071	38664	+	Zlat_10006293	--	K13464 jasmonate ZIM domain-containing protein | (RefSeq) protein TIFY 11b (A)	ko04075: Plant hormone signal transduction	hypothetical protein GUJ93_ZPchr0738g18695 [Zizania palustris]	TI11B_ORYSJ RecName: Full=Protein TIFY 11b {ECO:0000305}; Short=OsTIFY11b {ECO:0000303|PubMed:19618278}; AltName: Full=Jasmonate ZIM domain-containing protein 10 {ECO:0000305}; Short=OsJAZ10 {ECO:0000303|PubMed:19618278}; AltName: Full=OsJAZ4 {ECO:0000303|PubMed:23320078};	A0A8J5R6M0_ZIZPA RecName: Full=Tify domain-containing protein {ECO:0000259|Pfam:PF06200};	--	GO:0005634,nucleus; GO:0031347,regulation of defense response; GO:2000022,regulation of jasmonic acid mediated signaling pathway; GO:0009611,response to wounding; GO:0006950,response to stress; GO:0006952,defense response; GO:0008150,biological_process; GO:0048583,regulation of response to stimulus; GO:0050789,regulation of biological process; GO:0050896,response to stimulus; GO:0065007,biologica…	PF06200.17:tify domain	Tify	TF	Tify
Zlat_10027680	3.5882	4.7359	4.9244	25.5079	22.8858	21.8554	53	82	80	471	477	499	2.3066	1.37128e-56	3.90026e-54	up	scaffold_269	488032	488958	-	Zlat_10027680	--	--	--	hypothetical protein E2562_024343 [Oryza meyeriana var. granulata]	NAC90_ARATH RecName: Full=NAC domain-containing protein 90; Short=ANAC090;	A0A6G1C9K6_9ORYZ RecName: Full=NAC domain-containing protein {ECO:0000259|PROSITE:PS51005};	--	GO:0005634,nucleus; GO:0003677,DNA binding; GO:0003700,DNA-binding transcription factor activity; GO:0003674,molecular_function; GO:0003676,nucleic acid binding; GO:0005488,binding; GO:0097159,organic cyclic compound binding; GO:1901363,heterocyclic compound binding; GO:0140110,transcription regulator activity; GO:0005575,cellular_component; GO:0005622,intracellular anatomical structure; GO:00432…	PF02365.18:No apical meristem (NAM) protein	NAC	TF	NAC
Zlat_10037236	46.4074	41.2461	44.0582	107.743	113.043	103.054	430	448	449	1248	1478	1476	1.20923	1.44926e-56	4.08081e-54	up	scaffold_104	339847	340463	-	Zlat_10037236	--	--	--	hypothetical protein GUJ93_ZPchr0010g8714 [Zizania palustris]	O3L3_ARATH RecName: Full=Protein OXIDATIVE STRESS 3 LIKE 3 {ECO:0000303|PubMed:18980652}; Short=AtO3L3 {ECO:0000303|PubMed:18980652};	A0A8J5WBA8_ZIZPA SubName: Full=Uncharacterized protein {ECO:0000313|EMBL:KAG8086149.1};	Nuclear localization sequence binding protein	GO:0005634,nucleus; GO:0006979,response to oxidative stress; GO:0006950,response to stress; GO:0008150,biological_process; GO:0050896,response to stimulus; GO:0005575,cellular_component; GO:0005622,intracellular anatomical structure; GO:0043226,organelle; GO:0043227,membrane-bounded organelle; GO:0043229,intracellular organelle; GO:0043231,intracellular membrane-bounded organelle; GO:0110165,cell…	--	--	--	--
Zlat_10026998	50.7243	49.5628	52.9876	135.11	145.191	131.959	282	323	324	939	1139	1134	1.33688	1.30952e-55	3.65083e-53	up	scaffold_258	190980	191285	-	Zlat_10026998	--	--	--	hypothetical protein GUJ93_ZPchr0003g18140 [Zizania palustris]	--	A0A8J5S882_ZIZPA SubName: Full=Uncharacterized protein {ECO:0000313|EMBL:KAG8062487.1};	--	--	--	--	--	--
Zlat_10026702	2.1256	1.7815	1.6613	11.6637	10.4652	10.5184	57	56	49	391	396	436	2.46557	4.41146e-55	1.206e-52	up	scaffold_262	219795	221364	-	Zlat_10026702	--	--	--	hypothetical protein GUJ93_ZPchr0001g30843 [Zizania palustris]	EDR4_ARATH RecName: Full=Protein ENHANCED DISEASE RESISTANCE 4 {ECO:0000303|PubMed:25747881};	A0A8J5RK10_ZIZPA RecName: Full=zinc_ribbon_12 domain-containing protein {ECO:0000259|Pfam:PF11331};	--	GO:0005768,endosome; GO:0005886,plasma membrane; GO:0006952,defense response; GO:0006897,endocytosis; GO:1900150,regulation of defense response to fungus; GO:0030100,regulation of endocytosis; GO:0009620,response to fungus; GO:0009863,salicylic acid mediated signaling pathway; GO:0006950,response to stress; GO:0008150,biological_process; GO:0050896,response to stimulus; GO:0006810,transport; GO:0…	PF11331.11:Probable zinc-ribbon domain	--	--	--
Zlat_10012146	59.4429	60.3379	66.1307	28.5861	33.1078	29.2646	1364	1623	1669	820	1072	1038	-1.12193	1.53285e-54	4.11065e-52	down	scaffold_659	252872	254134	-	Zlat_10012146	--	--	--	hypothetical protein GUJ93_ZPchr0007g3278 [Zizania palustris]	FBK9_ARATH RecName: Full=F-box/kelch-repeat protein At1g23390;	A0A8J5T831_ZIZPA RecName: Full=F-box domain-containing protein {ECO:0000259|Pfam:PF00646};	--	GO:0005737,cytoplasm; GO:0005829,cytosol; GO:0005634,nucleus; GO:0043161,proteasome-mediated ubiquitin-dependent protein catabolic process; GO:0006508,proteolysis; GO:0006511,ubiquitin-dependent protein catabolic process; GO:0006807,nitrogen compound metabolic process; GO:0008150,biological_process; GO:0008152,metabolic process; GO:0009056,catabolic process; GO:0009057,macromolecule catabolic pro…	PF13964.9:Kelch motif	--	--	--
novel.423	8.4935	9.5187	10.5993	41.898	35.2889	36.4161	102	134	140	629	598	676	1.89386	1.74724e-54	4.6414e-52	up	scaffold_1535	38905	39565	.	--	--	--	--	hypothetical protein GUJ93_ZPchr0006g45134 [Zizania palustris]	PUB29_ARATH RecName: Full=U-box domain-containing protein 29; EC=2.3.2.27; AltName: Full=Plant U-box protein 29; AltName: Full=RING-type E3 ubiquitin transferase PUB29 {ECO:0000305};	A0A8J5SZW1_ZIZPA RecName: Full=U-box domain-containing protein {ECO:0000259|Pfam:PF04564};	--	GO:0009506,plasmodesma; GO:0070696,transmembrane receptor protein serine/threonine kinase binding; GO:0061630,ubiquitin protein ligase activity; GO:0004842,ubiquitin-protein transferase activity; GO:0016567,protein ubiquitination; GO:0003674,molecular_function; GO:0005102,signaling receptor binding; GO:0005488,binding; GO:0005515,protein binding; GO:0033612,receptor serine/threonine kinase bindin…	PF04564.18:U-box domain	--	--	--
Zlat_10035043	8.9525	9.3814	9.8982	28.9994	30.0774	28.8511	162	199	197	656	768	807	1.54688	1.02455e-53	2.69619e-51	up	scaffold_131	254296	255483	-	Zlat_10035043	--	K13424 WRKY transcription factor 33 | (RefSeq) probable WRKY transcription factor 33 (A)	ko04016: MAPK signaling pathway - plant; ko04626: Plant-pathogen interaction	hypothetical protein GUJ93_ZPchr0012g20841 [Zizania palustris]	WRK28_ORYSJ RecName: Full=WRKY transcription factor WRKY28 {ECO:0000303|PubMed:15618416}; Short=OsWRKY28 {ECO:0000303|PubMed:15618416};	A0A8J5WPK4_ZIZPA RecName: Full=WRKY domain-containing protein {ECO:0000259|Pfam:PF03106};	--	GO:0005634,nucleus; GO:0003700,DNA-binding transcription factor activity; GO:0043565,sequence-specific DNA binding; GO:0006952,defense response; GO:0045892,negative regulation of DNA-templated transcription; GO:1905034,regulation of antifungal innate immune response; GO:0010200,response to chitin; GO:0009620,response to fungus; GO:0003674,molecular_function; GO:0140110,transcription regulator act…	PF03106.18:WRKY DNA -binding domain	WRKY	TF	WRKY
Zlat_10001716	21.7536	21.9222	25.8098	56.8895	59.1665	57.3364	364	430	475	1190	1397	1483	1.22788	7.89372e-53	2.02065e-50	up	scaffold_2081	9183	10314	-	Zlat_10001716	--	K18835 WRKY transcription factor 2 | (RefSeq) probable WRKY transcription factor 2 (A)	ko04626: Plant-pathogen interaction	hypothetical protein GUJ93_ZPchr0010g10945 [Zizania palustris]	WR451_ORYSJ RecName: Full=Transcription factor WRKY45-1 {ECO:0000303|PubMed:19700558}; Short=OsWRKY45-1 {ECO:0000303|PubMed:19700558}; AltName: Full=OsWRKY45 {ECO:0000303|PubMed:15618416}; AltName: Full=WRKY transcription factor 45-2 {ECO:0000303|PubMed:19700558};	A0A8J6BH55_ZIZPA RecName: Full=WRKY domain-containing protein {ECO:0000259|Pfam:PF03106};	--	GO:0005634,nucleus; GO:0003700,DNA-binding transcription factor activity; GO:0043565,sequence-specific DNA binding; GO:0006952,defense response; GO:0009788,negative regulation of abscisic acid-activated signaling pathway; GO:1900425,negative regulation of defense response to bacterium; GO:0080148,negative regulation of response to water deprivation; GO:0080151,positive regulation of salicylic aci…	PF03106.18:WRKY DNA -binding domain	WRKY	TF	WRKY
novel.2037	18.4138	14.3424	14.7402	76.2112	67.9425	68.1086	92	84	81	476	479	526	2.07509	9.23059e-53	2.34158e-50	up	scaffold_659	1	275	.	--	--	K09287 RAV-like factor | (RAP-DB) Os01g0693400, APETALA2/ETHYLENE-RESPONSIVE_ELEMENT_BINDING_PROTEIN_127, AP2/EREBP127; Pathogenesis-related transcriptional factor and ERF, DNA-binding domain containing protein. (A)	--	hypothetical protein GUJ93_ZPchr0007g4418 [Zizania palustris]	Y1934_ORYSJ RecName: Full=AP2/ERF and B3 domain-containing protein Os01g0693400;	A0A8J5TBS8_ZIZPA SubName: Full=Uncharacterized protein {ECO:0000313|EMBL:KAG8077618.1};	--	GO:0005634,nucleus; GO:0003677,DNA binding; GO:0003700,DNA-binding transcription factor activity; GO:0003674,molecular_function; GO:0003676,nucleic acid binding; GO:0005488,binding; GO:0097159,organic cyclic compound binding; GO:1901363,heterocyclic compound binding; GO:0140110,transcription regulator activity; GO:0005575,cellular_component; GO:0005622,intracellular anatomical structure; GO:00432…	--	--	--	--
Zlat_10003634	347.295	284.683	340.193	172.651	162.169	161.779	2404	2310	2590	1494	1584	1731	-1.05874	3.27199e-52	8.08182e-50	down	scaffold_1390	55	1642	+	Zlat_10003634	--	--	--	hypothetical protein E2562_019283 [Oryza meyeriana var. granulata]	--	A0A6G1FA47_9ORYZ SubName: Full=Uncharacterized protein {ECO:0000313|EMBL:KAF0933826.1};	--	--	PF15229.9:POM121 family	--	--	--
Zlat_10015155	20.4198	21.2833	21.1482	56.0656	53.8042	53.6356	266	325	303	913	989	1080	1.28719	6.07994e-52	1.48869e-49	up	scaffold_507	236674	240158	+	Zlat_10015155	--	K19600 tubby and related proteins | (RefSeq) tubby-like F-box protein 1 (A)	--	tubby-like F-box protein 1 [Oryza brachyantha]	TLP1_ORYSJ RecName: Full=Tubby-like F-box protein 1; Short=OsTLP1; AltName: Full=Tubby-like F-box protein 9; Short=OsTLP9;	A0A0E0JMC0_ORYPU RecName: Full=Tubby-like F-box protein {ECO:0000256|RuleBase:RU361125};	Tub family proteins	--	PF01167.21:Tub family	TUB	TF	TUB
Zlat_10021758	10.7773	12.149	10.9653	49.3665	47.1899	43.9083	84	111	94	481	519	529	1.95616	6.67892e-52	1.62125e-49	up	scaffold_371	129690	130118	-	Zlat_10021758	--	--	--	hypothetical protein GUJ93_ZPchr0006g45134 [Zizania palustris]	PUB27_ARATH RecName: Full=U-box domain-containing protein 27; EC=2.3.2.27; AltName: Full=Plant U-box protein 27; AltName: Full=RING-type E3 ubiquitin transferase PUB27 {ECO:0000305};	A0A8J5SZW1_ZIZPA RecName: Full=U-box domain-containing protein {ECO:0000259|Pfam:PF04564};	--	GO:0061630,ubiquitin protein ligase activity; GO:0003674,molecular_function; GO:0003824,catalytic activity; GO:0004842,ubiquitin-protein transferase activity; GO:0016740,transferase activity; GO:0019787,ubiquitin-like protein transferase activity; GO:0061659,ubiquitin-like protein ligase activity; GO:0140096,catalytic activity, acting on a protein	--	--	--	--
Zlat_10032974	12.2444	14.8839	14.4761	36.6444	34.1828	37.2025	313	446	407	1171	1233	1470	1.28237	9.11341e-52	2.1933e-49	up	scaffold_170	535800	537206	+	Zlat_10032974	--	--	--	hypothetical protein E2562_024275 [Oryza meyeriana var. granulata]	HSPR2_ARATH RecName: Full=Nematode resistance protein-like HSPRO2; AltName: Full=AKINbetagamma-interacting protein 2; AltName: Full=Ortholog of sugar beet HS1 PRO-1 protein 2; AltName: Full=Protein Hs1pro-2;	A0A6G1E1Y4_9ORYZ SubName: Full=Uncharacterized protein {ECO:0000313|EMBL:KAF0918502.1};	--	GO:0005737,cytoplasm; GO:0020037,heme binding; GO:0046872,metal ion binding; GO:0071456,cellular response to hypoxia; GO:0042742,defense response to bacterium; GO:0006979,response to oxidative stress; GO:0009751,response to salicylic acid; GO:0019441,tryptophan catabolic process to kynurenine; GO:0003674,molecular_function; GO:0005488,binding; GO:0046906,tetrapyrrole binding; GO:0097159,organic c…	PF07014.15:Hs1pro-1 protein C-terminus	--	--	--
Zlat_10006478	66.8359	70.6894	74.0575	32.498	31.5054	30.0647	663	822	808	403	441	461	-1.26262	4.45957e-51	1.06417e-48	down	scaffold_975	124965	125778	+	Zlat_10006478	--	--	--	hypothetical protein GUJ93_ZPchr0002g23383 [Zizania palustris]	OXS3_ARATH RecName: Full=Protein OXIDATIVE STRESS 3 {ECO:0000303|PubMed:18980652}; Short=AtOXS3 {ECO:0000303|PubMed:18980652};	A0A8J5SB25_ZIZPA SubName: Full=Uncharacterized protein {ECO:0000313|EMBL:KAG8059845.1};	Nuclear localization sequence binding protein	GO:0016607,nuclear speck; GO:0005634,nucleus; GO:2000028,regulation of photoperiodism, flowering; GO:2000070,regulation of response to water deprivation; GO:0046686,response to cadmium ion; GO:0046688,response to copper ion; GO:0010218,response to far red light; GO:0009416,response to light stimulus; GO:0006979,response to oxidative stress; GO:0010114,response to red light; GO:0009611,response to…	--	--	--	--
Zlat_10018472	14.0411	15.1191	16.1139	44.8782	39.6258	42.4713	225	284	284	899	896	1052	1.39459	1.02246e-50	2.39919e-48	up	scaffold_446	339532	340935	-	Zlat_10018472	--	--	--	hypothetical protein GUJ93_ZPchr0006g41036 [Zizania palustris]	NAC22_ORYSJ RecName: Full=NAC domain-containing protein 22 {ECO:0000303|PubMed:15029955}; Short=ONAC022 {ECO:0000303|PubMed:15029955};	A0A8J5TAP3_ZIZPA RecName: Full=NAC domain-containing protein {ECO:0000259|Pfam:PF02365};	--	GO:0005634,nucleus; GO:0043565,sequence-specific DNA binding; GO:1901002,positive regulation of response to salt stress; GO:1902584,positive regulation of response to water deprivation; GO:0045893,positive regulation of DNA-templated transcription; GO:0003674,molecular_function; GO:0003676,nucleic acid binding; GO:0003677,DNA binding; GO:0005488,binding; GO:0097159,organic cyclic compound binding…	PF02365.18:No apical meristem (NAM) protein	NAC	TF	NAC
Zlat_10013437	4.5063	5.2629	5.1214	18.6675	19.9215	20.3029	84	115	105	435	524	585	1.88995	2.04803e-50	4.65067e-48	up	scaffold_563	298322	299677	+	Zlat_10013437	--	--	--	hypothetical protein GUJ93_ZPchr0006g44899 [Zizania palustris]	HIP5_ARATH RecName: Full=Heavy metal-associated isoprenylated plant protein 5 {ECO:0000303|PubMed:21072340, ECO:0000303|PubMed:23368984}; Short=AtHIP05 {ECO:0000303|PubMed:21072340, ECO:0000303|PubMed:23368984}; AltName: Full=Farnesylated protein 2 {ECO:0000303|PubMed:8837031}; Short=AtFP2 {ECO:0000303|PubMed:8837031}; Flags: Precursor;	A0A8J5W2J7_ZIZPA SubName: Full=Uncharacterized protein {ECO:0000313|EMBL:KAG8073488.1};	Copper chaperone	GO:0005507,copper ion binding; GO:0003674,molecular_function; GO:0005488,binding; GO:0043167,ion binding; GO:0043169,cation binding; GO:0046872,metal ion binding; GO:0046914,transition metal ion binding	PF00403.29:Heavy-metal-associated domain	--	--	--
novel.373	2.7453	2.313	2.4806	8.2149	8.1664	7.7728	162	160	161	606	680	709	1.59277	2.57453e-50	5.79948e-48	up	scaffold_145	456375	459622	-	--	--	--	--	--	--	--	--	--	--	--	--	--
novel.1790	14.5076	15.6721	14.516	41.5802	44.5864	41.3148	199	252	219	713	863	876	1.41985	3.05783e-50	6.83353e-48	up	scaffold_532	339683	340437	-	--	--	--	--	--	--	--	--	--	--	--	--	--
Zlat_10019369	41.8971	42.2822	41.4127	94.4117	95.5437	89.8174	459	543	499	1293	1477	1521	1.06432	6.3594e-50	1.40998e-47	up	scaffold_419	73510	75477	-	Zlat_10019369	--	K11982 E3 ubiquitin-protein ligase RNF115/126 [EC:2.3.2.27] | (RefSeq) E3 ubiquitin-protein ligase CIP8 (A)	--	hypothetical protein GUJ93_ZPchr0011g27308 [Zizania palustris]	SIRP1_ORYSJ RecName: Full=E3 ubiquitin-protein ligase SIRP1 {ECO:0000305}; EC=2.3.2.27 {ECO:0000269|PubMed:27118216}; AltName: Full=Salt-induced RING finger protein 1 {ECO:0000303|PubMed:27118216}; Short=OsSIRP1 {ECO:0000303|PubMed:27118216};	A0A8J6BLF4_ZIZPA RecName: Full=RING-type domain-containing protein {ECO:0000259|Pfam:PF13639};	FOG: Predicted E3 ubiquitin ligase	GO:0005737,cytoplasm; GO:0046872,metal ion binding; GO:0061630,ubiquitin protein ligase activity; GO:0006511,ubiquitin-dependent protein catabolic process; GO:0003674,molecular_function; GO:0005488,binding; GO:0043167,ion binding; GO:0043169,cation binding; GO:0003824,catalytic activity; GO:0004842,ubiquitin-protein transferase activity; GO:0016740,transferase activity; GO:0019787,ubiquitin-like …	PF13639.9:Ring finger domain	--	--	--
novel.1432	33.5966	32.6241	34.9873	82.8175	86.3719	85.706	282	321	323	869	1023	1112	1.24282	1.98427e-49	4.29792e-47	up	scaffold_381	419761	420222	.	--	--	K13424 WRKY transcription factor 33 | (RAP-DB) Os05g0343400, WRKY53, WRKY_GENE_53; WRKY transcription factor 53 (Transcription factor WRKY12). (A)	ko04016: MAPK signaling pathway - plant; ko04626: Plant-pathogen interaction	--	--	--	--	--	--	--	--	--
Zlat_10017675	5.3316	5.0834	4.2772	22.5793	23.3373	22.9271	68	76	60	360	420	452	2.14006	7.43999e-49	1.58709e-46	up	scaffold_481	48665	63572	-	Zlat_10017675	--	--	--	unnamed protein product [Miscanthus lutarioriparius]	--	A0A0E0FHC5_ORYNI RecName: Full=DDE Tnp4 domain-containing protein {ECO:0000259|Pfam:PF13359};	Predicted transposase	GO:0005634,nucleus; GO:0046872,metal ion binding; GO:0004518,nuclease activity; GO:0003674,molecular_function; GO:0005488,binding; GO:0043167,ion binding; GO:0043169,cation binding; GO:0003824,catalytic activity; GO:0016787,hydrolase activity; GO:0016788,hydrolase activity, acting on ester bonds; GO:0005575,cellular_component; GO:0005622,intracellular anatomical structure; GO:0043226,organelle; G…	--	--	--	--
Zlat_10030176	9.7306	8.0897	9.9727	22.4802	22.9338	22.4252	393	383	443	1135	1307	1400	1.19967	1.37632e-48	2.89212e-46	up	scaffold_215	501887	504219	+	Zlat_10030176	--	--	--	hypothetical protein GUJ93_ZPchr0007g4088 [Zizania palustris]	REM41_ORYSJ RecName: Full=Remorin 4.1 {ECO:0000305}; Short=OsREM4.1 {ECO:0000303|PubMed:17984200}; AltName: Full=Remorin group 4 member 1 {ECO:0000303|PubMed:17984200};	A0A8J5T5K4_ZIZPA RecName: Full=Remorin_C domain-containing protein {ECO:0000259|Pfam:PF03763};	--	GO:0005886,plasma membrane; GO:0009738,abscisic acid-activated signaling pathway; GO:1900458,negative regulation of brassinosteroid mediated signaling pathway; GO:0007154,cell communication; GO:0007165,signal transduction; GO:0008150,biological_process; GO:0009719,response to endogenous stimulus; GO:0009725,response to hormone; GO:0009737,response to abscisic acid; GO:0009755,hormone-mediated sig…	PF03763.16:Remorin, C-terminal region	--	--	--
Zlat_10028876	3.4084	2.3508	2.8352	11.863	11.8459	13.3237	94	76	86	409	461	568	2.02746	4.4737e-48	9.33114e-46	up	scaffold_235	690888	692771	-	Zlat_10028876	--	--	--	hypothetical protein GUJ93_ZPchr0007g3262 [Zizania palustris]	--	A0A8J5VRU4_ZIZPA SubName: Full=Uncharacterized protein {ECO:0000313|EMBL:KAG8078465.1};	--	--	PF05003.15:Protein of unknown function (DUF668)	--	--	--
Zlat_10046016	19.4457	15.7451	19.0786	54.1362	59.094	54.5138	177	168	191	616	759	767	1.54188	5.25738e-48	1.08851e-45	up	scaffold_20	554307	554936	+	Zlat_10046016	--	--	--	hypothetical protein GUJ93_ZPchr0010g8714 [Zizania palustris]	OXS3_ARATH RecName: Full=Protein OXIDATIVE STRESS 3 {ECO:0000303|PubMed:18980652}; Short=AtOXS3 {ECO:0000303|PubMed:18980652};	A0A8J5WBA8_ZIZPA SubName: Full=Uncharacterized protein {ECO:0000313|EMBL:KAG8086149.1};	Nuclear localization sequence binding protein	GO:0016607,nuclear speck; GO:0005634,nucleus; GO:2000028,regulation of photoperiodism, flowering; GO:2000070,regulation of response to water deprivation; GO:0046686,response to cadmium ion; GO:0046688,response to copper ion; GO:0010218,response to far red light; GO:0009416,response to light stimulus; GO:0006979,response to oxidative stress; GO:0010114,response to red light; GO:0009611,response to…	--	--	--	--
Zlat_10009720	123.579	144.94	148.47	74.8447	73.7291	72.535	1758	2417	2323	1331	1480	1595	-1.00769	4.42146e-46	8.89281e-44	down	scaffold_775	96791	97656	+	Zlat_10009720	--	K03542 photosystem II 22kDa protein | (RefSeq) photosystem II 22 kDa protein, chloroplastic (A)	ko00195: Photosynthesis; ko01100: Metabolic pathways	hypothetical protein GUJ93_ZPchr0004g39717 [Zizania palustris]	PSBS2_ORYSI RecName: Full=Photosystem II 22 kDa protein 2, chloroplastic {ECO:0000305}; Short=22 kDa protein of photosystem II 2 {ECO:0000305}; AltName: Full=Photosystem II subunit 2 {ECO:0000303|PubMed:21804028}; Short=OsPsbS2 {ECO:0000303|PubMed:21804028}; Flags: Precursor;	A0A8J5SQ54_ZIZPA SubName: Full=Uncharacterized protein {ECO:0000313|EMBL:KAG8066833.1};	--	GO:0009535,chloroplast thylakoid membrane; GO:0016021,integral component of membrane; GO:0009523,photosystem II; GO:0015979,photosynthesis; GO:0009637,response to blue light; GO:0010114,response to red light; GO:0008150,biological_process; GO:0008152,metabolic process; GO:0009987,cellular process; GO:0044237,cellular metabolic process; GO:0009314,response to radiation; GO:0009416,response to ligh…	PF00504.24:Chlorophyll A-B binding protein	--	--	--
Zlat_10013278	0.6553	0.4192	0.4468	17.4284	15.4982	17.3271	8	6	6	266	267	327	4.9723	7.38265e-46	1.46395e-43	up	scaffold_630	264960	265631	-	Zlat_10013278	--	K09286 EREBP-like factor | (RefSeq) ethylene-responsive transcription factor ERF039-like (A)	--	hypothetical protein GUJ93_ZPchr0002g23428 [Zizania palustris]	DRE1G_ORYSI RecName: Full=Dehydration-responsive element-binding protein 1G; Short=Protein DREB1G;	A0A8J5VBW4_ZIZPA RecName: Full=AP2/ERF domain-containing protein {ECO:0000259|Pfam:PF00847};	--	GO:0005634,nucleus; GO:0003677,DNA binding; GO:0003700,DNA-binding transcription factor activity; GO:0003674,molecular_function; GO:0003676,nucleic acid binding; GO:0005488,binding; GO:0097159,organic cyclic compound binding; GO:1901363,heterocyclic compound binding; GO:0140110,transcription regulator activity; GO:0005575,cellular_component; GO:0005622,intracellular anatomical structure; GO:00432…	PF00847.23:AP2 domain	AP2/ERF-ERF	TF	AP2/ERF->AP2/ERF-ERF
Zlat_10012553	7.483	9.3625	8.4162	29.8851	27.4579	24.3125	135	198	167	674	699	678	1.59528	2.50536e-43	4.79903e-41	up	scaffold_652	60808	61800	-	Zlat_10012553	--	--	--	hypothetical protein E2562_011848 [Oryza meyeriana var. granulata]	--	A0A6G1CPC9_9ORYZ RecName: Full=RING-type domain-containing protein {ECO:0000259|PROSITE:PS50089};	--	GO:0016021,integral component of membrane; GO:0044260,cellular macromolecule metabolic process; GO:0044238,primary metabolic process; GO:0008150,biological_process; GO:0008152,metabolic process; GO:0009987,cellular process; GO:0043170,macromolecule metabolic process; GO:0044237,cellular metabolic process; GO:0071704,organic substance metabolic process; GO:0005575,cellular_component; GO:0016020,me…	PF16101.8:Proline-rich membrane anchor 1	--	--	--
Zlat_10027946	3.613	3.8527	4.7221	16.528	16.9629	16.7632	64	80	92	366	424	459	1.9507	2.70611e-43	5.114e-41	up	scaffold_253	196947	198020	-	Zlat_10027946	--	K18835 WRKY transcription factor 2 | (RefSeq) probable WRKY transcription factor 2 (A)	ko04626: Plant-pathogen interaction	hypothetical protein GUJ93_ZPchr0008g12477 [Zizania palustris]	WRK53_ARATH RecName: Full=Probable WRKY transcription factor 53 {ECO:0000303|PubMed:17369373}; AltName: Full=WRKY DNA-binding protein 53 {ECO:0000303|PubMed:17369373};	A0A8J5RXU8_ZIZPA RecName: Full=WRKY domain-containing protein {ECO:0000259|Pfam:PF03106};	--	GO:0009507,chloroplast; GO:0005634,nucleus; GO:0003677,DNA binding; GO:0003700,DNA-binding transcription factor activity; GO:0000976,transcription cis-regulatory region binding; GO:0042742,defense response to bacterium; GO:0010150,leaf senescence; GO:0045893,positive regulation of DNA-templated transcription; GO:0031347,regulation of defense response; GO:2000022,regulation of jasmonic acid mediat…	PF03106.18:WRKY DNA -binding domain	WRKY	TF	WRKY
Zlat_10046559	2.5317	3.2263	2.7565	10.3761	10.2113	10.9999	81	121	97	415	461	544	1.79548	5.45187e-43	1.02343e-40	up	scaffold_16	303431	305471	-	Zlat_10046559	--	K13429 chitin elicitor receptor kinase 1 | (RefSeq) chitin elicitor receptor kinase 1-like isoform X2 (A)	ko04626: Plant-pathogen interaction	hypothetical protein GUJ93_ZPchr0011g28366 [Zizania palustris]	LYK5_ARATH RecName: Full=Protein LYK5; AltName: Full=LysM domain receptor-like kinase 5; AltName: Full=LysM-containing receptor-like kinase 5; Flags: Precursor;	A0A8J6BRM9_ZIZPA SubName: Full=Uncharacterized protein {ECO:0000313|EMBL:KAG8090670.1};	--	GO:0016021,integral component of membrane; GO:0005886,plasma membrane; GO:0005524,ATP binding; GO:0008061,chitin binding; GO:0042803,protein homodimerization activity; GO:0004672,protein kinase activity; GO:0071323,cellular response to chitin; GO:0045087,innate immune response; GO:0006468,protein phosphorylation; GO:0000166,nucleotide binding; GO:0003674,molecular_function; GO:0005488,binding; GO…	PF07714.20:Protein tyrosine and serine/threonine kinase	--	--	--
Zlat_10044289	15.2724	17.0274	18.4685	40.562	40.4355	39.2928	303	396	403	1006	1132	1205	1.15099	1.63234e-42	2.98464e-40	up	scaffold_33	404225	409911	-	Zlat_10044289	--	K18835 WRKY transcription factor 2 | (RefSeq) probable WRKY transcription factor 2 isoform X1 (A)	ko04626: Plant-pathogen interaction	hypothetical protein E2562_027577 [Oryza meyeriana var. granulata]	WRK19_ORYSJ RecName: Full=Transcription factor WRKY19 {ECO:0000305}; Short=OsWRKY19 {ECO:0000303|PubMed:15047897}; AltName: Full=WRKY transcription factor 19 {ECO:0000305};	A0A6G1DNZ4_9ORYZ RecName: Full=WRKY domain-containing protein {ECO:0000259|PROSITE:PS50811};	--	GO:0005634,nucleus; GO:0003700,DNA-binding transcription factor activity; GO:0000976,transcription cis-regulatory region binding; GO:0006952,defense response; GO:0003674,molecular_function; GO:0140110,transcription regulator activity; GO:0001067,transcription regulatory region nucleic acid binding; GO:0003676,nucleic acid binding; GO:0003677,DNA binding; GO:0003690,double-stranded DNA binding; GO…	PF03106.18:WRKY DNA -binding domain	WRKY	TF	WRKY
Zlat_10008042	39.1405	44.2877	46.7075	109.476	102.958	101.549	288	382	378	1007	1069	1155	1.17648	2.65463e-42	4.76108e-40	up	scaffold_818	128007	128411	+	Zlat_10008042	--	--	--	hypothetical protein GUJ93_ZPchr0006g40978 [Zizania palustris]	--	A0A8J5TBW4_ZIZPA RecName: Full=VQ domain-containing protein {ECO:0000259|Pfam:PF05678};	--	--	PF05678.17:VQ motif	--	--	--
Zlat_10029275	14.2836	11.7648	9.2922	42.2566	44.5915	42.6978	116	112	83	429	511	536	1.79024	5.43004e-42	9.61629e-40	up	scaffold_222	621794	623504	+	Zlat_10029275	--	--	--	hypothetical protein GUJ93_ZPchr0010g9505 [Zizania palustris]	ICI2_HORVU RecName: Full=Subtilisin-chymotrypsin inhibitor-2A; Short=CI-2A;	A0A8J6BI14_ZIZPA SubName: Full=Uncharacterized protein {ECO:0000313|EMBL:KAG8085045.1};	--	GO:0004867,serine-type endopeptidase inhibitor activity; GO:0009611,response to wounding; GO:0003674,molecular_function; GO:0004857,enzyme inhibitor activity; GO:0004866,endopeptidase inhibitor activity; GO:0030234,enzyme regulator activity; GO:0030414,peptidase inhibitor activity; GO:0061134,peptidase regulator activity; GO:0061135,endopeptidase regulator activity; GO:0098772,molecular function …	PF00280.21:Potato inhibitor I family	--	--	--
Zlat_10009353	98.4336	76.1454	85.3922	202.559	190.493	183.504	676	613	645	1739	1846	1948	1.06194	1.16148e-41	2.04406e-39	up	scaffold_793	222396	224089	+	Zlat_10009353	--	--	--	hypothetical protein GUJ93_ZPchr0008g12654 [Zizania palustris]	SAG21_ARATH RecName: Full=Protein SENESCENCE-ASSOCIATED GENE 21, mitochondrial {ECO:0000303|PubMed:9617813}; AltName: Full=Late embryogenesis abundant like 5 {ECO:0000303|PubMed:17092320}; Short=AtLEA5 {ECO:0000303|PubMed:17092320}; AltName: Full=Late embryogenis abundant protein 38 {ECO:0000303|PubMed:25005920}; Flags: Precursor;	A0A8J5R3V5_ZIZPA SubName: Full=Uncharacterized protein {ECO:0000313|EMBL:KAG8045341.1};	--	GO:0005739,mitochondrion; GO:0042631,cellular response to water deprivation; GO:0006952,defense response; GO:0010150,leaf senescence; GO:1900424,regulation of defense response to bacterium; GO:1900150,regulation of defense response to fungus; GO:1900055,regulation of leaf senescence; GO:2000028,regulation of photoperiodism, flowering; GO:0009737,response to abscisic acid; GO:0009646,response to a…	PF03242.16:Late embryogenesis abundant protein	--	--	--
Zlat_10006138	8.1543	8.0629	7.4139	38.3962	45.1795	42.2022	44	51	44	259	344	352	2.32341	2.07833e-41	3.59028e-39	up	scaffold_986	34717	36396	+	Zlat_10006138	--	--	--	--	--	--	--	--	--	--	--	--
Zlat_10022004	20.7427	21.0846	20.4	48.0493	45.3008	44.7558	355	423	384	1028	1094	1184	1.05849	1.40179e-40	2.39221e-38	up	scaffold_425	3606	5984	-	Zlat_10022004	--	--	--	hypothetical protein GUJ93_ZPchr0005g14529 [Zizania palustris]	IPCS_ORYSI RecName: Full=Phosphatidylinositol:ceramide inositolphosphotransferase; EC=2.7.8.-; AltName: Full=Inositol-phosphorylceramide synthase; Short=IPC synthase; AltName: Full=Protein ENHANCING RPW8-MEDIATED HR-LIKE CELL DEATH 1; AltName: Full=Sphingolipid synthase;	A0A8J5S3Q9_ZIZPA RecName: Full=PAP2_C domain-containing protein {ECO:0000259|Pfam:PF14360};	Uncharacterized conserved protein	GO:0005794,Golgi apparatus; GO:0016021,integral component of membrane; GO:0016780,phosphotransferase activity, for other substituted phosphate groups; GO:0006952,defense response; GO:0006665,sphingolipid metabolic process; GO:0003674,molecular_function; GO:0003824,catalytic activity; GO:0016740,transferase activity; GO:0016772,transferase activity, transferring phosphorus-containing groups; GO:00…	PF14360.9:PAP2 superfamily C-terminal	--	--	--
Zlat_10037488	0.8789	1.0309	2.1975	17.2251	17.518	19.4032	8	11	22	196	225	273	3.62365	1.93766e-40	3.24765e-38	up	scaffold_106	770350	771110	-	Zlat_10037488	--	--	--	hypothetical protein GUJ93_ZPchr0010g10719 [Zizania palustris]	NAC90_ARATH RecName: Full=NAC domain-containing protein 90; Short=ANAC090;	A0A8J5WA37_ZIZPA RecName: Full=NAC domain-containing protein {ECO:0000259|Pfam:PF02365};	--	GO:0005634,nucleus; GO:0003677,DNA binding; GO:0003700,DNA-binding transcription factor activity; GO:0003674,molecular_function; GO:0003676,nucleic acid binding; GO:0005488,binding; GO:0097159,organic cyclic compound binding; GO:1901363,heterocyclic compound binding; GO:0140110,transcription regulator activity; GO:0005575,cellular_component; GO:0005622,intracellular anatomical structure; GO:00432…	PF02365.18:No apical meristem (NAM) protein	--	--	--
Zlat_10010141	88.5972	77.0214	78.5776	174.96	185.624	195.376	367	374	358	906	1085	1251	1.10066	2.84964e-39	4.63816e-37	up	scaffold_774	3426	3871	-	Zlat_10010141	--	--	--	--	--	--	--	--	--	--	--	--
Zlat_10000561	12.1877	13.6391	15.4302	36.4292	35.106	37.6852	186	244	259	695	756	889	1.31125	3.39181e-39	5.45752e-37	up	scaffold_2783	1967	2905	+	Zlat_10000561	--	--	--	hypothetical protein GUJ93_ZPchr0013g36303 [Zizania palustris]	NAC67_ORYSJ RecName: Full=NAC domain-containing protein 67 {ECO:0000303|PubMed:15029955}; Short=ONAC067 {ECO:0000303|PubMed:15029955}; AltName: Full=OsNAC3 {ECO:0000303|PubMed:10660065};	A0A8J5X981_ZIZPA RecName: Full=NAC domain-containing protein {ECO:0000259|Pfam:PF02365};	--	GO:0005634,nucleus; GO:0003677,DNA binding; GO:0006355,regulation of DNA-templated transcription; GO:0003674,molecular_function; GO:0003676,nucleic acid binding; GO:0005488,binding; GO:0097159,organic cyclic compound binding; GO:1901363,heterocyclic compound binding; GO:0006139,nucleobase-containing compound metabolic process; GO:0006351,DNA-templated transcription; GO:0006725,cellular aromatic c…	PF02365.18:No apical meristem (NAM) protein	NAC	TF	NAC
Zlat_10002076	60.3161	75.8702	73.2725	36.9482	36.5038	35.5784	1315	1939	1757	1007	1123	1199	-1.03496	7.71709e-39	1.22767e-36	down	scaffold_1942	7542	8931	-	Zlat_10002076	--	--	--	hypothetical protein GUJ93_ZPchr0009g1475 [Zizania palustris]	BC10_ORYSJ RecName: Full=Glycosyltransferase BC10 {ECO:0000305}; EC=2.4.-.- {ECO:0000269|PubMed:18939965}; AltName: Full=Protein BRITTLE CULM 10 {ECO:0000303|PubMed:18939965}; AltName: Full=Protein FRAGILE CULM 116 {ECO:0000303|PubMed:27708650};	A0A8J5RHI4_ZIZPA SubName: Full=Uncharacterized protein {ECO:0000313|EMBL:KAG8049303.1};	--	GO:0000139,Golgi membrane; GO:0016021,integral component of membrane; GO:0016757,glycosyltransferase activity; GO:0030244,cellulose biosynthetic process; GO:0009664,plant-type cell wall organization; GO:0003674,molecular_function; GO:0003824,catalytic activity; GO:0016740,transferase activity; GO:0000271,polysaccharide biosynthetic process; GO:0005975,carbohydrate metabolic process; GO:0005976,po…	PF02485.24:Core-2/I-Branching enzyme	--	--	--
Zlat_10018578	59.097	49.9198	53.2045	122.356	127.011	130.813	306	303	303	792	928	1047	1.14263	1.4984e-38	2.37034e-36	up	scaffold_450	359990	360675	-	Zlat_10018578	--	--	--	--	--	--	--	--	--	--	--	--
Zlat_10017227	1.3133	1.5487	1.8262	8.3115	7.6645	8.7958	34	47	52	269	280	352	2.30629	2.07341e-38	3.24351e-36	up	scaffold_491	129173	130597	+	Zlat_10017227	--	--	--	hypothetical protein GUJ93_ZPchr0007g3262 [Zizania palustris]	--	A0A8J5VRU4_ZIZPA SubName: Full=Uncharacterized protein {ECO:0000313|EMBL:KAG8078465.1};	--	--	PF05003.15:Protein of unknown function (DUF668)	--	--	--
Zlat_10005208	1.3012	1.443	1.1831	20.1932	19.5494	18.4354	10	13	10	194	212	219	3.79392	2.66193e-38	4.14113e-36	up	scaffold_1120	40413	40835	+	Zlat_10005208	--	K14488 SAUR family protein | (RefSeq) auxin-responsive protein SAUR36-like (A)	ko04075: Plant hormone signal transduction	hypothetical protein GUJ93_ZPchr0010g8101 [Zizania palustris]	SAU76_ARATH RecName: Full=Auxin-responsive protein SAUR76 {ECO:0000305}; AltName: Full=Protein SMALL AUXIN UP RNA 76 {ECO:0000303|PubMed:24312429};	A0A8J5WF05_ZIZPA SubName: Full=Uncharacterized protein {ECO:0000313|EMBL:KAG8087468.1};	--	GO:0005737,cytoplasm; GO:0019897,extrinsic component of plasma membrane; GO:0005634,nucleus; GO:0009873,ethylene-activated signaling pathway; GO:0030307,positive regulation of cell growth; GO:0009733,response to auxin; GO:0000160,phosphorelay signal transduction system; GO:0007154,cell communication; GO:0007165,signal transduction; GO:0008150,biological_process; GO:0009719,response to endogenous …	PF02519.17:Auxin responsive protein	--	--	--
Zlat_10000934	2.0463	2.5741	2.2389	10.5149	8.5289	9.3339	59	87	71	379	347	416	1.95077	1.40438e-37	2.1609e-35	up	scaffold_2498	288	2062	+	Zlat_10000934	--	K00850 6-phosphofructokinase 1 [EC:2.7.1.11] | (RefSeq) ATP-dependent 6-phosphofructokinase 6 (A)	ko00010: Glycolysis / Gluconeogenesis; ko00030: Pentose phosphate pathway; ko00051: Fructose and mannose metabolism; ko00052: Galactose metabolism; ko01100: Metabolic pathways; ko01110: Biosynthesis of secondary metabolites; ko01200: Carbon metabolism; ko01230: Biosynthesis of amino acids; ko03018: RNA degradation	hypothetical protein OsI_18773 [Oryza sativa Indica Group]	PFKA3_ARATH RecName: Full=ATP-dependent 6-phosphofructokinase 3 {ECO:0000255|HAMAP-Rule:MF_03186}; Short=ATP-PFK 3 {ECO:0000255|HAMAP-Rule:MF_03186}; Short=Phosphofructokinase 3 {ECO:0000255|HAMAP-Rule:MF_03186}; EC=2.7.1.11 {ECO:0000255|HAMAP-Rule:MF_03186}; AltName: Full=Phosphohexokinase 3 {ECO:0000255|HAMAP-Rule:MF_03186};	A2Y192_ORYSI RecName: Full=ATP-dependent 6-phosphofructokinase {ECO:0000256|HAMAP-Rule:MF_03186}; Short=ATP-PFK {ECO:0000256|HAMAP-Rule:MF_03186}; Short=Phosphofructokinase {ECO:0000256|HAMAP-Rule:MF_03186}; EC=2.7.1.11 {ECO:0000256|HAMAP-Rule:MF_03186}; AltName: Full=Phosphohexokinase {ECO:0000256|HAMAP-Rule:MF_03186};	Pyrophosphate-dependent phosphofructo-1-kinase	GO:0005737,cytoplasm; GO:0005829,cytosol; GO:0003872,6-phosphofructokinase activity; GO:0005524,ATP binding; GO:0046872,metal ion binding; GO:0071456,cellular response to hypoxia; GO:0006002,fructose 6-phosphate metabolic process; GO:0006096,glycolytic process; GO:0010053,root epidermal cell differentiation; GO:0003674,molecular_function; GO:0003824,catalytic activity; GO:0008443,phosphofructokin…	PF00365.23:Phosphofructokinase	--	--	--
Zlat_10016729	0.9904	0.9716	0.9005	5.8231	4.7201	4.8214	40	46	40	294	269	301	2.33205	5.71197e-37	8.5552e-35	up	scaffold_499	245469	252020	-	Zlat_10016729	--	K14487 auxin responsive GH3 gene family | (RefSeq) probable indole-3-acetic acid-amido synthetase GH3.2 (A)	ko04075: Plant hormone signal transduction	hypothetical protein GUJ93_ZPchr0001g30963 [Zizania palustris]	GH32_ORYSJ RecName: Full=Probable indole-3-acetic acid-amido synthetase GH3.2; EC=6.3.2.-; AltName: Full=Auxin-responsive GH3-like protein 2; Short=OsGH3-2;	A0A8J5SGG7_ZIZPA SubName: Full=Uncharacterized protein {ECO:0000313|EMBL:KAG8055299.1};	--	GO:0005737,cytoplasm; GO:0016881,acid-amino acid ligase activity; GO:0009733,response to auxin; GO:0009416,response to light stimulus; GO:0003674,molecular_function; GO:0003824,catalytic activity; GO:0016874,ligase activity; GO:0016879,ligase activity, forming carbon-nitrogen bonds; GO:0008150,biological_process; GO:0009719,response to endogenous stimulus; GO:0009725,response to hormone; GO:00100…	PF03321.16:GH3 auxin-responsive promoter	--	--	--
novel.2108	50.9875	38.3472	48.4057	97.0668	113.956	108.34	566	499	591	1347	1785	1859	1.12688	6.63464e-37	9.83254e-35	up	scaffold_70	911884	912494	.	--	--	--	--	hypothetical protein GQ55_1G081700 [Panicum hallii var. hallii]	--	A0A2T7F3K0_9POAL SubName: Full=Uncharacterized protein {ECO:0000313|EMBL:PUZ74646.1};	--	GO:0016021,integral component of membrane; GO:0005575,cellular_component; GO:0016020,membrane; GO:0031224,intrinsic component of membrane; GO:0110165,cellular anatomical entity	PF06376.15:Arabinogalactan peptide	--	--	--
Zlat_10029248	17.8797	19.34	18.0625	43.3752	38.9239	43.2438	306	388	340	928	940	1144	1.09122	8.41994e-37	1.22844e-34	up	scaffold_222	339105	341361	-	Zlat_10029248	--	--	--	hypothetical protein GUJ93_ZPchr0010g11171 [Zizania palustris]	IPCS_ORYSI RecName: Full=Phosphatidylinositol:ceramide inositolphosphotransferase; EC=2.7.8.-; AltName: Full=Inositol-phosphorylceramide synthase; Short=IPC synthase; AltName: Full=Protein ENHANCING RPW8-MEDIATED HR-LIKE CELL DEATH 1; AltName: Full=Sphingolipid synthase;	A0A8J5W9P5_ZIZPA RecName: Full=PAP2_C domain-containing protein {ECO:0000259|Pfam:PF14360};	Uncharacterized conserved protein	GO:0005794,Golgi apparatus; GO:0016021,integral component of membrane; GO:0016780,phosphotransferase activity, for other substituted phosphate groups; GO:0006952,defense response; GO:0006665,sphingolipid metabolic process; GO:0003674,molecular_function; GO:0003824,catalytic activity; GO:0016740,transferase activity; GO:0016772,transferase activity, transferring phosphorus-containing groups; GO:00…	PF14360.9:PAP2 superfamily C-terminal	--	--	--
Zlat_10035823	9.9581	11.0178	11.6879	31.7187	26.9454	31.0009	165	214	213	657	630	794	1.36338	9.8056e-37	1.42323e-34	up	scaffold_155	118444	119443	-	Zlat_10035823	--	--	--	hypothetical protein GUJ93_ZPchr0013g35256 [Zizania palustris]	REM41_ORYSJ RecName: Full=Remorin 4.1 {ECO:0000305}; Short=OsREM4.1 {ECO:0000303|PubMed:17984200}; AltName: Full=Remorin group 4 member 1 {ECO:0000303|PubMed:17984200};	A0A8J5X196_ZIZPA RecName: Full=Remorin_C domain-containing protein {ECO:0000259|Pfam:PF03763};	--	GO:0005886,plasma membrane; GO:0009738,abscisic acid-activated signaling pathway; GO:1900458,negative regulation of brassinosteroid mediated signaling pathway; GO:0007154,cell communication; GO:0007165,signal transduction; GO:0008150,biological_process; GO:0009719,response to endogenous stimulus; GO:0009725,response to hormone; GO:0009737,response to abscisic acid; GO:0009755,hormone-mediated sig…	PF03763.16:Remorin, C-terminal region	--	--	--
Zlat_10010142	103.881	85.5317	80.1171	207.745	205.838	197.767	402	388	341	1005	1124	1183	1.09511	1.70547e-36	2.43769e-34	up	scaffold_774	4747	4959	-	Zlat_10010142	--	--	--	Os03g0278333 [Oryza sativa Japonica Group]	--	A0A0P0VWN8_ORYSJ SubName: Full=Os03g0278333 protein {ECO:0000313|EMBL:BAS83538.1};	--	GO:0016021,integral component of membrane; GO:0005575,cellular_component; GO:0016020,membrane; GO:0031224,intrinsic component of membrane; GO:0110165,cellular anatomical entity	--	--	--	--
Zlat_10004458	6.3381	7.6834	7.9362	21.9258	20.6854	22.6597	114	162	157	493	525	630	1.47665	2.37343e-36	3.35835e-34	up	scaffold_1235	65287	66519	+	Zlat_10004458	--	K17893 ubiquinol oxidase [EC:1.10.3.11] | (RefSeq) ubiquinol oxidase 2, mitochondrial (A)	--	hypothetical protein GUJ93_ZPchr0169g28999 [Zizania palustris]	AOX1B_ORYSJ RecName: Full=Ubiquinol oxidase 1b, mitochondrial {ECO:0000305}; EC=1.10.3.11 {ECO:0000250|UniProtKB:Q39219}; AltName: Full=Alternative oxidase 1b {ECO:0000303|PubMed:22994594}; Short=OsAOX1B {ECO:0000303|PubMed:22994594}; Flags: Precursor;	A0A8J6C6H9_ZIZPA RecName: Full=Ubiquinol oxidase {ECO:0000256|RuleBase:RU003779}; EC=1.10.3.11 {ECO:0000256|RuleBase:RU003779};	--	GO:0016021,integral component of membrane; GO:0005743,mitochondrial inner membrane; GO:0005739,mitochondrion; GO:0070469,respirasome; GO:0009916,alternative oxidase activity; GO:0046872,metal ion binding; GO:0102721,ubiquinol:oxygen oxidoreductase activity; GO:0010230,alternative respiration; GO:0003674,molecular_function; GO:0003824,catalytic activity; GO:0016491,oxidoreductase activity; GO:0016…	PF01786.20:Alternative oxidase	--	--	--
Zlat_10043450	21.9031	22.5539	25.7716	9.5233	10.6647	10.169	425	513	550	231	292	305	-1.3001	3.61658e-36	5.09178e-34	down	scaffold_35	724922	725989	+	Zlat_10043450	--	--	--	hypothetical protein GUJ93_ZPchr0036g6507 [Zizania palustris]	FB237_ARATH RecName: Full=F-box protein At4g18380;	A0A8J5UVL4_ZIZPA SubName: Full=Uncharacterized protein {ECO:0000313|EMBL:KAG8039390.1};	--	--	PF12937.10:F-box-like	--	--	--
novel.180	4.1837	4.1545	4.2496	12.2362	11.6974	12.2852	128	149	143	468	505	581	1.43419	5.20145e-36	7.2149e-34	up	scaffold_1165	44279	46791	-	--	--	--	--	uncharacterized protein LOC9268339 [Oryza sativa Japonica Group]	--	A0A0E0DTI4_9ORYZ SubName: Full=Uncharacterized protein {ECO:0000313|EnsemblPlants:OMERI05G19520.1};	--	GO:0009507,chloroplast; GO:0005739,mitochondrion; GO:0008276,protein methyltransferase activity; GO:0003674,molecular_function; GO:0003824,catalytic activity; GO:0008168,methyltransferase activity; GO:0016740,transferase activity; GO:0016741,transferase activity, transferring one-carbon groups; GO:0140096,catalytic activity, acting on a protein; GO:0005575,cellular_component; GO:0005622,intracell…	--	--	--	--
Zlat_10032934	17.6799	13.944	15.0637	46.8759	44.838	42.2981	159	147	149	527	569	588	1.43512	7.02161e-36	9.64461e-34	up	scaffold_170	216368	217035	-	Zlat_10032934	--	--	--	hypothetical protein GUJ93_ZPchr0007g4169 [Zizania palustris]	--	A0A8J5SR89_ZIZPA SubName: Full=Uncharacterized protein {ECO:0000313|EMBL:KAG8078568.1};	--	--	--	--	--	--
novel.927	5.5358	6.0717	4.0265	21.9515	19.8956	20.1575	70	90	56	347	355	394	1.89492	2.15557e-35	2.93221e-33	up	scaffold_2506	21	2039	-	--	--	K13415 protein brassinosteroid insensitive 1 [EC:2.7.10.1 2.7.11.1] | (RAP-DB) Os01g0718300, D61, DWARF_61; Similar to Systemin receptor SR160 precursor (EC 2.7.1.37) (Brassinosteroid LRR receptor kinase). (A)	ko04075: Plant hormone signal transduction	hypothetical protein GUJ93_ZPchr0004g38975 [Zizania palustris]	CRPK1_ARATH RecName: Full=Cold-responsive protein kinase 1 {ECO:0000303|PubMed:28344081}; EC=2.7.11.1 {ECO:0000255|PROSITE-ProRule:PRU00159, ECO:0000269|PubMed:28344081};	A0A8J5VZX1_ZIZPA RecName: Full=PK_Tyr_Ser-Thr domain-containing protein {ECO:0000259|Pfam:PF07714};	Serine/threonine protein kinase	GO:0005634,nucleus; GO:0005886,plasma membrane; GO:0005524,ATP binding; GO:0106310,protein serine kinase activity; GO:0004674,protein serine/threonine kinase activity; GO:0046777,protein autophosphorylation; GO:0009409,response to cold; GO:0050826,response to freezing; GO:0009625,response to insect; GO:0002237,response to molecule of bacterial origin; GO:0000166,nucleotide binding; GO:0003674,mol…	PF07714.20:Protein tyrosine and serine/threonine kinase	--	--	--
Zlat_10023664	15.1041	19.7822	20.3972	46.2684	42.6901	42.2469	340	522	505	1302	1356	1470	1.15133	2.9984e-35	4.02043e-33	up	scaffold_342	264150	265388	+	Zlat_10023664	--	--	--	hypothetical protein GUJ93_ZPchr0006g44586 [Zizania palustris]	ROH1_ARATH RecName: Full=Protein ROH1 {ECO:0000303|PubMed:20618910};	A0A8J5TD03_ZIZPA SubName: Full=Uncharacterized protein {ECO:0000313|EMBL:KAG8076464.1};	--	GO:0016021,integral component of membrane; GO:0048354,mucilage biosynthetic process involved in seed coat development; GO:0010214,seed coat development; GO:0000003,reproduction; GO:0003006,developmental process involved in reproduction; GO:0007275,multicellular organism development; GO:0008150,biological_process; GO:0008152,metabolic process; GO:0009058,biosynthetic process; GO:0009791,post-embry…	PF05633.14:Protein ROH1-like	--	--	--
Zlat_10021830	19.7524	17.3831	20.0175	49.0258	42.5477	46.9219	253	261	282	785	769	929	1.18799	4.61743e-35	6.16197e-33	up	scaffold_366	261915	262619	+	Zlat_10021830	--	K16286 E3 ubiquitin-protein ligase EL5 [EC:2.3.2.27] | (RefSeq) E3 ubiquitin-protein ligase EL5-like (A)	--	hypothetical protein GUJ93_ZPchr0001g30181 [Zizania palustris]	ATL64_ARATH RecName: Full=RING-H2 finger protein ATL64; EC=2.3.2.27 {ECO:0000305}; AltName: Full=RING-type E3 ubiquitin transferase ATL64 {ECO:0000305};	A0A8J5SAH7_ZIZPA RecName: Full=RING-type E3 ubiquitin transferase {ECO:0000256|ARBA:ARBA00012483}; EC=2.3.2.27 {ECO:0000256|ARBA:ARBA00012483};	FOG: Predicted E3 ubiquitin ligase	GO:0016021,integral component of membrane; GO:0046872,metal ion binding; GO:0016740,transferase activity; GO:0031625,ubiquitin protein ligase binding; GO:0016567,protein ubiquitination; GO:0003674,molecular_function; GO:0005488,binding; GO:0043167,ion binding; GO:0043169,cation binding; GO:0003824,catalytic activity; GO:0005515,protein binding; GO:0019899,enzyme binding; GO:0044389,ubiquitin-like…	PF13639.9:Ring finger domain	--	--	--
Zlat_10020982	1.3915	1.8026	1.2183	10.018	9.0943	8.1685	27	41	26	243	249	245	2.52831	1.40814e-34	1.8442e-32	up	scaffold_398	80857	81924	+	Zlat_10020982	--	--	--	hypothetical protein GUJ93_ZPchr2161g7122 [Zizania palustris]	OFP6_ARATH RecName: Full=Transcription repressor OFP6; AltName: Full=Ovate family protein 6; Short=AtOFP6;	A0A8J5VEJ8_ZIZPA RecName: Full=Transcription repressor {ECO:0000256|RuleBase:RU367028}; AltName: Full=Ovate family protein {ECO:0000256|RuleBase:RU367028};	--	GO:0005634,nucleus; GO:0045892,negative regulation of DNA-templated transcription; GO:0006139,nucleobase-containing compound metabolic process; GO:0006351,DNA-templated transcription; GO:0006355,regulation of DNA-templated transcription; GO:0006725,cellular aromatic compound metabolic process; GO:0006807,nitrogen compound metabolic process; GO:0008150,biological_process; GO:0008152,metabolic proc…	PF04844.16:Transcriptional repressor, ovate	OFP	TF	OFP
Zlat_10022833	5.8161	6.0892	6.8263	19.2867	18.4729	17.8211	110	135	142	456	493	521	1.47573	1.50855e-34	1.96196e-32	up	scaffold_350	181445	184829	+	Zlat_10022833	--	K14432 ABA responsive element binding factor | (RefSeq) ABSCISIC ACID-INSENSITIVE 5-like protein 7 (A)	ko04075: Plant hormone signal transduction	hypothetical protein GUJ93_ZPchr0006g44974 [Zizania palustris]	BZP23_ORYSJ RecName: Full=bZIP transcription factor 23 {ECO:0000305}; Short=OsBZIP23 {ECO:0000303|PubMed:18931143}; AltName: Full=ABRE-binding factor 2 {ECO:0000305}; Short=OsABF2 {ECO:0000303|PubMed:18315698}; AltName: Full=Abscisic acid responsive elements-binding factor 1 {ECO:0000305}; Short=OsAREB1 {ECO:0000303|PubMed:19947981};	A0A8J5VVB0_ZIZPA RecName: Full=BZIP domain-containing protein {ECO:0000259|Pfam:PF00170};	--	GO:0005634,nucleus; GO:0003677,DNA binding; GO:0003700,DNA-binding transcription factor activity; GO:0009738,abscisic acid-activated signaling pathway; GO:0045893,positive regulation of DNA-templated transcription; GO:0009651,response to salt stress; GO:0009414,response to water deprivation; GO:0003674,molecular_function; GO:0003676,nucleic acid binding; GO:0005488,binding; GO:0097159,organic cyc…	PF00170.24:bZIP transcription factor	bZIP	TF	bZIP
Zlat_10047416	1.9803	1.4906	2.0653	12.3469	10.8971	9.3824	34	30	39	265	264	249	2.47183	1.51199e-34	1.96196e-32	up	scaffold_9	298770	299714	-	Zlat_10047416	--	--	--	hypothetical protein GUJ93_ZPchr0002g24533 [Zizania palustris]	PHI1_TOBAC RecName: Full=Protein PHOSPHATE-INDUCED 1 {ECO:0000303|PubMed:10189698}; Flags: Precursor;	A0A8J5SAL0_ZIZPA SubName: Full=Uncharacterized protein {ECO:0000313|EMBL:KAG8059377.1};	--	GO:0048046,apoplast; GO:0005615,extracellular space; GO:0005575,cellular_component; GO:0005576,extracellular region; GO:0110165,cellular anatomical entity	PF04674.15:Phosphate-induced protein 1 conserved region	--	--	--
Zlat_10028730	23.8362	20.6547	23.928	54.4956	50.73	48.8882	317	322	350	906	952	1005	1.08217	3.04122e-34	3.9282e-32	up	scaffold_223	330352	331083	-	Zlat_10028730	--	--	--	hypothetical protein GUJ93_ZPchr0006g43649 [Zizania palustris]	BBX32_ARATH RecName: Full=B-box zinc finger protein 32 {ECO:0000303|PubMed:19920209}; AltName: Full=EIP6, EMF1-INTERACTING PROTEIN 6;	I1NXS2_ORYGL RecName: Full=B box-type domain-containing protein {ECO:0000259|SMART:SM00336};	--	GO:0005737,cytoplasm; GO:0005634,nucleus; GO:0003700,DNA-binding transcription factor activity; GO:0008270,zinc ion binding; GO:0009785,blue light signaling pathway; GO:0045892,negative regulation of DNA-templated transcription; GO:0009640,photomorphogenesis; GO:0010017,red or far-red light signaling pathway; GO:0009909,regulation of flower development; GO:0006355,regulation of DNA-templated tran…	--	--	--	--
Zlat_10043756	12.2164	15.3822	14.591	31.9854	31.5631	31.7294	271	400	356	887	988	1088	1.08011	1.57329e-33	1.96892e-31	up	scaffold_36	137834	139752	-	Zlat_10043756	--	--	--	hypothetical protein GUJ93_ZPchr0001g31522 [Zizania palustris]	SRC2_SOYBN RecName: Full=Protein SRC2 {ECO:0000305}; AltName: Full=Protein SOYBEAN GENE REGULATED BY COLD 2 {ECO:0000303|Ref.1};	A0A8J5SAZ4_ZIZPA RecName: Full=C2 domain-containing protein {ECO:0000259|Pfam:PF00168};	--	GO:0005789,endoplasmic reticulum membrane; GO:0016021,integral component of membrane; GO:0005886,plasma membrane; GO:0032586,protein storage vacuole membrane; GO:0006952,defense response; GO:0006950,response to stress; GO:0008150,biological_process; GO:0050896,response to stimulus; GO:0005575,cellular_component; GO:0005622,intracellular anatomical structure; GO:0005737,cytoplasm; GO:0005783,endop…	PF00168.33:C2 domain	--	--	--
Zlat_10012838	70.5837	75.5654	76.8188	36.7381	39.6692	41.2026	604	758	723	393	479	545	-1.01225	6.27435e-33	7.64819e-31	down	scaffold_656	185520	187244	+	Zlat_10012838	--	--	--	hypothetical protein GUJ93_ZPchr0001g31694 [Zizania palustris]	--	A0A8J5VTL6_ZIZPA SubName: Full=Uncharacterized protein {ECO:0000313|EMBL:KAG8054334.1};	FOG: PPR repeat	--	PF07939.14:Protein of unknown function (DUF1685)	--	--	--
Zlat_10019401	1.4048	1.9247	1.9352	8.6833	8.6279	7.6559	33	53	50	255	286	278	2.1447	1.20376e-32	1.44853e-30	up	scaffold_419	293122	294414	-	Zlat_10019401	--	--	--	hypothetical protein GUJ93_ZPchr0002g24006 [Zizania palustris]	FB333_ARATH RecName: Full=Probable F-box protein At4g22030;	A0A8J5VVT8_ZIZPA SubName: Full=Uncharacterized protein {ECO:0000313|EMBL:KAG8058504.1};	--	--	PF14476.9:Petal formation-expressed	--	--	--
Zlat_10000703	6.6855	8.9585	8.41	19.8292	19.5574	18.4261	219	344	303	812	904	933	1.16832	4.23688e-32	5.03384e-30	up	scaffold_2668	2435	4237	-	Zlat_10000703	--	K07195 exocyst complex component 7 | (RefSeq) exocyst complex component EXO70B1 (A)	--	hypothetical protein GUJ93_ZPchr0010g11251 [Zizania palustris]	E70A1_ARATH RecName: Full=Exocyst complex component EXO70A1 {ECO:0000303|PubMed:16942608}; Short=AtExo70a1 {ECO:0000303|PubMed:16942608}; AltName: Full=Exocyst subunit Exo70 family protein A1 {ECO:0000303|PubMed:16942608};	A0A8J6BQV4_ZIZPA RecName: Full=Exocyst subunit Exo70 family protein {ECO:0000256|RuleBase:RU365026};	Exocyst component protein and related proteins	GO:0031410,cytoplasmic vesicle; GO:0005856,cytoskeleton; GO:0005829,cytosol; GO:0000145,exocyst; GO:0005576,extracellular region; GO:0009524,phragmoplast; GO:0005886,plasma membrane; GO:0005546,phosphatidylinositol-4,5-bisphosphate binding; GO:0006887,exocytosis; GO:0090059,protoxylem development; GO:0060178,regulation of exocyst localization; GO:2000652,regulation of secondary cell wall biogenes…	PF03081.18:Exo70 exocyst complex subunit	--	--	--
novel.1868	1.0537	0.8846	1.0644	3.4651	4.0773	3.8627	63	62	70	259	344	357	1.8401	2.18156e-31	2.57022e-29	up	scaffold_562	239295	242585	.	--	--	--	--	--	--	--	--	--	--	--	--	--
Zlat_10005611	1.3684	1.2394	1.3363	3.9056	4.9447	4.8308	81	86	87	289	413	442	1.70852	3.0948e-31	3.58615e-29	up	scaffold_1063	15650	18907	+	Zlat_10005611	--	K07195 exocyst complex component 7 | (RefSeq) exocyst complex component EXO70B1 (A)	--	hypothetical protein GUJ93_ZPchr0010g9827 [Zizania palustris]	E70B1_ARATH RecName: Full=Exocyst complex component EXO70B1 {ECO:0000303|PubMed:23944713}; Short=AtExo70b1 {ECO:0000303|PubMed:23944713}; AltName: Full=Exocyst subunit Exo70 family protein B1 {ECO:0000303|PubMed:23944713};	A0A8J5W9B8_ZIZPA RecName: Full=Exocyst subunit Exo70 family protein {ECO:0000256|RuleBase:RU365026};	Exocyst component protein and related proteins	GO:0005829,cytosol; GO:0012505,endomembrane system; GO:0000145,exocyst; GO:0070062,extracellular exosome; GO:0016020,membrane; GO:0045335,phagocytic vesicle; GO:0005546,phosphatidylinositol-4,5-bisphosphate binding; GO:0006952,defense response; GO:0052542,defense response by callose deposition; GO:0042742,defense response to bacterium; GO:0050832,defense response to fungus; GO:0006887,exocytosis;…	PF03081.18:Exo70 exocyst complex subunit	--	--	--
Zlat_10023071	22.5934	20.9141	22.873	52.4253	46.5582	47.7884	282	306	314	818	820	922	1.05431	3.17366e-31	3.66246e-29	up	scaffold_349	217347	222129	+	Zlat_10023071	--	--	--	hypothetical protein GUJ93_ZPchr0003g17729 [Zizania palustris]	ACDH_ARATH RecName: Full=ACD11 homolog protein {ECO:0000303|PubMed:18657186}; AltName: Full=Probable ceramide-1-phosphate transfer protein {ECO:0000305};	A0A8J5RPI8_ZIZPA RecName: Full=GLTP domain-containing protein {ECO:0000259|Pfam:PF08718};	Uncharacterized conserved protein	GO:0005737,cytoplasm; GO:0005829,cytosol; GO:0005634,nucleus; GO:1902387,ceramide 1-phosphate binding; GO:1902388,ceramide 1-phosphate transfer activity; GO:0035627,ceramide transport; GO:0120009,intermembrane lipid transfer; GO:0003674,molecular_function; GO:0005488,binding; GO:0005543,phospholipid binding; GO:0008289,lipid binding; GO:0033218,amide binding; GO:0043167,ion binding; GO:0043168,an…	PF08718.14:Glycolipid transfer protein (GLTP)	--	--	--
Zlat_10011209	26.642	28.3045	29.2721	13.7768	13.2513	12.7789	379	472	458	245	266	281	-1.17459	1.61787e-30	1.82955e-28	down	scaffold_706	226441	227223	+	Zlat_10011209	--	--	--	hypothetical protein GUJ93_ZPchr0012g19247 [Zizania palustris]	FAFL_ARATH RecName: Full=Protein FAF-like, chloroplastic; Flags: Precursor;	A0A8J5WR38_ZIZPA SubName: Full=Uncharacterized protein {ECO:0000313|EMBL:KAG8093607.1};	--	GO:0009507,chloroplast; GO:0005737,cytoplasm; GO:0005783,endoplasmic reticulum; GO:0005634,nucleus; GO:0019902,phosphatase binding; GO:0047485,protein N-terminus binding; GO:0009788,negative regulation of abscisic acid-activated signaling pathway; GO:0042326,negative regulation of phosphorylation; GO:0010922,positive regulation of phosphatase activity; GO:0003674,molecular_function; GO:0005488,bi…	PF11250.11:Fantastic Four meristem regulator	--	--	--
Zlat_10010101	6.2063	6.4538	6.343	17.9742	15.8916	16.4706	137	167	154	496	495	562	1.31257	1.89724e-30	2.1369e-28	up	scaffold_788	56489	58722	+	Zlat_10010101	--	K14493 gibberellin receptor GID1 [EC:3.-.-.-] | (RefSeq) gibberellin receptor GID1 (A)	ko04075: Plant hormone signal transduction	hypothetical protein GUJ93_ZPchr0007g3341 [Zizania palustris]	CXE16_ARATH RecName: Full=Probable carboxylesterase 16; AltName: Full=AtCXE16; EC=3.1.1.1;	A0A8J5TEZ6_ZIZPA RecName: Full=Abhydrolase_3 domain-containing protein {ECO:0000259|Pfam:PF07859};	Arylacetamide deacetylase	GO:0080030,methyl indole-3-acetate esterase activity; GO:0003674,molecular_function; GO:0003824,catalytic activity; GO:0016787,hydrolase activity; GO:0016788,hydrolase activity, acting on ester bonds; GO:0052689,carboxylic ester hydrolase activity	PF07859.16:alpha/beta hydrolase fold	--	--	--
Zlat_10008095	8.2218	8.1885	9.0955	19.7307	19.5751	19.5203	203	237	247	609	682	745	1.11449	2.29675e-30	2.57657e-28	up	scaffold_859	158256	160738	-	Zlat_10008095	--	K13430 serine/threonine-protein kinase PBS1 [EC:2.7.11.1] | (RefSeq) serine/threonine-protein kinase CDL1 isoform X1 (A)	ko04626: Plant-pathogen interaction	hypothetical protein GUJ93_ZPchr0002g23040 [Zizania palustris]	RIPK_ARATH RecName: Full=Serine/threonine-protein kinase RIPK {ECO:0000305}; EC=2.7.11.1 {ECO:0000305|PubMed:21320696}; AltName: Full=ACIK1A/PBL14; AltName: Full=ACRE protein ortholog 264A {ECO:0000305}; Short=AtACRE264a {ECO:0000303|PubMed:15181213}; AltName: Full=PBS1-like protein 14 {ECO:0000303|PubMed:20413097}; AltName: Full=RPM1-induced protein kinase {ECO:0000303|PubMed:21320696};	A0A8J5RMM7_ZIZPA RecName: Full=PK_Tyr_Ser-Thr domain-containing protein {ECO:0000259|Pfam:PF07714};	Serine/threonine protein kinase	GO:0005886,plasma membrane; GO:0005524,ATP binding; GO:0106310,protein serine kinase activity; GO:0004674,protein serine/threonine kinase activity; GO:0042742,defense response to bacterium; GO:0006468,protein phosphorylation; GO:0000166,nucleotide binding; GO:0003674,molecular_function; GO:0005488,binding; GO:0017076,purine nucleotide binding; GO:0030554,adenyl nucleotide binding; GO:0032553,ribo…	PF07714.20:Protein tyrosine and serine/threonine kinase	--	--	--
Zlat_10024208	2.1721	2.0895	1.8908	9.6118	7.8275	9.4477	47	53	45	260	239	316	2.03826	2.92454e-30	3.22938e-28	up	scaffold_325	227860	230138	+	Zlat_10024208	--	K01087 trehalose 6-phosphate phosphatase [EC:3.1.3.12] | (RefSeq) probable trehalose-phosphate phosphatase 1 (A)	ko00500: Starch and sucrose metabolism; ko01100: Metabolic pathways; ko01110: Biosynthesis of secondary metabolites	hypothetical protein GUJ93_ZPchr0006g43112 [Zizania palustris]	TPP1_ORYSJ RecName: Full=Probable trehalose-phosphate phosphatase 1; Short=OsTPP1; EC=3.1.3.12; AltName: Full=Trehalose 6-phosphate phosphatase;	A0A8J5SG34_ZIZPA SubName: Full=Uncharacterized protein {ECO:0000313|EMBL:KAG8071728.1};	Trehalose-6-phosphate synthase component TPS1 and related subunits	GO:0004805,trehalose-phosphatase activity; GO:0009409,response to cold; GO:0009651,response to salt stress; GO:0005992,trehalose biosynthetic process; GO:0003674,molecular_function; GO:0003824,catalytic activity; GO:0016787,hydrolase activity; GO:0016788,hydrolase activity, acting on ester bonds; GO:0016791,phosphatase activity; GO:0019203,carbohydrate phosphatase activity; GO:0042578,phosphoric …	PF02358.19:Trehalose-phosphatase	--	--	--
Zlat_10018380	3.4763	3.6245	3.547	10.5053	10.8398	10.8199	90	110	101	340	396	433	1.50369	3.0243e-30	3.3265e-28	up	scaffold_466	383873	385297	-	Zlat_10018380	--	--	--	hypothetical protein GUJ93_ZPchr0001g31176 [Zizania palustris]	HSPR1_ARATH RecName: Full=Nematode resistance protein-like HSPRO1; AltName: Full=AKINbetagamma-interacting protein 1; AltName: Full=Ortholog of sugar beet HS1 PRO-1 protein 1; AltName: Full=Protein Hs1pro-1;	A0A8J5VCM8_ZIZPA SubName: Full=Uncharacterized protein {ECO:0000313|EMBL:KAG8054706.1};	--	GO:0005737,cytoplasm; GO:0020037,heme binding; GO:0046872,metal ion binding; GO:0006952,defense response; GO:0019441,tryptophan catabolic process to kynurenine; GO:0003674,molecular_function; GO:0005488,binding; GO:0046906,tetrapyrrole binding; GO:0097159,organic cyclic compound binding; GO:1901363,heterocyclic compound binding; GO:0043167,ion binding; GO:0043169,cation binding; GO:0006950,respon…	PF07014.15:Hs1pro-1 protein C-terminus	--	--	--
Zlat_10043434	66.2285	57.643	59.1982	125.645	136.84	133.892	296	302	291	702	863	925	1.02788	3.12476e-30	3.41034e-28	up	scaffold_35	571418	573498	+	Zlat_10043434	--	--	--	--	--	--	--	--	--	--	--	--
novel.102	1.0462	0.8429	0.8191	5.5095	4.0984	5.0573	36	34	31	237	199	269	2.35189	5.23076e-30	5.6432e-28	up	scaffold_1080	111833	113726	.	--	--	K08900 mitochondrial chaperone BCS1 | (RAP-DB) Os05g0588900; Similar to mitochondrial chaperone BCS1. (A)	--	hypothetical protein GUJ93_ZPchr0007g4899 [Zizania palustris]	AATPI_ARATH RecName: Full=AAA-ATPase At5g17760; EC=3.6.1.- {ECO:0000250|UniProtKB:Q9FLD5};	A0A8J5TFX7_ZIZPA RecName: Full=AAA domain-containing protein {ECO:0000259|SMART:SM00382};	AAA+-type ATPase	GO:0016021,integral component of membrane; GO:0005886,plasma membrane; GO:0005524,ATP binding; GO:0016887,ATP hydrolysis activity; GO:0006950,response to stress; GO:0000166,nucleotide binding; GO:0003674,molecular_function; GO:0005488,binding; GO:0017076,purine nucleotide binding; GO:0030554,adenyl nucleotide binding; GO:0032553,ribonucleotide binding; GO:0032555,purine ribonucleotide binding; GO…	PF14363.9:Domain associated at C-terminal with AAA	--	--	--
Zlat_10020822	6.6938	6.1265	6.9485	14.4381	14.289	14.7797	247	265	282	666	744	843	1.04921	1.05687e-29	1.12725e-27	up	scaffold_397	232488	236603	-	Zlat_10020822	--	--	--	hypothetical protein GUJ93_ZPchr0005g16167 [Zizania palustris]	VIL1_ARATH RecName: Full=VIN3-like protein 1; AltName: Full=Protein VERNALIZATION 5;	A0A8J5SUI4_ZIZPA SubName: Full=Uncharacterized protein {ECO:0000313|EMBL:KAG8067165.1};	--	GO:0005677,chromatin silencing complex; GO:0016607,nuclear speck; GO:0005634,nucleus; GO:0046872,metal ion binding; GO:0009908,flower development; GO:0016571,histone methylation; GO:0045814,negative regulation of gene expression, epigenetic; GO:0061087,positive regulation of histone H3-K27 methylation; GO:0051571,positive regulation of histone H3-K4 methylation; GO:0031062,positive regulation of …	PF07227.14:PHD - plant homeodomain finger protein	--	--	--
Zlat_10039991	5.2219	5.0566	5.0044	23.2566	23.9041	23.7387	37	42	39	206	239	260	2.1245	1.15382e-29	1.22601e-27	up	scaffold_76	892770	893159	-	Zlat_10039991	--	--	--	--	--	--	--	--	--	--	--	--
Zlat_10025075	5.8772	6.932	6.9699	17.7018	17.0948	18.3826	115	159	150	433	472	556	1.33265	2.66507e-29	2.76911e-27	up	scaffold_287	78373	81312	-	Zlat_10025075	--	--	--	hypothetical protein GUJ93_ZPchr0010g10839 [Zizania palustris]	--	A0A8J5WG31_ZIZPA RecName: Full=LysM domain-containing protein {ECO:0000259|Pfam:PF01476};	--	--	PF01476.23:LysM domain	--	--	--
Zlat_10019757	5.9798	5.6809	8.8967	28.4833	26.1008	31.8275	44	49	72	262	271	362	1.98119	2.69184e-29	2.78665e-27	up	scaffold_405	313631	314035	+	Zlat_10019757	--	--	--	hypothetical protein GUJ93_ZPchr0006g46072 [Zizania palustris]	PIKS1_ORYSJ RecName: Full=Disease resistance protein Piks-1 {ECO:0000305}; AltName: Full=NBS-LRR class disease resistance protein Piks-1 {ECO:0000312|EMBL:AET36547.1};	A0A8J5W1R3_ZIZPA SubName: Full=Uncharacterized protein {ECO:0000313|EMBL:KAG8071223.1};	--	GO:0043531,ADP binding; GO:0005524,ATP binding; GO:0006952,defense response; GO:0051707,response to other organism; GO:0000166,nucleotide binding; GO:0003674,molecular_function; GO:0005488,binding; GO:0017076,purine nucleotide binding; GO:0030554,adenyl nucleotide binding; GO:0032553,ribonucleotide binding; GO:0032555,purine ribonucleotide binding; GO:0032559,adenyl ribonucleotide binding; GO:003…	PF00403.29:Heavy-metal-associated domain	--	--	--
novel.1120	62.5143	45.9735	55.401	23.1069	24.4428	21.6624	435	375	424	201	240	233	-1.33127	3.401e-29	3.50789e-27	down	scaffold_303	156222	156604	.	--	--	--	--	hypothetical protein GUJ93_ZPchr0003g17048 [Zizania palustris]	--	A0A8J5SM88_ZIZPA RecName: Full=RING-type domain-containing protein {ECO:0000259|Pfam:PF13639};	--	--	--	--	--	--
Zlat_10020737	42.5174	48.6555	50.0438	22.972	26.4567	23.6355	533	715	690	360	468	458	-1.04263	7.84146e-29	7.97111e-27	down	scaffold_400	285765	286580	-	Zlat_10020737	--	K09422 transcription factor MYB, plant | (RefSeq) myb-related protein Zm38 (A)	--	hypothetical protein GUJ93_ZPchr0010g10359 [Zizania palustris]	MYB38_MAIZE RecName: Full=Myb-related protein Zm38;	A0A8J5WDM5_ZIZPA SubName: Full=Uncharacterized protein {ECO:0000313|EMBL:KAG8087724.1};	Transcription factor, Myb superfamily	GO:0005634,nucleus; GO:0003677,DNA binding; GO:0003674,molecular_function; GO:0003676,nucleic acid binding; GO:0005488,binding; GO:0097159,organic cyclic compound binding; GO:1901363,heterocyclic compound binding; GO:0005575,cellular_component; GO:0005622,intracellular anatomical structure; GO:0043226,organelle; GO:0043227,membrane-bounded organelle; GO:0043229,intracellular organelle; GO:0043231…	PF00249.34:Myb-like DNA-binding domain	MYB	TF	MYB->MYB
novel.503	36.2017	35.6096	36.6092	83.9221	79.1914	87.3474	196	226	218	568	605	731	1.11813	1.29795e-28	1.31466e-26	up	scaffold_166	587234	587531	.	--	--	--	--	--	--	--	--	--	--	--	--	--
Zlat_10016712	4.1499	5.0308	4.7661	30.2267	33.5891	26.2822	19	27	24	173	217	186	2.59365	1.50644e-28	1.52037e-26	up	scaffold_499	123032	123283	-	Zlat_10016712	--	K14488 SAUR family protein | (RefSeq) auxin-responsive protein SAUR71-like (A)	ko04075: Plant hormone signal transduction	hypothetical protein GUJ93_ZPchr0007g5488 [Zizania palustris]	SAU40_ARATH RecName: Full=Auxin-responsive protein SAUR40 {ECO:0000305}; AltName: Full=Protein SMALL AUXIN UP RNA 40 {ECO:0000303|PubMed:12036261};	A0A8J5T3K0_ZIZPA SubName: Full=Uncharacterized protein {ECO:0000313|EMBL:KAG8078082.1};	--	GO:0005737,cytoplasm; GO:0009734,auxin-activated signaling pathway; GO:0040008,regulation of growth; GO:0007154,cell communication; GO:0007165,signal transduction; GO:0008150,biological_process; GO:0009719,response to endogenous stimulus; GO:0009725,response to hormone; GO:0009733,response to auxin; GO:0009755,hormone-mediated signaling pathway; GO:0009987,cellular process; GO:0010033,response to…	PF02519.17:Auxin responsive protein	--	--	--
Zlat_10026438	11.9751	10.9654	13.6846	35.417	31.9995	35.537	109	117	137	403	411	500	1.40154	4.34912e-28	4.28191e-26	up	scaffold_266	49017	50950	+	Zlat_10026438	--	K24345 calcium-binding protein KIC and related proteins | (RefSeq) calcium-binding protein PBP1 (A)	--	hypothetical protein E2562_036016 [Oryza meyeriana var. granulata]	KIC_ARATH RecName: Full=Calcium-binding protein KIC {ECO:0000303|PubMed:14688294}; AltName: Full=KCBP-interacting calcium-binding protein {ECO:0000303|PubMed:14688294};	A0A6G1CWX0_9ORYZ RecName: Full=EF-hand domain-containing protein {ECO:0000259|PROSITE:PS50222};	Ca2+-binding protein (centrin/caltractin), EF-Hand superfamily protein	GO:0005509,calcium ion binding; GO:0010091,trichome branching; GO:0003674,molecular_function; GO:0005488,binding; GO:0043167,ion binding; GO:0043169,cation binding; GO:0046872,metal ion binding; GO:0000902,cell morphogenesis; GO:0000904,cell morphogenesis involved in differentiation; GO:0008150,biological_process; GO:0009653,anatomical structure morphogenesis; GO:0009888,tissue development; GO:00…	PF13833.9:EF-hand domain pair	--	--	--
Zlat_10047189	2.2169	1.826	2.0852	11.1297	12.9481	9.9406	29	28	30	182	239	201	2.38619	5.3126e-28	5.21227e-26	up	scaffold_11	14378	15273	+	Zlat_10047189	--	K18835 WRKY transcription factor 2 | (RefSeq) probable WRKY transcription factor 2 (A)	ko04626: Plant-pathogen interaction	hypothetical protein GUJ93_ZPchr0001g30456 [Zizania palustris]	WRK50_ARATH RecName: Full=Probable WRKY transcription factor 50; AltName: Full=WRKY DNA-binding protein 50;	A0A8J5V9I5_ZIZPA RecName: Full=WRKY domain-containing protein {ECO:0000259|Pfam:PF03106};	--	GO:0005634,nucleus; GO:0003700,DNA-binding transcription factor activity; GO:0043565,sequence-specific DNA binding; GO:0050832,defense response to fungus; GO:0009867,jasmonic acid mediated signaling pathway; GO:0003674,molecular_function; GO:0140110,transcription regulator activity; GO:0003676,nucleic acid binding; GO:0003677,DNA binding; GO:0005488,binding; GO:0097159,organic cyclic compound bin…	PF03106.18:WRKY DNA -binding domain	WRKY	TF	WRKY
Zlat_10002403	3.5364	4.2414	3.8201	10.7273	10.4216	10.918	101	142	120	383	420	482	1.37255	6.02938e-28	5.85432e-26	up	scaffold_1837	3444	5433	+	Zlat_10002403	--	K09843 (+)-abscisic acid 8'-hydroxylase [EC:1.14.14.137] | (RefSeq) abscisic acid 8'-hydroxylase 1 (A)	ko00906: Carotenoid biosynthesis; ko01110: Biosynthesis of secondary metabolites	hypothetical protein GUJ93_ZPchr0002g22966 [Zizania palustris]	ABAH1_ORYSI RecName: Full=Abscisic acid 8'-hydroxylase 1; Short=ABA 8'-hydroxylase 1; EC=1.14.14.137 {ECO:0000250|UniProtKB:Q949P1}; AltName: Full=Cytochrome P450 707A5; AltName: Full=OsABA8ox1;	A0A8J5S6X5_ZIZPA SubName: Full=Uncharacterized protein {ECO:0000313|EMBL:KAG8059723.1};	Cytochrome P450 CYP4/CYP19/CYP26 subfamilies	GO:0016021,integral component of membrane; GO:0010295,(+)-abscisic acid 8'-hydroxylase activity; GO:0020037,heme binding; GO:0005506,iron ion binding; GO:0046345,abscisic acid catabolic process; GO:0003674,molecular_function; GO:0003824,catalytic activity; GO:0004497,monooxygenase activity; GO:0016491,oxidoreductase activity; GO:0016705,oxidoreductase activity, acting on paired donors, with incor…	PF00067.25:Cytochrome P450	--	--	--
Zlat_10019806	6.8062	11.057	8.5021	25.0921	24.159	24.6576	115	219	158	530	576	644	1.38734	8.09696e-28	7.80802e-26	up	scaffold_424	234182	235233	-	Zlat_10019806	--	K19861 benzyl alcohol O-benzoyltransferase [EC:2.3.1.196 2.3.1.232] | (RefSeq) benzyl alcohol O-benzoyltransferase (A)	--	hypothetical protein GUJ93_ZPchr0006g43681 [Zizania palustris]	AT7_ORYSJ RecName: Full=Acyl transferase 7 {ECO:0000305}; Short=OsAT7 {ECO:0000303|PubMed:23391577}; EC=2.3.1.- {ECO:0000305};	A0A8J5VWU6_ZIZPA SubName: Full=Uncharacterized protein {ECO:0000313|EMBL:KAG8075391.1};	--	GO:0050734,hydroxycinnamoyltransferase activity; GO:0016410,N-acyltransferase activity; GO:0003674,molecular_function; GO:0003824,catalytic activity; GO:0016740,transferase activity; GO:0016746,acyltransferase activity; GO:0016747,acyltransferase activity, transferring groups other than amino-acyl groups	PF02458.18:Transferase family	--	--	--
Zlat_10022500	2.1518	2.995	2.8317	11.1433	9.9523	10.9169	38	62	55	246	248	298	1.90468	1.27007e-27	1.21229e-25	up	scaffold_343	533639	534610	+	Zlat_10022500	--	K13429 chitin elicitor receptor kinase 1 | (RefSeq) chitin elicitor receptor kinase 1-like isoform X2 (A)	ko04626: Plant-pathogen interaction	hypothetical protein GUJ93_ZPchr0002g25792 [Zizania palustris]	LYK5_ARATH RecName: Full=Protein LYK5; AltName: Full=LysM domain receptor-like kinase 5; AltName: Full=LysM-containing receptor-like kinase 5; Flags: Precursor;	A0A8J5RWZ9_ZIZPA SubName: Full=Uncharacterized protein {ECO:0000313|EMBL:KAG8058347.1};	--	GO:0016021,integral component of membrane; GO:0005886,plasma membrane; GO:0005524,ATP binding; GO:0008061,chitin binding; GO:0042803,protein homodimerization activity; GO:0004672,protein kinase activity; GO:0071323,cellular response to chitin; GO:0045087,innate immune response; GO:0006468,protein phosphorylation; GO:0000166,nucleotide binding; GO:0003674,molecular_function; GO:0005488,binding; GO…	PF00069.28:Protein kinase domain	--	--	--
Zlat_10027679	3.858	2.8524	4.3652	15.911	14.1566	16.4729	45	39	56	232	233	297	1.9867	2.69664e-27	2.56527e-25	up	scaffold_269	482267	487777	-	Zlat_10027679	--	--	--	hypothetical protein BRADI_4g33626v3 [Brachypodium distachyon]	--	A0A0D9XP64_9ORYZ SubName: Full=Uncharacterized protein {ECO:0000313|EnsemblPlants:LPERR11G02920.1};	--	--	PF15365.9:Proline-rich nuclear receptor coactivator motif	--	--	--
Zlat_10001988	25.0546	22.2149	26.7259	5.9969	5.872	5.1051	127	132	149	38	42	40	-2.21836	3.82457e-27	3.60175e-25	down	scaffold_1968	1714	2267	+	Zlat_10001988	--	--	--	hypothetical protein GUJ93_ZPchr0007g4604 [Zizania palustris]	--	A0A8J5W654_ZIZPA RecName: Full=RING-type domain-containing protein {ECO:0000259|Pfam:PF13639};	--	--	--	--	--	--
Zlat_10025564	60.0679	52.7431	57.5847	129.073	130.379	117.068	239	246	252	642	732	720	1.0547	4.24341e-27	3.98286e-25	up	scaffold_282	406151	407558	+	Zlat_10025564	--	--	--	--	--	--	--	--	--	--	--	--
Zlat_10035380	15.6826	14.6123	15.7814	37.0872	35.4459	32.3083	206	225	228	609	657	656	1.09508	8.70283e-27	7.98222e-25	up	scaffold_133	945362	946442	-	Zlat_10035380	--	K01179 endoglucanase [EC:3.2.1.4] | (RefSeq) endoglucanase 9 (A)	ko00500: Starch and sucrose metabolism; ko01100: Metabolic pathways	hypothetical protein GUJ93_ZPchr0003g17352 [Zizania palustris]	GUN9_ORYSJ RecName: Full=Endoglucanase 9; EC=3.2.1.4; AltName: Full=Endo-1,4-beta glucanase 9; AltName: Full=OsCel9D; AltName: Full=OsGLU1;	A0A8J5VEL9_ZIZPA SubName: Full=Uncharacterized protein {ECO:0000313|EMBL:KAG8063510.1};	--	GO:0016021,integral component of membrane; GO:0008810,cellulase activity; GO:0071555,cell wall organization; GO:0030245,cellulose catabolic process; GO:0003674,molecular_function; GO:0003824,catalytic activity; GO:0004553,hydrolase activity, hydrolyzing O-glycosyl compounds; GO:0016787,hydrolase activity; GO:0016798,hydrolase activity, acting on glycosyl bonds; GO:0008150,biological_process; GO:0…	PF00759.22:Glycosyl hydrolase family 9	--	--	--
Zlat_10047421	2.8564	3.1865	3.596	10.546	11.2894	11.976	52	68	72	240	290	337	1.71822	1.55294e-26	1.40603e-24	up	scaffold_9	366225	367226	+	Zlat_10047421	--	K10664 E3 ubiquitin-protein ligase ATL6/9/15/31/42/55 [EC:2.3.2.27] | (RefSeq) RING-H2 finger protein ATL29 isoform X1 (A)	--	hypothetical protein GUJ93_ZPchr0002g23968 [Zizania palustris]	ATL11_ARATH RecName: Full=RING-H2 finger protein ATL11; EC=2.3.2.27 {ECO:0000305}; AltName: Full=RING-type E3 ubiquitin transferase ATL11 {ECO:0000305}; Flags: Precursor;	A0A8J5RYB7_ZIZPA RecName: Full=RING-type domain-containing protein {ECO:0000259|Pfam:PF13639};	FOG: Predicted E3 ubiquitin ligase	GO:0016021,integral component of membrane; GO:0046872,metal ion binding; GO:0016740,transferase activity; GO:0016567,protein ubiquitination; GO:0003674,molecular_function; GO:0005488,binding; GO:0043167,ion binding; GO:0043169,cation binding; GO:0003824,catalytic activity; GO:0006807,nitrogen compound metabolic process; GO:0008150,biological_process; GO:0008152,metabolic process; GO:0019538,prote…	PF11992.11:TgpA N-terminal domain	--	--	--
Zlat_10020647	28.6439	32.1014	27.0645	73.8319	68.8587	70.005	153	201	159	493	519	578	1.18284	1.89528e-26	1.70503e-24	up	scaffold_403	379643	380167	-	Zlat_10020647	--	--	--	hypothetical protein GUJ93_ZPchr0007g5294 [Zizania palustris]	--	A0A8J5W6I9_ZIZPA SubName: Full=Uncharacterized protein {ECO:0000313|EMBL:KAG8080884.1};	--	--	PF06522.14:NADH-ubiquinone reductase complex 1 MLRQ subunit	--	--	--
Zlat_10014563	9.5074	10.047	9.2512	4.8922	4.4476	4.7685	356	441	381	229	235	276	-1.12172	2.37477e-26	2.12958e-24	down	scaffold_568	9658	11718	+	Zlat_10014563	--	K27628 U-box domain-containing protein 12/13 [EC:2.3.2.27] | (RefSeq) protein spotted leaf 11 (A)	ko04075: Plant hormone signal transduction	hypothetical protein GUJ93_ZPchr0007g5401 [Zizania palustris]	PUB16_ARATH RecName: Full=U-box domain-containing protein 16; EC=2.3.2.27; AltName: Full=Plant U-box protein 16; AltName: Full=RING-type E3 ubiquitin transferase PUB16 {ECO:0000305};	A0A8J5VN68_ZIZPA RecName: Full=U-box domain-containing protein {ECO:0000259|Pfam:PF04564};	FOG: Armadillo/beta-catenin-like repeats	GO:0005737,cytoplasm; GO:0005634,nucleus; GO:0004842,ubiquitin-protein transferase activity; GO:0003674,molecular_function; GO:0003824,catalytic activity; GO:0016740,transferase activity; GO:0019787,ubiquitin-like protein transferase activity; GO:0140096,catalytic activity, acting on a protein; GO:0005575,cellular_component; GO:0005622,intracellular anatomical structure; GO:0110165,cellular anato…	PF04564.18:U-box domain	--	--	--
Zlat_10027903	0.4317	0.4787	0.5103	4.3857	4.2831	4.9432	10	13	13	127	140	177	3.16734	2.50527e-26	2.23947e-24	up	scaffold_238	393224	394592	+	Zlat_10027903	--	--	--	unnamed protein product [Miscanthus lutarioriparius]	ALP1_ARATH RecName: Full=Protein ANTAGONIST OF LIKE HETEROCHROMATIN PROTEIN 1 {ECO:0000303|PubMed:26642436}; EC=3.1.-.-;	A0A811P6Q7_9POAL SubName: Full=Hypothetical protein {ECO:0000313|EMBL:CAD6233119.1};	Predicted transposase	GO:0035098,ESC/E(Z) complex; GO:0005634,nucleus; GO:0035102,PRC1 complex; GO:0003682,chromatin binding; GO:0046872,metal ion binding; GO:0004518,nuclease activity; GO:0040029,epigenetic regulation of gene expression; GO:0003674,molecular_function; GO:0005488,binding; GO:0043167,ion binding; GO:0043169,cation binding; GO:0003824,catalytic activity; GO:0016787,hydrolase activity; GO:0016788,hydrola…	PF13359.9:DDE superfamily endonuclease	--	--	--
Zlat_10027633	5.069	4.5921	5.0982	11.8776	14.1467	15.1487	113	120	125	331	445	522	1.39427	8.4702e-26	7.33858e-24	up	scaffold_252	653142	656695	+	Zlat_10027633	--	--	--	hypothetical protein GUJ93_ZPchr0006g41901 [Zizania palustris]	WRK28_ORYSJ RecName: Full=WRKY transcription factor WRKY28 {ECO:0000303|PubMed:15618416}; Short=OsWRKY28 {ECO:0000303|PubMed:15618416};	A0A8J5TFI2_ZIZPA RecName: Full=WRKY domain-containing protein {ECO:0000259|Pfam:PF03106};	--	GO:0005634,nucleus; GO:0003700,DNA-binding transcription factor activity; GO:0043565,sequence-specific DNA binding; GO:0006952,defense response; GO:0045892,negative regulation of DNA-templated transcription; GO:1905034,regulation of antifungal innate immune response; GO:0010200,response to chitin; GO:0009620,response to fungus; GO:0003674,molecular_function; GO:0140110,transcription regulator act…	--	--	--	--
Zlat_10037489	2.3224	3.5661	2.5339	26.009	26.8274	21.6353	10	18	12	140	163	144	3.03852	1.42917e-25	1.22691e-23	up	scaffold_106	771315	771551	-	Zlat_10037489	--	--	--	unnamed protein product [Triticum turgidum subsp. durum]	NAC96_ARATH RecName: Full=NAC domain-containing protein 96 {ECO:0000303|PubMed:15029955}; Short=ANAC096 {ECO:0000303|PubMed:15029955};	M8BEC8_AEGTA RecName: Full=NAC domain-containing protein {ECO:0000259|PROSITE:PS51005};	--	GO:0005634,nucleus; GO:0003677,DNA binding; GO:0003700,DNA-binding transcription factor activity; GO:0009789,positive regulation of abscisic acid-activated signaling pathway; GO:0009611,response to wounding; GO:0003674,molecular_function; GO:0003676,nucleic acid binding; GO:0005488,binding; GO:0097159,organic cyclic compound binding; GO:1901363,heterocyclic compound binding; GO:0140110,transcript…	PF02365.18:No apical meristem (NAM) protein	NAC	TF	NAC
Zlat_10035159	21.6369	16.0832	21.283	49.1917	48.3324	47.15	171	149	185	486	539	576	1.20833	2.04995e-25	1.75448e-23	up	scaffold_129	590545	591474	+	Zlat_10035159	--	--	--	--	--	--	--	--	--	--	--	--
Zlat_10038943	3.4275	2.6372	3.4218	10.9671	12.2878	12.6085	51	46	56	204	258	290	1.83578	2.81465e-25	2.39441e-23	up	scaffold_88	934988	936693	-	Zlat_10038943	--	K13430 serine/threonine-protein kinase PBS1 [EC:2.7.11.1] | (RefSeq) serine/threonine-protein kinase CDL1 isoform X1 (A)	ko04626: Plant-pathogen interaction	hypothetical protein GUJ93_ZPchr0006g46371 [Zizania palustris]	RIPK_ARATH RecName: Full=Serine/threonine-protein kinase RIPK {ECO:0000305}; EC=2.7.11.1 {ECO:0000305|PubMed:21320696}; AltName: Full=ACIK1A/PBL14; AltName: Full=ACRE protein ortholog 264A {ECO:0000305}; Short=AtACRE264a {ECO:0000303|PubMed:15181213}; AltName: Full=PBS1-like protein 14 {ECO:0000303|PubMed:20413097}; AltName: Full=RPM1-induced protein kinase {ECO:0000303|PubMed:21320696};	A0A8J5VXJ9_ZIZPA RecName: Full=PK_Tyr_Ser-Thr domain-containing protein {ECO:0000259|Pfam:PF07714};	Serine/threonine protein kinase	GO:0005886,plasma membrane; GO:0005524,ATP binding; GO:0106310,protein serine kinase activity; GO:0004674,protein serine/threonine kinase activity; GO:0042742,defense response to bacterium; GO:0006468,protein phosphorylation; GO:0000166,nucleotide binding; GO:0003674,molecular_function; GO:0005488,binding; GO:0017076,purine nucleotide binding; GO:0030554,adenyl nucleotide binding; GO:0032553,ribo…	PF00069.28:Protein kinase domain	--	--	--
novel.706	1.7917	1.506	1.4374	5.0163	5.4523	5.3182	68	67	60	238	292	312	1.65278	3.75921e-25	3.15035e-23	up	scaffold_202	16103	22464	+	--	--	K23754 eudesmane-5,11-diol synthase [EC:4.2.3.197] | (RAP-DB) Os03g0362500; Similar to Terpene synthase family, metal binding domain containing protein, expressed. (A)	--	hypothetical protein GUJ93_ZPchr0004g39831 [Zizania palustris]	TPS7_MAIZE RecName: Full=Tau-cadinol synthase {ECO:0000303|PubMed:27421723}; EC=4.2.3.173 {ECO:0000269|PubMed:27421723}; AltName: Full=Terpene synthase 7 {ECO:0000303|Ref.1}; Short=ZmTPS7 {ECO:0000303|PubMed:27421723};	A0A8J5VMV7_ZIZPA SubName: Full=Uncharacterized protein {ECO:0000313|EMBL:KAG8064351.1};	--	GO:0005737,cytoplasm; GO:0000287,magnesium ion binding; GO:0010333,terpene synthase activity; GO:0016102,diterpenoid biosynthetic process; GO:0009737,response to abscisic acid; GO:0009620,response to fungus; GO:0009753,response to jasmonic acid; GO:0016114,terpenoid biosynthetic process; GO:0003674,molecular_function; GO:0005488,binding; GO:0043167,ion binding; GO:0043169,cation binding; GO:00468…	PF03936.19:Terpene synthase family, metal binding domain	--	--	--
Zlat_10001291	12.3643	8.5062	9.9725	35.8937	40.844	35.4791	62	50	55	225	289	275	1.78237	6.07562e-25	5.06146e-23	up	scaffold_2278	15273	15680	+	Zlat_10001291	--	--	--	hypothetical protein GUJ93_ZPchr0006g44276 [Zizania palustris]	--	A0A8J5SM90_ZIZPA RecName: Full=Hexosyltransferase {ECO:0000256|RuleBase:RU362027}; EC=2.4.1.- {ECO:0000256|RuleBase:RU362027};	--	--	--	--	--	--
Zlat_10001087	16.2066	15.8471	15.4997	33.1445	35.8645	33.2837	212	243	223	542	662	673	1.01528	1.09071e-24	8.92794e-23	up	scaffold_2401	6321	8032	+	Zlat_10001087	--	K13464 jasmonate ZIM domain-containing protein | (RefSeq) protein TIFY 10b (A)	ko04075: Plant hormone signal transduction	hypothetical protein GUJ93_ZPchr0013g36737 [Zizania palustris]	TI10B_ORYSJ RecName: Full=Protein TIFY 10b {ECO:0000305}; Short=OsTIFY10b {ECO:0000303|PubMed:19618278}; AltName: Full=Jasmonate ZIM domain-containing protein 7 {ECO:0000305}; Short=OsJAZ7 {ECO:0000303|PubMed:19618278}; AltName: Full=OsJAZ6 {ECO:0000303|PubMed:21332845};	A0A8J5X3T9_ZIZPA RecName: Full=Tify domain-containing protein {ECO:0000259|Pfam:PF06200};	--	GO:0005634,nucleus; GO:0031347,regulation of defense response; GO:2000022,regulation of jasmonic acid mediated signaling pathway; GO:0009611,response to wounding; GO:0006950,response to stress; GO:0006952,defense response; GO:0008150,biological_process; GO:0048583,regulation of response to stimulus; GO:0050789,regulation of biological process; GO:0050896,response to stimulus; GO:0065007,biologica…	PF06200.17:tify domain	Tify	TF	Tify
Zlat_10033526	27.4799	26.5726	30.5453	13.5676	14.5047	13.1882	337	382	412	208	251	250	-1.12692	1.30166e-24	1.05369e-22	down	scaffold_164	495842	504471	+	Zlat_10033526	--	--	--	hypothetical protein GUJ93_ZPchr0007g4831 [Zizania palustris]	--	A0A8J5W4L2_ZIZPA SubName: Full=Uncharacterized protein {ECO:0000313|EMBL:KAG8078858.1};	--	--	PF04720.15:PDDEXK-like family of unknown function	--	--	--
novel.1000	12.1827	11.589	12.75	3.5055	3.9131	2.268	139	155	160	50	63	40	-2.01517	1.30224e-24	1.05369e-22	down	scaffold_2690	10136	10763	-	--	--	--	--	hypothetical protein [Oryza sativa Japonica Group]	--	J3LPJ4_ORYBR SubName: Full=Uncharacterized protein {ECO:0000313|EnsemblPlants:OB03G29700.1};	--	--	--	--	--	--
Zlat_10009195	31.8294	34.3857	41.4504	77.3853	81.6579	74.2734	229	290	328	696	829	826	1.02242	1.93301e-24	1.5463e-22	up	scaffold_811	97315	97784	-	Zlat_10009195	--	--	--	hypothetical protein GUJ93_ZPchr0010g8389 [Zizania palustris]	CV_ARATH RecName: Full=Protein CHLOROPLAST VESICULATION {ECO:0000303|PubMed:25538186}; Flags: Precursor;	A0A8J5W9U3_ZIZPA SubName: Full=Uncharacterized protein {ECO:0000313|EMBL:KAG8086490.1};	--	GO:0009941,chloroplast envelope; GO:0031969,chloroplast membrane; GO:0009535,chloroplast thylakoid membrane; GO:0016021,integral component of membrane; GO:0097708,intracellular vesicle; GO:0005773,vacuole; GO:1904821,chloroplast disassembly; GO:0010150,leaf senescence; GO:0009735,response to cytokinin; GO:0006979,response to oxidative stress; GO:1902074,response to salt; GO:0009414,response to wa…	--	--	--	--
Zlat_10010202	20.3679	24.0442	24.5626	10.9755	11.9093	12.2822	383	530	508	258	316	357	-1.06284	2.52361e-24	2.00169e-22	down	scaffold_766	242701	243735	+	Zlat_10010202	--	--	--	uncharacterized protein LOC102710366 [Oryza brachyantha]	--	J3NFF1_ORYBR SubName: Full=Uncharacterized protein {ECO:0000313|EnsemblPlants:OB12G27090.1};	--	--	PF13483.9:Beta-lactamase superfamily domain	--	--	--
Zlat_10009823	6.9385	5.1507	5.7929	14.1962	13.4041	13.5958	208	181	191	532	567	630	1.11936	2.6755e-24	2.10438e-22	up	scaffold_778	33854	37284	+	Zlat_10009823	--	--	--	hypothetical protein GUJ93_ZPchr0007g3189 [Zizania palustris]	NPR4_ORYSJ RecName: Full=Ankyrin repeat-containing protein NPR4 {ECO:0000305}; Short=OsNPR4 {ECO:0000303|PubMed:17309686};	A0A8J5VN92_ZIZPA RecName: Full=PGG domain-containing protein {ECO:0000259|Pfam:PF13962};	FOG: Ankyrin repeat	GO:0016021,integral component of membrane; GO:0016020,membrane; GO:0005886,plasma membrane; GO:0005575,cellular_component; GO:0031224,intrinsic component of membrane; GO:0110165,cellular anatomical entity; GO:0071944,cell periphery	PF12796.10:Ankyrin repeats (3 copies)	--	--	--
Zlat_10047558	3.6862	5.2529	5.9794	13.5708	13.7444	13.9018	88	147	157	405	463	513	1.36792	2.89156e-24	2.26798e-22	up	scaffold_9	1558963	1560276	+	Zlat_10047558	--	K08679 UDP-glucuronate 4-epimerase [EC:5.1.3.6] | (RefSeq) UDP-glucuronate 4-epimerase 1 (A)	ko00053: Ascorbate and aldarate metabolism; ko00520: Amino sugar and nucleotide sugar metabolism; ko01100: Metabolic pathways; ko01240: Biosynthesis of cofactors; ko01250: Biosynthesis of nucleotide sugars	hypothetical protein GUJ93_ZPchr0006g42278 [Zizania palustris]	GAE1_ARATH RecName: Full=UDP-glucuronate 4-epimerase 1; EC=5.1.3.6 {ECO:0000269|PubMed:15247385}; AltName: Full=UDP-glucuronic acid epimerase 1; Short=AtUGlcAE3;	A0A8J5SI21_ZIZPA RecName: Full=Epimerase domain-containing protein {ECO:0000259|Pfam:PF01370};	UDP-glucose 4-epimerase/UDP-sulfoquinovose synthase	GO:0005768,endosome; GO:0005794,Golgi apparatus; GO:0032580,Golgi cisterna membrane; GO:0000138,Golgi trans cisterna; GO:0016021,integral component of membrane; GO:0005802,trans-Golgi network; GO:0050378,UDP-glucuronate 4-epimerase activity; GO:0005975,carbohydrate metabolic process; GO:0071456,cellular response to hypoxia; GO:0050832,defense response to fungus; GO:0050829,defense response to Gra…	PF01370.24:NAD dependent epimerase/dehydratase family	--	--	--
Zlat_10037988	5.7335	5.8693	6.445	24.85	18.5429	20.2993	55	66	68	298	251	301	1.72495	3.33659e-24	2.60977e-22	up	scaffold_90	75651	76937	+	Zlat_10037988	--	--	--	hypothetical protein GUJ93_ZPchr0006g45741 [Zizania palustris]	--	A0A8J5SDC5_ZIZPA RecName: Full=GATA-type domain-containing protein {ECO:0000259|Pfam:PF00320};	--	--	--	--	--	--
Zlat_10045635	6.6896	7.4271	7.0213	16.6045	16.8367	16.4198	136	177	157	422	483	516	1.14493	7.71827e-24	5.97063e-22	up	scaffold_19	1392912	1394122	+	Zlat_10045635	--	K05894 12-oxophytodienoic acid reductase [EC:1.3.1.42] | (RefSeq) 12-oxophytodienoate reductase 1 isoform X2 (A)	ko00592: alpha-Linolenic acid metabolism; ko01100: Metabolic pathways; ko01110: Biosynthesis of secondary metabolites	hypothetical protein GUJ93_ZPchr0006g42651 [Zizania palustris]	OPR1_ORYSJ RecName: Full=12-oxophytodienoate reductase 1 {ECO:0000303|PubMed:17938955}; EC=1.3.1.42 {ECO:0000269|PubMed:12569412}; AltName: Full=12-oxophytodienoate-10,11-reductase 1 {ECO:0000303|PubMed:17938955}; Short=OPDA-reductase 1 {ECO:0000303|PubMed:12569412}; Short=OsOPR1 {ECO:0000303|PubMed:12569412};	A0A8J5T7A9_ZIZPA RecName: Full=Oxidored_FMN domain-containing protein {ECO:0000259|Pfam:PF00724};	NADH:flavin oxidoreductase/12-oxophytodienoate reductase	GO:0016629,12-oxophytodienoate reductase activity; GO:0010181,FMN binding; GO:0016491,oxidoreductase activity; GO:0006952,defense response; GO:0006633,fatty acid biosynthetic process; GO:0009695,jasmonic acid biosynthetic process; GO:0031408,oxylipin biosynthetic process; GO:0003674,molecular_function; GO:0003824,catalytic activity; GO:0016627,oxidoreductase activity, acting on the CH-CH group of…	PF00724.23:NADH:flavin oxidoreductase / NADH oxidase family	--	--	--
Zlat_10020470	0.7438	0.282	0.526	8.4621	7.3211	6.1485	9	4	7	128	125	115	3.75613	9.19123e-23	6.75736e-21	up	scaffold_439	416821	417486	+	Zlat_10020470	--	--	--	hypothetical protein GUJ93_ZPchr0001g32768 [Zizania palustris]	--	A0A8J5RUX1_ZIZPA SubName: Full=Uncharacterized protein {ECO:0000313|EMBL:KAG8053924.1};	--	--	PF14009.9:PADRE domain	--	--	--
Zlat_10043723	6.8854	6.8766	6.4129	16.0871	15.2635	14.341	164	192	168	479	513	528	1.0875	9.81413e-23	7.19652e-21	up	scaffold_42	1341104	1344579	+	Zlat_10043723	--	K20892 beta-arabinofuranosyltransferase [EC:2.4.2.-] | (RefSeq) beta-arabinofuranosyltransferase RAY1 isoform X1 (A)	--	hypothetical protein GUJ93_ZPchr0013g34498 [Zizania palustris]	Y4597_ARATH RecName: Full=Uncharacterized protein At4g15970;	A0A8J6C3Y7_ZIZPA RecName: Full=Nucleotid_trans domain-containing protein {ECO:0000259|Pfam:PF03407};	--	--	PF03407.19:Nucleotide-diphospho-sugar transferase	--	--	--
Zlat_10007723	0.5753	1.2543	0.8137	6.8013	6.2066	6.2449	9	23	14	133	137	151	2.75036	1.2823e-22	9.37845e-21	up	scaffold_884	138611	139700	-	Zlat_10007723	--	K08235 xyloglucan:xyloglucosyl transferase [EC:2.4.1.207] | (RefSeq) xyloglucan endotransglucosylase/hydrolase protein 22 (A)	--	hypothetical protein GUJ93_ZPchr0006g45206 [Zizania palustris]	XTH22_ARATH RecName: Full=Xyloglucan endotransglucosylase/hydrolase protein 22; Short=At-XTH22; Short=XTH-22; EC=2.4.1.207; AltName: Full=Touch protein 4; Flags: Precursor;	A0A8J5W442_ZIZPA RecName: Full=Xyloglucan endotransglucosylase/hydrolase {ECO:0000256|RuleBase:RU361120}; EC=2.4.1.207 {ECO:0000256|RuleBase:RU361120};	--	GO:0048046,apoplast; GO:0005794,Golgi apparatus; GO:0099503,secretory vesicle; GO:0004553,hydrolase activity, hydrolyzing O-glycosyl compounds; GO:0030247,polysaccharide binding; GO:0016762,xyloglucan:xyloglucosyl transferase activity; GO:0042546,cell wall biogenesis; GO:0071456,cellular response to hypoxia; GO:0009664,plant-type cell wall organization; GO:0009733,response to auxin; GO:0009741,re…	PF00722.24:Glycosyl hydrolases family 16	--	--	--
Zlat_10046474	5.0834	5.5827	6.5875	18.1821	15.5695	14.4398	87	112	124	389	376	382	1.38565	1.45687e-22	1.06001e-20	up	scaffold_15	1091048	1091989	+	Zlat_10046474	--	K00640 serine O-acetyltransferase [EC:2.3.1.30] | (RefSeq) probable serine acetyltransferase 4 (A)	ko00270: Cysteine and methionine metabolism; ko00543: Exopolysaccharide biosynthesis; ko00920: Sulfur metabolism; ko01100: Metabolic pathways; ko01110: Biosynthesis of secondary metabolites; ko01200: Carbon metabolism; ko01230: Biosynthesis of amino acids	hypothetical protein GUJ93_ZPchr0013g37439 [Zizania palustris]	SAT4_ORYSJ RecName: Full=Probable serine acetyltransferase 4; EC=2.3.1.30; AltName: Full=OsSERAT2;2;	A0A8J5X4D8_ZIZPA RecName: Full=SATase_N domain-containing protein {ECO:0000259|Pfam:PF06426};	Serine O-acetyltransferase	GO:0005829,cytosol; GO:0009001,serine O-acetyltransferase activity; GO:0006535,cysteine biosynthetic process from serine; GO:0003674,molecular_function; GO:0003824,catalytic activity; GO:0008374,O-acyltransferase activity; GO:0016407,acetyltransferase activity; GO:0016412,serine O-acyltransferase activity; GO:0016413,O-acetyltransferase activity; GO:0016740,transferase activity; GO:0016746,acyltr…	PF06426.17:Serine acetyltransferase, N-terminal	--	--	--
Zlat_10030128	10.4992	10.9922	10.2209	24.6023	21.4199	22.2636	198	243	212	580	570	649	1.01379	1.48163e-22	1.07249e-20	up	scaffold_215	100389	103363	+	Zlat_10030128	--	K26224 UDP-rhamnose/UDP-galactose transporter | (RefSeq) UDP-galactose transporter 2 (A)	--	hypothetical protein GUJ93_ZPchr0007g4129 [Zizania palustris]	URGT2_ARATH RecName: Full=UDP-rhamnose/UDP-galactose transporter 2 {ECO:0000312|EMBL:AKA88220.1}; Short=UDP-Rha/UDP-Gal transporter 2 {ECO:0000303|PubMed:25053812};	A0A8J5T7D8_ZIZPA RecName: Full=TPT domain-containing protein {ECO:0000259|Pfam:PF03151};	Glucose-6-phosphate/phosphate and phosphoenolpyruvate/phosphate antiporter	GO:0005794,Golgi apparatus; GO:0000139,Golgi membrane; GO:0016021,integral component of membrane; GO:0015297,antiporter activity; GO:0005338,nucleotide-sugar transmembrane transporter activity; GO:0022857,transmembrane transporter activity; GO:0005459,UDP-galactose transmembrane transporter activity; GO:0008643,carbohydrate transport; GO:0048354,mucilage biosynthetic process involved in seed coat…	PF03151.19:Triose-phosphate Transporter family	--	--	--
Zlat_10017869	17.8693	14.0211	13.6404	34.4745	35.9593	34.3099	187	172	157	451	531	555	1.11753	1.53171e-22	1.1059e-20	up	scaffold_461	375289	380402	+	Zlat_10017869	--	--	--	--	--	--	--	--	--	--	--	--
Zlat_10017198	17.1859	15.4533	18.5817	5.2018	5.8428	5.6342	148	156	176	56	71	75	-1.70582	1.80803e-22	1.30206e-20	down	scaffold_487	214189	233296	+	Zlat_10017198	--	K16286 E3 ubiquitin-protein ligase EL5 [EC:2.3.2.27] | (RefSeq) E3 ubiquitin-protein ligase EL5-like (A)	--	hypothetical protein GUJ93_ZPchr0013g35052 [Zizania palustris]	ATL3_ARATH RecName: Full=RING-H2 finger protein ATL3; EC=2.3.2.27 {ECO:0000305}; AltName: Full=RING-type E3 ubiquitin transferase ATL3 {ECO:0000305};	A0A8J6BYR8_ZIZPA RecName: Full=RING-type domain-containing protein {ECO:0000259|Pfam:PF13639};	FOG: Predicted E3 ubiquitin ligase	GO:0016021,integral component of membrane; GO:0046872,metal ion binding; GO:0016740,transferase activity; GO:0016567,protein ubiquitination; GO:0003674,molecular_function; GO:0005488,binding; GO:0043167,ion binding; GO:0043169,cation binding; GO:0003824,catalytic activity; GO:0006807,nitrogen compound metabolic process; GO:0008150,biological_process; GO:0008152,metabolic process; GO:0019538,prote…	PF13639.9:Ring finger domain	--	--	--
Zlat_10027926	2.9823	2.9628	3.0205	8.214	8.0796	8.7677	79	92	88	272	302	359	1.39338	3.95432e-22	2.7767e-20	up	scaffold_238	685034	686702	-	Zlat_10027926	--	--	--	hypothetical protein GUJ93_ZPchr0008g13837 [Zizania palustris]	--	A0A8J5RJ87_ZIZPA SubName: Full=Uncharacterized protein {ECO:0000313|EMBL:KAG8045970.1};	--	--	--	--	--	--
Zlat_10016497	7.6494	7.2124	8.4191	18.3112	18.0156	18.1203	133	147	161	398	442	487	1.13564	5.83223e-22	4.04492e-20	up	scaffold_529	283722	287904	+	Zlat_10016497	--	K06911 quercetin 2,3-dioxygenase [EC:1.13.11.24] | (RefSeq) pirin-like protein (A)	--	hypothetical protein GUJ93_ZPchr0002g24595 [Zizania palustris]	PIRL_SOLLC RecName: Full=Pirin-like protein;	A0A8J5VET1_ZIZPA SubName: Full=Uncharacterized protein {ECO:0000313|EMBL:KAG8057181.1};	--	GO:0005634,nucleus; GO:0005575,cellular_component; GO:0005622,intracellular anatomical structure; GO:0043226,organelle; GO:0043227,membrane-bounded organelle; GO:0043229,intracellular organelle; GO:0043231,intracellular membrane-bounded organelle; GO:0110165,cellular anatomical entity	PF05726.16:Pirin C-terminal cupin domain	--	--	--
Zlat_10043603	9.9663	9.758	10.503	30.9838	25.2018	27.109	88	101	102	342	314	370	1.36997	6.37997e-22	4.41394e-20	up	scaffold_42	625418	625903	+	Zlat_10043603	--	--	--	hypothetical protein GUJ93_ZPchr0013g33840 [Zizania palustris]	ZAT5_ARATH RecName: Full=Zinc finger protein ZAT5;	A0A8J5X0F2_ZIZPA SubName: Full=Uncharacterized protein {ECO:0000313|EMBL:KAG8098779.1};	FOG: Zn-finger	GO:0005634,nucleus; GO:0003700,DNA-binding transcription factor activity; GO:0046872,metal ion binding; GO:0000976,transcription cis-regulatory region binding; GO:0006355,regulation of DNA-templated transcription; GO:0003674,molecular_function; GO:0140110,transcription regulator activity; GO:0005488,binding; GO:0043167,ion binding; GO:0043169,cation binding; GO:0001067,transcription regulatory re…	PF13912.9:C2H2-type zinc finger	C2H2	TF	C2H2
Zlat_10000180	0.0667	0.1707	0.091	2.7752	2.8368	3.0645	2	6	3	104	120	142	4.60176	7.33403e-22	5.04919e-20	up	scaffold_3381	502	3764	-	Zlat_10000180	--	K07195 exocyst complex component 7 | (RefSeq) exocyst complex component EXO70A1 (A)	--	hypothetical protein GUJ93_ZPchr0011g28931 [Zizania palustris]	E70B1_ARATH RecName: Full=Exocyst complex component EXO70B1 {ECO:0000303|PubMed:23944713}; Short=AtExo70b1 {ECO:0000303|PubMed:23944713}; AltName: Full=Exocyst subunit Exo70 family protein B1 {ECO:0000303|PubMed:23944713};	A0A8J6BR68_ZIZPA RecName: Full=Exocyst subunit Exo70 family protein {ECO:0000256|RuleBase:RU365026};	Exocyst component protein and related proteins	GO:0005829,cytosol; GO:0012505,endomembrane system; GO:0000145,exocyst; GO:0070062,extracellular exosome; GO:0016020,membrane; GO:0045335,phagocytic vesicle; GO:0005546,phosphatidylinositol-4,5-bisphosphate binding; GO:0006952,defense response; GO:0052542,defense response by callose deposition; GO:0042742,defense response to bacterium; GO:0050832,defense response to fungus; GO:0006887,exocytosis;…	PF03081.18:Exo70 exocyst complex subunit	--	--	--
Zlat_10019758	5.0038	5.5729	8.0879	23.7938	22.9509	21.8504	36	47	64	214	233	243	1.78172	9.27695e-22	6.3403e-20	up	scaffold_405	332527	333013	+	Zlat_10019758	--	--	--	hypothetical protein GUJ93_ZPchr0006g40860 [Zizania palustris]	PIK1_ORYSJ RecName: Full=Disease resistance protein Pik-1 {ECO:0000305}; AltName: Full=Pik-1 blast resistance protein {ECO:0000312|EMBL:ADZ48537.1};	A0A8J5VTJ2_ZIZPA SubName: Full=Uncharacterized protein {ECO:0000313|EMBL:KAG8071221.1};	--	GO:0043531,ADP binding; GO:0005524,ATP binding; GO:0042742,defense response to bacterium; GO:0002758,innate immune response-activating signal transduction; GO:0009626,plant-type hypersensitive response; GO:0000166,nucleotide binding; GO:0003674,molecular_function; GO:0005488,binding; GO:0017076,purine nucleotide binding; GO:0030554,adenyl nucleotide binding; GO:0032553,ribonucleotide binding; GO:…	PF00403.29:Heavy-metal-associated domain	--	--	--
Zlat_10022085	0.6161	1.0512	0.8092	4.9287	4.1966	3.5874	18	36	26	180	173	162	2.25157	2.12322e-21	1.41103e-19	up	scaffold_361	407602	409209	-	Zlat_10022085	--	--	--	hypothetical protein GUJ93_ZPchr0014g46859 [Zizania palustris]	--	A0A8J5W0C4_ZIZPA SubName: Full=Uncharacterized protein {ECO:0000313|EMBL:KAG8081961.1};	--	--	--	--	--	--
Zlat_10024079	12.9616	14.5613	16.5153	32.9309	32.2792	34.1318	142	187	199	451	499	578	1.08031	2.12471e-21	1.41103e-19	up	scaffold_306	369934	377935	-	Zlat_10024079	--	K09286 EREBP-like factor | (RefSeq) ethylene-responsive transcription factor 4 (A)	--	ethylene-responsive transcription factor 4 [Oryza sativa Japonica Group]	ERF4_TOBAC RecName: Full=Ethylene-responsive transcription factor 4; AltName: Full=Ethylene-responsive element-binding factor 3; Short=EREBP-3; AltName: Full=Ethylene-responsive element-binding factor 4 homolog; AltName: Full=NtERF3;	Q0DH17_ORYSJ SubName: Full=Os05g0497300 protein {ECO:0000313|EMBL:BAF17856.1}; SubName: Full=Putative ethylene-responsive element binding factor {ECO:0000313|EMBL:AAT07584.1};	--	GO:0005634,nucleus; GO:0003677,DNA binding; GO:0003700,DNA-binding transcription factor activity; GO:0006952,defense response; GO:0009873,ethylene-activated signaling pathway; GO:0003674,molecular_function; GO:0003676,nucleic acid binding; GO:0005488,binding; GO:0097159,organic cyclic compound binding; GO:1901363,heterocyclic compound binding; GO:0140110,transcription regulator activity; GO:00069…	PF00847.23:AP2 domain	--	--	--
Zlat_10020533	4.6552	5.1393	5.9754	28.0387	28.7213	28.8762	17	22	24	128	148	163	2.34717	3.29602e-21	2.16339e-19	up	scaffold_420	392497	392697	-	Zlat_10020533	--	--	--	hypothetical protein OsI_38645 [Oryza sativa Indica Group]	ICIB_HORVU RecName: Full=Subtilisin-chymotrypsin inhibitor CI-1B;	A2ZLE7_ORYSI SubName: Full=Uncharacterized protein {ECO:0000313|EMBL:EAY83431.1};	--	GO:0004867,serine-type endopeptidase inhibitor activity; GO:0009611,response to wounding; GO:0003674,molecular_function; GO:0004857,enzyme inhibitor activity; GO:0004866,endopeptidase inhibitor activity; GO:0030234,enzyme regulator activity; GO:0030414,peptidase inhibitor activity; GO:0061134,peptidase regulator activity; GO:0061135,endopeptidase regulator activity; GO:0098772,molecular function …	PF00280.21:Potato inhibitor I family	--	--	--
novel.23	1.7091	1.8318	1.0359	5.5388	6.4908	6.8324	39	49	26	158	209	241	1.95509	4.12487e-21	2.70112e-19	up	scaffold_1002	31160	32415	-	--	--	K03676 glutaredoxin 3 | (RAP-DB) Os04g0508300, GLUTAREDOXIN, GRX; Glutaredoxin. (A)	--	hypothetical protein GUJ93_ZPchr0002g25370 [Zizania palustris]	GRXC6_ORYSJ RecName: Full=Glutaredoxin-C6; AltName: Full=Glutaredoxin-C2 homolog 1;	A0A8J5S415_ZIZPA RecName: Full=Glutaredoxin domain-containing protein {ECO:0000259|Pfam:PF00462};	Glutaredoxin and related proteins	GO:0005737,cytoplasm; GO:0015038,glutathione disulfide oxidoreductase activity; GO:0097573,glutathione oxidoreductase activity; GO:0004362,glutathione-disulfide reductase (NADPH) activity; GO:0034599,cellular response to oxidative stress; GO:0003674,molecular_function; GO:0003824,catalytic activity; GO:0015036,disulfide oxidoreductase activity; GO:0016491,oxidoreductase activity; GO:0016667,oxido…	PF00462.27:Glutaredoxin	--	--	--
Zlat_10026660	87.9776	70.1485	79.1858	39.6089	44.1762	37.0381	398	372	394	224	282	259	-1.06216	5.60985e-21	3.64809e-19	down	scaffold_285	418298	418546	-	Zlat_10026660	--	--	--	uncharacterized protein LOC4348568 [Oryza sativa Japonica Group]	--	J3N2G7_ORYBR SubName: Full=Uncharacterized protein {ECO:0000313|EnsemblPlants:OB10G17150.1};	--	--	--	--	--	--
Zlat_10024805	6.6717	4.0497	4.8994	13.8041	18.685	15.231	104	74	84	269	411	367	1.53238	6.82169e-21	4.40562e-19	up	scaffold_323	442057	445969	-	Zlat_10024805	--	--	--	hypothetical protein GUJ93_ZPchr0006g41504 [Zizania palustris]	BURP9_ORYSJ RecName: Full=BURP domain-containing protein 9; Short=OsBURP09; Flags: Precursor;	A0A8J5VX80_ZIZPA RecName: Full=BURP domain-containing protein {ECO:0000259|Pfam:PF03181};	--	--	PF03181.18:BURP domain	--	--	--
Zlat_10012603	3.3321	2.6671	2.3563	7.5357	8.5127	8.4097	81	76	63	229	292	316	1.46725	2.34472e-20	1.47372e-18	up	scaffold_671	73996	75333	+	Zlat_10012603	--	K22683 aspartyl protease family protein [EC:3.4.23.-] | (RefSeq) protein ASPARTIC PROTEASE IN GUARD CELL 1 (A)	--	hypothetical protein GUJ93_ZPchr0013g37735 [Zizania palustris]	NEP1_NEPGR RecName: Full=Aspartic proteinase nepenthesin-1; EC=3.4.23.12; AltName: Full=Nepenthesin-I; Flags: Precursor;	A0A8J5X8E4_ZIZPA SubName: Full=Uncharacterized protein {ECO:0000313|EMBL:KAG8099787.1};	Aspartyl protease	GO:0005576,extracellular region; GO:0004190,aspartic-type endopeptidase activity; GO:0006508,proteolysis; GO:0003674,molecular_function; GO:0003824,catalytic activity; GO:0004175,endopeptidase activity; GO:0008233,peptidase activity; GO:0016787,hydrolase activity; GO:0070001,aspartic-type peptidase activity; GO:0140096,catalytic activity, acting on a protein; GO:0006807,nitrogen compound metaboli…	PF14543.9:Xylanase inhibitor N-terminal	--	--	--
Zlat_10000616	141.166	172.09	178.635	348.318	357.498	370.601	1585	2265	2206	4889	5664	6432	1.03784	4.06433e-20	2.53193e-18	up	scaffold_2739	4682	5299	+	Zlat_10000616	--	--	--	hypothetical protein GUJ93_ZPchr0004g39627 [Zizania palustris]	NHL10_ARATH RecName: Full=NDR1/HIN1-like protein 10 {ECO:0000303|PubMed:14666423}; Short=AtNHL10 {ECO:0000305}; AltName: Full=Protein YELLOW-LEAF-SPECIFIC GENE 9 {ECO:0000303|PubMed:11230571};	A0A8J5T4C8_ZIZPA RecName: Full=LEA_2 domain-containing protein {ECO:0000259|Pfam:PF03168};	--	GO:0046658,anchored component of plasma membrane; GO:0009507,chloroplast; GO:0016021,integral component of membrane; GO:0009506,plasmodesma; GO:0051607,defense response to virus; GO:0010150,leaf senescence; GO:0051707,response to other organism; GO:0006950,response to stress; GO:0006952,defense response; GO:0008150,biological_process; GO:0009605,response to external stimulus; GO:0009607,response …	PF03168.16:Late embryogenesis abundant protein	--	--	--
Zlat_10031118	3.1267	2.466	2.8428	8.4001	10.0339	9.0833	53	49	53	178	240	238	1.62223	3.04369e-19	1.81193e-17	up	scaffold_185	590093	591540	-	Zlat_10031118	--	--	--	hypothetical protein GUJ93_ZPchr0013g36162 [Zizania palustris]	NAC22_ORYSJ RecName: Full=NAC domain-containing protein 22 {ECO:0000303|PubMed:15029955}; Short=ONAC022 {ECO:0000303|PubMed:15029955};	A0A8J6BXM2_ZIZPA RecName: Full=NAC domain-containing protein {ECO:0000259|Pfam:PF02365};	--	GO:0005634,nucleus; GO:0043565,sequence-specific DNA binding; GO:1901002,positive regulation of response to salt stress; GO:1902584,positive regulation of response to water deprivation; GO:0045893,positive regulation of DNA-templated transcription; GO:0003674,molecular_function; GO:0003676,nucleic acid binding; GO:0003677,DNA binding; GO:0005488,binding; GO:0097159,organic cyclic compound binding…	PF02365.18:No apical meristem (NAM) protein	NAC	TF	NAC
Zlat_10011757	15.6752	16.2592	18.9486	43.4596	44.1823	39.8718	88	107	117	305	350	346	1.23202	5.33929e-19	3.11917e-17	up	scaffold_684	128188	129071	+	Zlat_10011757	--	--	--	hypothetical protein GUJ93_ZPchr0001g31122 [Zizania palustris]	IBBWP_MAIZE RecName: Full=Bowman-Birk type wound-induced proteinase inhibitor WIP1; Flags: Precursor;	A0A0E0JDN9_ORYPU RecName: Full=BOWMAN_BIRK domain-containing protein {ECO:0000259|PROSITE:PS00281};	--	GO:0005576,extracellular region; GO:0004867,serine-type endopeptidase inhibitor activity; GO:0003674,molecular_function; GO:0004857,enzyme inhibitor activity; GO:0004866,endopeptidase inhibitor activity; GO:0030234,enzyme regulator activity; GO:0030414,peptidase inhibitor activity; GO:0061134,peptidase regulator activity; GO:0061135,endopeptidase regulator activity; GO:0098772,molecular function …	--	--	--	--
Zlat_10002225	19.4938	15.1623	15.0131	33.3891	39.8193	43.7683	170	155	144	364	490	590	1.15378	5.89597e-19	3.43724e-17	up	scaffold_1887	5114	8119	+	Zlat_10002225	--	--	--	hypothetical protein GUJ93_ZPchr0007g5619 [Zizania palustris]	--	A0A8J5T3T7_ZIZPA SubName: Full=Uncharacterized protein {ECO:0000313|EMBL:KAG8079182.1};	--	--	--	--	--	--
Zlat_10032536	6.8802	8.6083	7.4649	3.2288	2.958	2.997	150	220	179	88	91	101	-1.41753	7.97312e-19	4.61949e-17	down	scaffold_177	209159	210924	+	Zlat_10032536	--	--	--	hypothetical protein GUJ93_ZPchr0007g4273 [Zizania palustris]	WTR38_ARATH RecName: Full=WAT1-related protein At5g07050;	A0A8J5TCE4_ZIZPA RecName: Full=WAT1-related protein {ECO:0000256|RuleBase:RU363077};	--	GO:0016021,integral component of membrane; GO:0005886,plasma membrane; GO:0022857,transmembrane transporter activity; GO:0003674,molecular_function; GO:0005215,transporter activity; GO:0005575,cellular_component; GO:0016020,membrane; GO:0031224,intrinsic component of membrane; GO:0110165,cellular anatomical entity; GO:0071944,cell periphery	PF00892.23:EamA-like transporter family	--	--	--
Zlat_10013779	10.622	12.5623	8.5601	38.8155	34.2164	34.3587	44	61	39	201	200	220	1.66256	1.04006e-18	5.94034e-17	up	scaffold_596	82244	82914	+	Zlat_10013779	--	--	--	hypothetical protein GUJ93_ZPchr0001g32805 [Zizania palustris]	--	A0A8J5RPQ6_ZIZPA SubName: Full=Uncharacterized protein {ECO:0000313|EMBL:KAG8051592.1};	--	--	--	--	--	--
Zlat_10047627	0.3516	0.2999	0.3778	2.2501	2.9901	2.2539	11	11	13	88	132	109	2.77739	4.74311e-18	2.62906e-16	up	scaffold_8	215135	225826	+	Zlat_10047627	--	K01176 alpha-amylase [EC:3.2.1.1] | (RefSeq) alpha-amylase isozyme 3B (A)	ko00500: Starch and sucrose metabolism; ko01100: Metabolic pathways; ko01110: Biosynthesis of secondary metabolites	hypothetical protein E2562_009311 [Oryza meyeriana var. granulata]	AMY3B_ORYSJ RecName: Full=Alpha-amylase isozyme 3B; EC=3.2.1.1 {ECO:0000250|UniProtKB:P00693}; AltName: Full=1,4-alpha-D-glucan glucanohydrolase; Flags: Precursor;	A0A0E0M208_ORYPU RecName: Full=Alpha-amylase {ECO:0000256|ARBA:ARBA00012595}; EC=3.2.1.1 {ECO:0000256|ARBA:ARBA00012595}; AltName: Full=1,4-alpha-D-glucan glucanohydrolase {ECO:0000256|ARBA:ARBA00030238};	Alpha-amylase	GO:0004556,alpha-amylase activity; GO:0005509,calcium ion binding; GO:0005983,starch catabolic process; GO:0005987,sucrose catabolic process; GO:0003674,molecular_function; GO:0003824,catalytic activity; GO:0004553,hydrolase activity, hydrolyzing O-glycosyl compounds; GO:0016160,amylase activity; GO:0016787,hydrolase activity; GO:0016798,hydrolase activity, acting on glycosyl bonds; GO:0005488,bi…	PF00128.27:Alpha amylase, catalytic domain	AP2/ERF-ERF	TF	AP2/ERF->AP2/ERF-ERF
Zlat_10017806	1.5726	4.0246	2.8596	15.7947	16.098	15.7128	9	27	18	113	130	139	2.3777	5.7185e-18	3.15729e-16	up	scaffold_465	78589	78903	-	Zlat_10017806	--	--	--	hypothetical protein GUJ93_ZPchr0008g12530 [Zizania palustris]	--	A0A8J5R5H5_ZIZPA SubName: Full=Uncharacterized protein {ECO:0000313|EMBL:KAG8046616.1};	--	--	--	--	--	--
Zlat_10020534	12.587	12.0116	14.9356	36.6913	46.2637	34.642	59	66	77	215	306	251	1.4817	7.93177e-18	4.34519e-16	up	scaffold_420	394984	398901	-	Zlat_10020534	--	--	--	hypothetical protein OsI_38644 [Oryza sativa Indica Group]	ICI3_HORVU RecName: Full=Subtilisin-chymotrypsin inhibitor-2B; Short=CI-2B; Flags: Fragment;	A0A0D3HVH7_9ORYZ SubName: Full=Uncharacterized protein {ECO:0000313|EnsemblPlants:OBART12G15140.1};	--	GO:0004867,serine-type endopeptidase inhibitor activity; GO:0009611,response to wounding; GO:0003674,molecular_function; GO:0004857,enzyme inhibitor activity; GO:0004866,endopeptidase inhibitor activity; GO:0030234,enzyme regulator activity; GO:0030414,peptidase inhibitor activity; GO:0061134,peptidase regulator activity; GO:0061135,endopeptidase regulator activity; GO:0098772,molecular function …	PF00280.21:Potato inhibitor I family	--	--	--
novel.2077	2.0994	1.8688	1.2449	8.47	9.315	7.972	23	24	15	116	144	135	2.21902	8.71649e-18	4.74936e-16	up	scaffold_684	1	603	.	--	--	--	--	hypothetical protein GUJ93_ZPchr0001g29654 [Zizania palustris]	--	A0A8J5SE43_ZIZPA SubName: Full=Uncharacterized protein {ECO:0000313|EMBL:KAG8053529.1};	--	--	--	--	--	--
Zlat_10025508	5.5293	6.2177	8.2264	15.531	16.3864	17.5195	88	116	144	309	368	431	1.21455	8.72016e-18	4.74936e-16	up	scaffold_303	483846	484721	-	Zlat_10025508	--	--	--	hypothetical protein GUJ93_ZPchr0003g17147 [Zizania palustris]	--	A0A8J5VY37_ZIZPA SubName: Full=Uncharacterized protein {ECO:0000313|EMBL:KAG8063048.1};	--	--	--	--	--	--
Zlat_10048680	27.1218	20.4149	20.8516	50.5702	57.662	51.864	136	120	115	317	408	402	1.14399	9.52516e-18	5.16781e-16	up	scaffold_3	1508545	1508820	-	Zlat_10048680	--	--	--	hypothetical protein GUJ93_ZPchr0378g16431 [Zizania palustris]	--	A0A8J5TKJ0_ZIZPA SubName: Full=Uncharacterized protein {ECO:0000313|EMBL:KAG8081561.1};	--	--	--	--	--	--
Zlat_10045435	7.0322	7.0364	6.5379	17.468	14.4636	14.6058	133	156	136	413	386	427	1.08252	1.07977e-17	5.81341e-16	up	scaffold_24	1296217	1298896	+	Zlat_10045435	--	K14497 protein phosphatase 2C [EC:3.1.3.16] | (RefSeq) probable protein phosphatase 2C 8 (A)	ko04016: MAPK signaling pathway - plant; ko04075: Plant hormone signal transduction	hypothetical protein GUJ93_ZPchr0010g9073 [Zizania palustris]	P2C48_ORYSJ RecName: Full=Probable protein phosphatase 2C 48; Short=OsPP2C48; EC=3.1.3.16;	A0A8J5W9E2_ZIZPA RecName: Full=PPM-type phosphatase domain-containing protein {ECO:0000259|Pfam:PF00481};	Serine/threonine protein phosphatase	GO:0046872,metal ion binding; GO:0017018,myosin phosphatase activity; GO:0004722,protein serine/threonine phosphatase activity; GO:0035970,peptidyl-threonine dephosphorylation; GO:0003674,molecular_function; GO:0005488,binding; GO:0043167,ion binding; GO:0043169,cation binding; GO:0003824,catalytic activity; GO:0004721,phosphoprotein phosphatase activity; GO:0016787,hydrolase activity; GO:0016788…	PF00481.24:Protein phosphatase 2C	--	--	--
Zlat_10041127	3.8282	4.0399	4.4604	9.5499	9.3246	8.1086	135	167	173	421	464	442	1.03574	1.20652e-17	6.48344e-16	up	scaffold_66	5077	7017	+	Zlat_10041127	--	--	--	hypothetical protein GUJ93_ZPchr0006g42813 [Zizania palustris]	--	A0A8J5SEE1_ZIZPA SubName: Full=Uncharacterized protein {ECO:0000313|EMBL:KAG8074246.1};	--	--	PF00514.26:Armadillo/beta-catenin-like repeat	--	--	--
Zlat_10008512	0.5918	1.0434	0.5381	3.5034	3.5791	4.1096	15	31	15	111	128	161	2.26044	1.53695e-17	8.18098e-16	up	scaffold_845	186864	189515	-	Zlat_10008512	--	K13430 serine/threonine-protein kinase PBS1 [EC:2.7.11.1] | (RefSeq) serine/threonine-protein kinase CDL1 isoform X1 (A)	ko04626: Plant-pathogen interaction	hypothetical protein GUJ93_ZPchr2162g18760 [Zizania palustris]	RIPK_ARATH RecName: Full=Serine/threonine-protein kinase RIPK {ECO:0000305}; EC=2.7.11.1 {ECO:0000305|PubMed:21320696}; AltName: Full=ACIK1A/PBL14; AltName: Full=ACRE protein ortholog 264A {ECO:0000305}; Short=AtACRE264a {ECO:0000303|PubMed:15181213}; AltName: Full=PBS1-like protein 14 {ECO:0000303|PubMed:20413097}; AltName: Full=RPM1-induced protein kinase {ECO:0000303|PubMed:21320696};	A0A8J5QZN5_ZIZPA RecName: Full=PK_Tyr_Ser-Thr domain-containing protein {ECO:0000259|Pfam:PF07714};	Serine/threonine protein kinase	GO:0005886,plasma membrane; GO:0005524,ATP binding; GO:0106310,protein serine kinase activity; GO:0004674,protein serine/threonine kinase activity; GO:0042742,defense response to bacterium; GO:0006468,protein phosphorylation; GO:0000166,nucleotide binding; GO:0003674,molecular_function; GO:0005488,binding; GO:0017076,purine nucleotide binding; GO:0030554,adenyl nucleotide binding; GO:0032553,ribo…	PF07714.20:Protein tyrosine and serine/threonine kinase	--	--	--
Zlat_10047502	3.7085	4.4956	3.1943	17.0185	18.1201	18.5617	19	27	18	109	131	147	2.1419	3.94188e-17	2.05547e-15	up	scaffold_9	1008856	1009137	-	Zlat_10047502	--	--	--	hypothetical protein GUJ93_ZPchr0006g45404 [Zizania palustris]	--	A0A8J5T2H1_ZIZPA SubName: Full=Uncharacterized protein {ECO:0000313|EMBL:KAG8072610.1};	--	--	--	--	--	--
Zlat_10013407	4.4201	4.5488	4.7843	9.3447	9.8946	10.5758	126	152	150	333	398	466	1.02656	5.07194e-17	2.62047e-15	up	scaffold_614	178493	180841	-	Zlat_10013407	--	K00417 ubiquinol-cytochrome c reductase subunit 7 | (RefSeq) cytochrome b-c1 complex subunit 7-1 (A)	ko00190: Oxidative phosphorylation; ko01100: Metabolic pathways	uncharacterized protein LOC102705329 [Oryza brachyantha]	EDR2_ARATH RecName: Full=Protein ENHANCED DISEASE RESISTANCE 2;	J3LT09_ORYBR RecName: Full=EDR2_C domain-containing protein {ECO:0000259|Pfam:PF07059};	--	GO:0005789,endoplasmic reticulum membrane; GO:0010008,endosome membrane; GO:0016021,integral component of membrane; GO:0005886,plasma membrane; GO:0070273,phosphatidylinositol-4-phosphate binding; GO:0009873,ethylene-activated signaling pathway; GO:1900056,negative regulation of leaf senescence; GO:0009626,plant-type hypersensitive response; GO:1900150,regulation of defense response to fungus; GO…	PF07059.15:Protein ENHANCED DISEASE RESISTANCE 2, C-terminal	--	--	--
Zlat_10021249	7.1055	5.2473	6.1711	15.8642	17.7371	19.7594	67	58	64	187	236	288	1.44593	5.65576e-17	2.90082e-15	up	scaffold_351	76159	76677	+	Zlat_10021249	--	--	--	uncharacterized protein LOC121055996 [Oryza brachyantha]	--	A0A0E0FCG8_9ORYZ SubName: Full=Uncharacterized protein {ECO:0000313|EnsemblPlants:OMERI12G09400.1};	--	GO:0016021,integral component of membrane; GO:0005575,cellular_component; GO:0016020,membrane; GO:0031224,intrinsic component of membrane; GO:0110165,cellular anatomical entity	--	--	--	--
Zlat_10040530	0.0765	0.1044	0.1391	1.1139	0.9434	0.9503	5	8	10	91	87	96	3.12899	6.60515e-17	3.37546e-15	up	scaffold_72	301853	305549	-	Zlat_10040530	--	K01176 alpha-amylase [EC:3.2.1.1] | (RefSeq) alpha-amylase isozyme 3C (A)	ko00500: Starch and sucrose metabolism; ko01100: Metabolic pathways; ko01110: Biosynthesis of secondary metabolites	hypothetical protein GUJ93_ZPchr0009g316 [Zizania palustris]	AMY3C_ORYSJ RecName: Full=Alpha-amylase isozyme 3C; EC=3.2.1.1 {ECO:0000250|UniProtKB:P00693}; AltName: Full=1,4-alpha-D-glucan glucanohydrolase; Flags: Precursor;	A0A8J5VMB8_ZIZPA SubName: Full=Uncharacterized protein {ECO:0000313|EMBL:KAG8049999.1};	Alpha-amylase	GO:0004556,alpha-amylase activity; GO:0005509,calcium ion binding; GO:0005983,starch catabolic process; GO:0005987,sucrose catabolic process; GO:0003674,molecular_function; GO:0003824,catalytic activity; GO:0004553,hydrolase activity, hydrolyzing O-glycosyl compounds; GO:0016160,amylase activity; GO:0016787,hydrolase activity; GO:0016798,hydrolase activity, acting on glycosyl bonds; GO:0005488,bi…	PF00128.27:Alpha amylase, catalytic domain	AP2/ERF-ERF	TF	AP2/ERF->AP2/ERF-ERF
Zlat_10022209	4.7469	6.2109	5.6399	2.1898	2.6211	2.5434	163	250	213	94	127	135	-1.26546	8.65579e-17	4.39152e-15	down	scaffold_360	422922	427712	+	Zlat_10022209	--	K26554 MFS transporter, POT/PTR family, low-affinity nitrate transporter | (RefSeq) protein NRT1/ PTR FAMILY 7.3 isoform X1 (A)	--	hypothetical protein GUJ93_ZPchr0002g24319 [Zizania palustris]	PTR47_ARATH RecName: Full=Protein NRT1/ PTR FAMILY 7.2; Short=AtNPF7.2; AltName: Full=Nitrate transporter 1.8;	A0A8J5VGW1_ZIZPA SubName: Full=Uncharacterized protein {ECO:0000313|EMBL:KAG8059821.1};	H+/oligopeptide symporter	GO:0016021,integral component of membrane; GO:0005886,plasma membrane; GO:0015112,nitrate transmembrane transporter activity; GO:0015293,symporter activity; GO:0042128,nitrate assimilation; GO:0046686,response to cadmium ion; GO:0010167,response to nitrate; GO:0003674,molecular_function; GO:0005215,transporter activity; GO:0008509,anion transmembrane transporter activity; GO:0015075,ion transmemb…	PF00854.24:POT family	--	--	--
Zlat_10001161	2.3629	2.5789	2.3379	6.9213	5.787	6.6091	68	87	74	249	235	294	1.31461	8.72826e-17	4.41239e-15	up	scaffold_2347	10511	12525	+	Zlat_10001161	--	K00279 cytokinin dehydrogenase [EC:1.5.99.12] | (RefSeq) cytokinin dehydrogenase 4 (A)	ko00908: Zeatin biosynthesis; ko01110: Biosynthesis of secondary metabolites	cytokinin dehydrogenase 4 [Oryza brachyantha]	CKX4_ORYSJ RecName: Full=Cytokinin dehydrogenase 4; EC=1.5.99.12; AltName: Full=Cytokinin oxidase 4; Short=OsCKX4; Flags: Precursor;	J3L7Q6_ORYBR RecName: Full=Cytokinin dehydrogenase {ECO:0000256|ARBA:ARBA00011928}; EC=1.5.99.12 {ECO:0000256|ARBA:ARBA00011928};	Proteins containing the FAD binding domain	GO:0005615,extracellular space; GO:0019139,cytokinin dehydrogenase activity; GO:0071949,FAD binding; GO:0016491,oxidoreductase activity; GO:0009690,cytokinin metabolic process; GO:0003674,molecular_function; GO:0003824,catalytic activity; GO:0016645,oxidoreductase activity, acting on the CH-NH group of donors; GO:0000166,nucleotide binding; GO:0005488,binding; GO:0036094,small molecule binding; G…	PF09265.13:Cytokinin dehydrogenase 1, FAD and cytokinin binding	--	--	--
Zlat_10006232	0.3008	0.3499	0.3232	2.406	1.8215	1.9635	11	15	13	110	94	111	2.57027	1.20165e-16	5.99929e-15	up	scaffold_1009	109330	111342	+	Zlat_10006232	--	K27628 U-box domain-containing protein 12/13 [EC:2.3.2.27] | (RefSeq) protein spotted leaf 11 (A)	ko04075: Plant hormone signal transduction	hypothetical protein GUJ93_ZPchr0010g9047 [Zizania palustris]	PUB16_ARATH RecName: Full=U-box domain-containing protein 16; EC=2.3.2.27; AltName: Full=Plant U-box protein 16; AltName: Full=RING-type E3 ubiquitin transferase PUB16 {ECO:0000305};	A0A8J6BEW8_ZIZPA RecName: Full=U-box domain-containing protein {ECO:0000259|Pfam:PF04564};	FOG: Armadillo/beta-catenin-like repeats	GO:0005737,cytoplasm; GO:0005634,nucleus; GO:0004842,ubiquitin-protein transferase activity; GO:0003674,molecular_function; GO:0003824,catalytic activity; GO:0016740,transferase activity; GO:0019787,ubiquitin-like protein transferase activity; GO:0140096,catalytic activity, acting on a protein; GO:0005575,cellular_component; GO:0005622,intracellular anatomical structure; GO:0110165,cellular anato…	PF04564.18:U-box domain	--	--	--
Zlat_10013820	3.7978	3.9243	3.5502	10.4832	9.6285	9.2394	71	86	73	245	254	267	1.28762	1.47112e-16	7.26734e-15	up	scaffold_599	77352	78380	+	Zlat_10013820	--	K10664 E3 ubiquitin-protein ligase ATL6/9/15/31/42/55 [EC:2.3.2.27] | (RefSeq) E3 ubiquitin-protein ligase ATL6 (A)	--	hypothetical protein GUJ93_ZPchr0006g43997 [Zizania palustris]	ATL55_ARATH RecName: Full=E3 ubiquitin-protein ligase RING1; EC=2.3.2.27 {ECO:0000269|PubMed:18643987}; AltName: Full=RING-H2 finger protein ATL55; AltName: Full=RING-type E3 ubiquitin transferase ATL55 {ECO:0000305};	A0A8J5T065_ZIZPA RecName: Full=RING-type E3 ubiquitin transferase {ECO:0000256|ARBA:ARBA00012483}; EC=2.3.2.27 {ECO:0000256|ARBA:ARBA00012483};	FOG: Predicted E3 ubiquitin ligase	GO:0016021,integral component of membrane; GO:0005886,plasma membrane; GO:0046872,metal ion binding; GO:0004842,ubiquitin-protein transferase activity; GO:0006952,defense response; GO:0043068,positive regulation of programmed cell death; GO:0012501,programmed cell death; GO:0051865,protein autoubiquitination; GO:0016567,protein ubiquitination; GO:0009617,response to bacterium; GO:0002238,response…	PF13639.9:Ring finger domain	--	--	--
novel.2369	12.6348	10.159	10.0352	27.3007	29.0234	26.9644	87	82	76	235	282	287	1.25841	1.58996e-16	7.81326e-15	up	scaffold_858	148726	149104	.	--	--	K03676 glutaredoxin 3 | (RAP-DB) Os04g0393500; Similar to H0718E12.1 protein. (A)	--	hypothetical protein GUJ93_ZPchr0773g40574 [Zizania palustris]	GRXS5_ORYSJ RecName: Full=Monothiol glutaredoxin-S5;	A0A0D3ES93_9ORYZ SubName: Full=Uncharacterized protein {ECO:0000313|EnsemblPlants:OBART01G25870.1};	Glutaredoxin and related proteins	GO:0005737,cytoplasm; GO:0005634,nucleus; GO:0051537,2 iron, 2 sulfur cluster binding; GO:0046872,metal ion binding; GO:0003674,molecular_function; GO:0005488,binding; GO:0051536,iron-sulfur cluster binding; GO:0051540,metal cluster binding; GO:0043167,ion binding; GO:0043169,cation binding; GO:0005575,cellular_component; GO:0005622,intracellular anatomical structure; GO:0110165,cellular anatomic…	--	--	--	--
novel.2557	8.9863	7.0671	6.0001	21.9025	21.6925	20.8017	64	59	47	195	218	229	1.46234	1.78983e-16	8.78015e-15	up	scaffold_995	8788	9179	.	--	--	--	--	hypothetical protein GUJ93_ZPchr0010g7534 [Zizania palustris]	--	A0A8J6BFP2_ZIZPA SubName: Full=Uncharacterized protein {ECO:0000313|EMBL:KAG8086354.1};	--	--	--	--	--	--
Zlat_10033379	9.5071	10.7426	12.6626	25.2837	22.5175	24.9796	114	151	167	379	381	463	1.05068	1.95967e-16	9.56332e-15	up	scaffold_169	528178	528837	+	Zlat_10033379	--	--	--	hypothetical protein GUJ93_ZPchr0458g22576 [Zizania palustris]	--	A0A8J5VE77_ZIZPA SubName: Full=Uncharacterized protein {ECO:0000313|EMBL:KAG8043863.1};	--	--	--	--	--	--
Zlat_10012324	0.4092	0.3491	0.062	3.4918	4.5919	4.3242	6	6	1	64	95	98	3.843	2.21545e-16	1.07742e-14	up	scaffold_649	135737	139806	-	Zlat_10012324	--	K09286 EREBP-like factor | (RefSeq) ethylene-responsive transcription factor ERF039-like (A)	--	hypothetical protein GUJ93_ZPchr0009g1912 [Zizania palustris]	DRE1H_ORYSI RecName: Full=Dehydration-responsive element-binding protein 1H; Short=Protein DREB1H;	A0A8J5RJZ9_ZIZPA RecName: Full=AP2/ERF domain-containing protein {ECO:0000259|Pfam:PF00847};	--	GO:0005634,nucleus; GO:0003677,DNA binding; GO:0003700,DNA-binding transcription factor activity; GO:0003674,molecular_function; GO:0003676,nucleic acid binding; GO:0005488,binding; GO:0097159,organic cyclic compound binding; GO:1901363,heterocyclic compound binding; GO:0140110,transcription regulator activity; GO:0005575,cellular_component; GO:0005622,intracellular anatomical structure; GO:00432…	PF00847.23:AP2 domain	AP2/ERF-ERF	TF	AP2/ERF->AP2/ERF-ERF
Zlat_10005440	1.0537	0.7403	1.2962	4.7104	4.9198	6.6164	17	14	23	95	112	165	2.31442	2.40602e-16	1.16607e-14	up	scaffold_1084	68132	69019	-	Zlat_10005440	--	K09422 transcription factor MYB, plant | (RefSeq) transcription factor MYB108 (A)	--	hypothetical protein GUJ93_ZPchr0008g13618 [Zizania palustris]	MYB2_ORYSJ RecName: Full=Transcription factor MYB2 {ECO:0000305}; AltName: Full=Myb-related protein 2 {ECO:0000305}; Short=OsMYB2 {ECO:0000303|PubMed:22301384};	A0A8J5V0S7_ZIZPA SubName: Full=Uncharacterized protein {ECO:0000313|EMBL:KAG8045300.1};	Transcription factor, Myb superfamily	GO:0005634,nucleus; GO:0003700,DNA-binding transcription factor activity; GO:0043565,sequence-specific DNA binding; GO:1901002,positive regulation of response to salt stress; GO:1902584,positive regulation of response to water deprivation; GO:0045893,positive regulation of DNA-templated transcription; GO:0006355,regulation of DNA-templated transcription; GO:0009409,response to cold; GO:0003674,mo…	PF00249.34:Myb-like DNA-binding domain	MYB	TF	MYB->MYB
Zlat_10036044	5.1917	4.2037	4.6003	13.7262	10.2584	10.3039	118	112	115	390	329	362	1.20321	2.42745e-16	1.17444e-14	up	scaffold_132	96748	97998	+	Zlat_10036044	--	--	--	hypothetical protein GUJ93_ZPchr0009g1109 [Zizania palustris]	--	A0A8J5RPH9_ZIZPA SubName: Full=Uncharacterized protein {ECO:0000313|EMBL:KAG8050204.1};	--	--	PF05910.15:Plant protein of unknown function (DUF868)	--	--	--
Zlat_10016570	27.5206	30.6321	29.788	63.3187	69.6548	63.2467	105	137	125	302	375	373	1.06481	2.86028e-16	1.37205e-14	up	scaffold_517	397362	399979	+	Zlat_10016570	--	--	--	--	--	--	--	--	--	--	--	--
Zlat_10027613	1.0656	0.9881	0.7582	4.4845	3.9401	4.0763	23	25	18	121	120	136	2.06381	4.16084e-16	1.96909e-14	up	scaffold_252	495533	497766	+	Zlat_10027613	--	K07297 adiponectin receptor | (RefSeq) heptahelical transmembrane protein ADIPOR2-like (A)	--	hypothetical protein GUJ93_ZPchr0006g44911 [Zizania palustris]	HHP2_ARATH RecName: Full=Heptahelical transmembrane protein 2; AltName: Full=PAQR family protein HHP2;	A0A8J5SL40_ZIZPA SubName: Full=Uncharacterized protein {ECO:0000313|EMBL:KAG8075103.1};	Predicted membrane proteins, contain hemolysin III domain	GO:0016021,integral component of membrane; GO:0038023,signaling receptor activity; GO:0009725,response to hormone; GO:0009744,response to sucrose; GO:0003674,molecular_function; GO:0060089,molecular transducer activity; GO:0008150,biological_process; GO:0009719,response to endogenous stimulus; GO:0010033,response to organic substance; GO:0042221,response to chemical; GO:0050896,response to stimul…	PF03006.23:Haemolysin-III related	--	--	--
Zlat_10036065	0.4475	0.6512	0.5026	2.4005	2.7422	2.1287	17	29	21	114	147	125	2.08098	4.83477e-16	2.27275e-14	up	scaffold_132	358954	361044	-	Zlat_10036065	--	K07198 5'-AMP-activated protein kinase, catalytic alpha subunit [EC:2.7.11.11] | (RefSeq) CBL-interacting protein kinase 5 (A)	--	hypothetical protein GUJ93_ZPchr0002g26234 [Zizania palustris]	CIPKG_ORYSJ RecName: Full=CBL-interacting protein kinase 16; EC=2.7.11.1; AltName: Full=OsCIPK16;	A0A8J5RZ23_ZIZPA SubName: Full=Uncharacterized protein {ECO:0000313|EMBL:KAG8056774.1};	Serine/threonine protein kinase	GO:0005524,ATP binding; GO:0106310,protein serine kinase activity; GO:0004674,protein serine/threonine kinase activity; GO:0006468,protein phosphorylation; GO:0007165,signal transduction; GO:0000166,nucleotide binding; GO:0003674,molecular_function; GO:0005488,binding; GO:0017076,purine nucleotide binding; GO:0030554,adenyl nucleotide binding; GO:0032553,ribonucleotide binding; GO:0032555,purine …	PF00069.28:Protein kinase domain	--	--	--
Zlat_10046895	1.0286	1.037	1.2413	3.1717	3.1147	2.807	55	65	73	212	235	232	1.36587	5.9161e-16	2.74893e-14	up	scaffold_13	593668	596755	+	Zlat_10046895	--	K13436 pto-interacting protein 1 [EC:2.7.11.1] | (RefSeq) PTI1-like tyrosine-protein kinase 1 (A)	ko04626: Plant-pathogen interaction	hypothetical protein GUJ93_ZPchr0008g11818 [Zizania palustris]	ACCR4_ARATH RecName: Full=Serine/threonine-protein kinase-like protein CCR4; EC=2.7.11.1; AltName: Full=CRINKLY 4-related kinase 1; Short=AtCRK1; AltName: Full=Protein CRINKLY 4 RELATED 4; Short=AtCCR4; Flags: Precursor;	A0A8J5RGG7_ZIZPA RecName: Full=Protein kinase domain-containing protein {ECO:0000259|Pfam:PF00069};	Serine/threonine protein kinase	GO:0016021,integral component of membrane; GO:0005524,ATP binding; GO:0042803,protein homodimerization activity; GO:0004672,protein kinase activity; GO:0106310,protein serine kinase activity; GO:0004674,protein serine/threonine kinase activity; GO:0006468,protein phosphorylation; GO:0000166,nucleotide binding; GO:0003674,molecular_function; GO:0005488,binding; GO:0017076,purine nucleotide binding…	PF00069.28:Protein kinase domain	--	--	--
Zlat_10014048	8.0438	6.0909	6.163	15.6887	16.9093	20.289	89	79	75	217	264	347	1.30127	9.01736e-16	4.13536e-14	up	scaffold_585	110787	111779	-	Zlat_10014048	--	K13464 jasmonate ZIM domain-containing protein | (RefSeq) protein TIFY 11d (A)	ko04075: Plant hormone signal transduction	hypothetical protein GUJ93_ZPchr0012g20540 [Zizania palustris]	TI11D_ORYSI RecName: Full=Protein TIFY 11d {ECO:0000305};	A0A8J5WLY9_ZIZPA RecName: Full=Tify domain-containing protein {ECO:0000259|Pfam:PF06200};	--	GO:0005634,nucleus; GO:0005575,cellular_component; GO:0005622,intracellular anatomical structure; GO:0043226,organelle; GO:0043227,membrane-bounded organelle; GO:0043229,intracellular organelle; GO:0043231,intracellular membrane-bounded organelle; GO:0110165,cellular anatomical entity	PF06200.17:tify domain	Tify	TF	Tify
novel.1321	0.5309	0.302	0.8046	9.3439	9.9084	11.4495	3	2	5	66	79	100	4.15198	9.48374e-16	4.34217e-14	up	scaffold_3507	1	311	.	--	--	--	--	hypothetical protein GUJ93_ZPchr0002g24065 [Zizania palustris]	--	A0A8J5RMR9_ZIZPA RecName: Full=AP2/ERF domain-containing protein {ECO:0000259|Pfam:PF00847};	--	--	--	--	--	--
Zlat_10042994	15.1381	17.2582	16.047	8.6497	8.355	8.5297	217	290	253	155	169	189	-1.01693	1.03626e-15	4.73684e-14	down	scaffold_39	160618	161578	+	Zlat_10042994	--	K13457 disease resistance protein RPM1 | (RefSeq) disease resistance protein RPM1-like (A)	ko04626: Plant-pathogen interaction	hypothetical protein GUJ93_ZPchr0006g42551 [Zizania palustris]	RGA5R_ORYSJ RecName: Full=Disease resistance protein RGA5 {ECO:0000305}; AltName: Full=Os11gRGA5 {ECO:0000312|EMBL:BAK39930.1}; AltName: Full=SasRGA5 {ECO:0000303|PubMed:21251109};	A0A8J5VSM2_ZIZPA RecName: Full=NB-ARC domain-containing protein {ECO:0000259|Pfam:PF00931};	Apoptotic ATPase	GO:0005737,cytoplasm; GO:0043531,ADP binding; GO:0005524,ATP binding; GO:0043621,protein self-association; GO:0042742,defense response to bacterium; GO:0002758,innate immune response-activating signal transduction; GO:0060548,negative regulation of cell death; GO:0009626,plant-type hypersensitive response; GO:0000166,nucleotide binding; GO:0003674,molecular_function; GO:0005488,binding; GO:001707…	PF00931.25:NB-ARC domain	--	--	--
Zlat_10031460	0.1673	0.4757	0.3042	2.7212	3.7544	3.5356	3	10	6	61	95	98	3.2837	1.41581e-15	6.41973e-14	up	scaffold_186	60112	61554	-	Zlat_10031460	--	--	--	hypothetical protein GUJ93_ZPchr0007g3010 [Zizania palustris]	NHL13_ARATH RecName: Full=NDR1/HIN1-like protein 13 {ECO:0000303|PubMed:26206852};	A0A8J5T338_ZIZPA RecName: Full=LEA_2 domain-containing protein {ECO:0000259|Pfam:PF03168};	--	GO:0016021,integral component of membrane; GO:0005886,plasma membrane; GO:0009506,plasmodesma; GO:0042742,defense response to bacterium; GO:0006950,response to stress; GO:0006952,defense response; GO:0008150,biological_process; GO:0009605,response to external stimulus; GO:0009607,response to biotic stimulus; GO:0009617,response to bacterium; GO:0043207,response to external biotic stimulus; GO:004…	PF03168.16:Late embryogenesis abundant protein	--	--	--
Zlat_10013396	20.9018	17.6326	18.7928	40.8713	48.8818	50.3321	90	89	89	220	297	335	1.20533	1.6916e-15	7.59683e-14	up	scaffold_614	103502	107228	-	Zlat_10013396	--	--	--	Putative regulator of chromosome condensation (RCC1) family protein [Zea mays]	--	A0A0E0CA96_9ORYZ SubName: Full=Uncharacterized protein {ECO:0000313|EnsemblPlants:OMERI01G34170.4};	FOG: RCC1 domain	--	--	--	--	--
Zlat_10010648	14.4846	21.5478	17.6979	49.5993	47.975	47.872	285	497	383	1220	1332	1456	1.34311	1.98589e-15	8.87598e-14	up	scaffold_738	173584	179184	+	Zlat_10010648	--	K08679 UDP-glucuronate 4-epimerase [EC:5.1.3.6] | (RefSeq) UDP-glucuronate 4-epimerase 1 (A)	ko00053: Ascorbate and aldarate metabolism; ko00520: Amino sugar and nucleotide sugar metabolism; ko01100: Metabolic pathways; ko01240: Biosynthesis of cofactors; ko01250: Biosynthesis of nucleotide sugars	hypothetical protein GUJ93_ZPchr0002g24232 [Zizania palustris]	GAE1_ARATH RecName: Full=UDP-glucuronate 4-epimerase 1; EC=5.1.3.6 {ECO:0000269|PubMed:15247385}; AltName: Full=UDP-glucuronic acid epimerase 1; Short=AtUGlcAE3;	A0A8J5S6A2_ZIZPA RecName: Full=Epimerase domain-containing protein {ECO:0000259|Pfam:PF01370};	UDP-glucose 4-epimerase/UDP-sulfoquinovose synthase	GO:0005768,endosome; GO:0005794,Golgi apparatus; GO:0032580,Golgi cisterna membrane; GO:0000138,Golgi trans cisterna; GO:0016021,integral component of membrane; GO:0005802,trans-Golgi network; GO:0050378,UDP-glucuronate 4-epimerase activity; GO:0005975,carbohydrate metabolic process; GO:0071456,cellular response to hypoxia; GO:0050832,defense response to fungus; GO:0050829,defense response to Gra…	PF01370.24:NAD dependent epimerase/dehydratase family	--	--	--
Zlat_10023592	0.4959	0.2929	0.6589	2.6851	2.7032	2.9118	13	9	19	88	100	118	2.43954	2.2373e-15	9.95226e-14	up	scaffold_337	169160	170602	+	Zlat_10023592	--	K13422 transcription factor MYC2 | (RefSeq) transcription factor MYC2 (A)	ko04016: MAPK signaling pathway - plant; ko04075: Plant hormone signal transduction	hypothetical protein GUJ93_ZPchr0001g30662 [Zizania palustris]	AIB_ARATH RecName: Full=Transcription factor ABA-INDUCIBLE bHLH-TYPE; Short=AtAIB; AltName: Full=Basic helix-loop-helix protein 17; Short=AtbHLH17; Short=bHLH 17; AltName: Full=Transcription factor EN 35; AltName: Full=bHLH transcription factor bHLH017;	A0A8J5SGY3_ZIZPA SubName: Full=Uncharacterized protein {ECO:0000313|EMBL:KAG8055704.1};	--	GO:0005634,nucleus; GO:0003700,DNA-binding transcription factor activity; GO:0046983,protein dimerization activity; GO:0000976,transcription cis-regulatory region binding; GO:0009738,abscisic acid-activated signaling pathway; GO:0010629,negative regulation of gene expression; GO:0006355,regulation of DNA-templated transcription; GO:0009737,response to abscisic acid; GO:0009611,response to woundin…	PF14215.9:bHLH-MYC and R2R3-MYB transcription factors N-terminal	bHLH	TF	bHLH
Zlat_10016231	4.4549	3.8003	4.0504	10.6909	10.219	9.9733	76	76	76	228	246	263	1.23974	2.3131e-15	1.02732e-13	up	scaffold_513	350495	354048	+	Zlat_10016231	--	K23050 phenylcoumaran benzylic ether reductase [EC:1.3.1.-] | (RefSeq) isoflavone reductase-like protein (A)	--	hypothetical protein GUJ93_ZPchr0006g46452 [Zizania palustris]	PYRC5_PYRCO RecName: Full=Phenylcoumaran benzylic ether reductase Pyrc5 {ECO:0000305}; EC=1.23.1.- {ECO:0000269|PubMed:11606193}; AltName: Full=Minor fruit allergen Pyr c 5 {ECO:0000303|PubMed:11606193}; AltName: Allergen=Pyr c 5 {ECO:0000303|PubMed:11606193};	A0A8J5T6F6_ZIZPA RecName: Full=NmrA domain-containing protein {ECO:0000259|Pfam:PF05368};	--	GO:0032442,phenylcoumaran benzylic ether reductase activity; GO:0009807,lignan biosynthetic process; GO:0003674,molecular_function; GO:0003824,catalytic activity; GO:0016491,oxidoreductase activity; GO:0016614,oxidoreductase activity, acting on CH-OH group of donors; GO:0016616,oxidoreductase activity, acting on the CH-OH group of donors, NAD or NADP as acceptor; GO:0006725,cellular aromatic comp…	PF05368.16:NmrA-like family	--	--	--
Zlat_10037987	17.6591	16.6296	17.7238	43.1123	45.9954	39.1689	77	85	85	235	283	264	1.21168	2.78414e-15	1.22877e-13	up	scaffold_90	73725	73964	-	Zlat_10037987	--	--	--	--	--	--	--	--	--	--	--	--
Zlat_10046499	1.0891	1.072	0.457	5.0932	5.8777	5.9618	13	15	6	76	99	110	2.60832	3.35061e-15	1.46501e-13	up	scaffold_15	1399907	1414388	+	Zlat_10046499	--	K09286 EREBP-like factor | (RefSeq) ethylene-responsive transcription factor RAP2-13 (A)	--	hypothetical protein GUJ93_ZPchr0006g45238 [Zizania palustris]	SOK2_ARATH RecName: Full=Protein SOSEKI 2 {ECO:0000303|PubMed:30737509}; Short=AtSOK2 {ECO:0000303|PubMed:32004461}; AltName: Full=Protein UPSTREAM OF FLC {ECO:0000303|PubMed:15186749};	A0A8J5SF31_ZIZPA SubName: Full=Uncharacterized protein {ECO:0000313|EMBL:KAG8073820.1};	--	GO:0009925,basal plasma membrane; GO:0031234,extrinsic component of cytoplasmic side of plasma membrane; GO:0042803,protein homodimerization activity; GO:0007049,cell cycle; GO:0051301,cell division; GO:1905392,plant organ morphogenesis; GO:0051258,protein polymerization; GO:0051302,regulation of cell division; GO:2000067,regulation of root morphogenesis; GO:0090708,specification of plant organ a…	PF06136.16:Protein SOSEKI, plant	--	--	--
Zlat_10024181	5.8875	6.5409	6.0999	20.9195	19.9885	15.6782	43	56	49	191	206	177	1.51396	4.65322e-15	2.01577e-13	up	scaffold_325	61664	62065	+	Zlat_10024181	--	--	--	hypothetical protein GUJ93_ZPchr0006g42704 [Zizania palustris]	--	A0A8J5SUH6_ZIZPA SubName: Full=Uncharacterized protein {ECO:0000313|EMBL:KAG8071767.1};	--	--	PF14009.9:PADRE domain	--	--	--
Zlat_10029481	3.617	4.1588	3.8605	1.2161	1.003	0.9495	69	93	81	29	27	28	-1.97762	4.86623e-15	2.10481e-13	down	scaffold_220	601294	602411	+	Zlat_10029481	--	K09419 heat shock transcription factor, other eukaryote | (RefSeq) heat stress transcription factor A-2a (A)	--	hypothetical protein GUJ93_ZPchr0003g18182 [Zizania palustris]	HFA2A_ORYSJ RecName: Full=Heat stress transcription factor A-2a; AltName: Full=Heat shock protein 41; AltName: Full=Heat stress transcription factor 11; Short=OsHsf-11; AltName: Full=Heat stress transcription factor 4; Short=rHsf4;	A0A8J5SC39_ZIZPA RecName: Full=HSF_DOMAIN domain-containing protein {ECO:0000259|Pfam:PF00447};	Heat shock transcription factor	GO:0005737,cytoplasm; GO:0005634,nucleus; GO:0003700,DNA-binding transcription factor activity; GO:0000978,RNA polymerase II cis-regulatory region sequence-specific DNA binding; GO:0034605,cellular response to heat; GO:0006357,regulation of transcription by RNA polymerase II; GO:0003674,molecular_function; GO:0140110,transcription regulator activity; GO:0000976,transcription cis-regulatory region…	PF00447.20:HSF-type DNA-binding	HSF	TF	HSF
Zlat_10034661	18.1206	14.2988	19.5644	47.1098	41.0935	41.0299	80	74	95	260	256	280	1.22538	6.26731e-15	2.67792e-13	up	scaffold_137	132133	132375	-	Zlat_10034661	--	--	--	--	--	J3N0H5_ORYBR SubName: Full=Uncharacterized protein {ECO:0000313|EnsemblPlants:OB10G10230.1};	--	--	--	--	--	--
Zlat_10037442	1.6703	1.7537	1.6821	4.4811	4.6983	3.9232	65	80	72	218	258	236	1.26606	6.5537e-15	2.79605e-13	up	scaffold_106	432076	434217	-	Zlat_10037442	--	K10775 phenylalanine ammonia-lyase [EC:4.3.1.24] | (RefSeq) phenylalanine ammonia-lyase (A)	ko00360: Phenylalanine metabolism; ko00940: Phenylpropanoid biosynthesis; ko01100: Metabolic pathways; ko01110: Biosynthesis of secondary metabolites	hypothetical protein GUJ93_ZPchr0010g10948 [Zizania palustris]	PAL2_ORYSI RecName: Full=Phenylalanine ammonia-lyase; EC=4.3.1.24 {ECO:0000250|UniProtKB:P24481};	A0A8J5WA00_ZIZPA SubName: Full=Uncharacterized protein {ECO:0000313|EMBL:KAG8085656.1};	Phenylalanine and histidine ammonia-lyase	GO:0005737,cytoplasm; GO:0045548,phenylalanine ammonia-lyase activity; GO:0009800,cinnamic acid biosynthetic process; GO:0006559,L-phenylalanine catabolic process; GO:0003674,molecular_function; GO:0003824,catalytic activity; GO:0016829,lyase activity; GO:0016840,carbon-nitrogen lyase activity; GO:0016841,ammonia-lyase activity; GO:0006082,organic acid metabolic process; GO:0006725,cellular aroma…	PF00221.22:Aromatic amino acid lyase	--	--	--
Zlat_10022908	3.628	2.6528	2.7959	7.6561	7.3704	6.5717	105	90	89	277	301	294	1.16581	6.73032e-15	2.86272e-13	up	scaffold_347	112789	114791	+	Zlat_10022908	--	K08150 MFS transporter, SP family, solute carrier family 2 (myo-inositol transporter), member 13 | (RefSeq) inositol transporter 1 (A)	--	hypothetical protein E2562_038295 [Oryza meyeriana var. granulata]	PLT4_ARATH RecName: Full=Probable polyol transporter 4;	A0A6G1C2H1_9ORYZ RecName: Full=MFS domain-containing protein {ECO:0000259|PROSITE:PS50850};	Predicted transporter (major facilitator superfamily)	GO:0016021,integral component of membrane; GO:0005351,carbohydrate:proton symporter activity; GO:0003674,molecular_function; GO:0005215,transporter activity; GO:0005402,carbohydrate:cation symporter activity; GO:0008324,cation transmembrane transporter activity; GO:0015075,ion transmembrane transporter activity; GO:0015078,proton transmembrane transporter activity; GO:0015144,carbohydrate transme…	PF00083.27:Sugar (and other) transporter	--	--	--
Zlat_10019696	8.0188	6.9775	7.7282	4.5928	3.6597	3.6936	250	255	265	179	161	178	-1.02132	6.8865e-15	2.92474e-13	down	scaffold_408	354062	355777	+	Zlat_10019696	--	--	--	hypothetical protein GUJ93_ZPchr0003g17355 [Zizania palustris]	--	A0A8J5VK31_ZIZPA SubName: Full=Uncharacterized protein {ECO:0000313|EMBL:KAG8062956.1};	--	--	--	--	--	--
Zlat_10022791	3.4324	2.3355	2.0434	6.4067	7.1237	7.6133	84	67	55	196	246	288	1.35906	6.96683e-15	2.9544e-13	up	scaffold_359	285009	286950	-	Zlat_10022791	--	--	--	hypothetical protein GUJ93_ZPchr0014g46932 [Zizania palustris]	--	A0A8J5T7U7_ZIZPA SubName: Full=Uncharacterized protein {ECO:0000313|EMBL:KAG8082197.1};	--	--	--	--	--	--
Zlat_10011528	0.6523	0.7304	0.4448	2.9353	3.2939	2.9278	16	21	12	90	114	111	2.23248	8.9503e-15	3.74476e-13	up	scaffold_689	262518	263867	-	Zlat_10011528	--	K27628 U-box domain-containing protein 12/13 [EC:2.3.2.27] | (RefSeq) protein spotted leaf 11 (A)	ko04075: Plant hormone signal transduction	hypothetical protein GUJ93_ZPchr0010g9047 [Zizania palustris]	PUB16_ARATH RecName: Full=U-box domain-containing protein 16; EC=2.3.2.27; AltName: Full=Plant U-box protein 16; AltName: Full=RING-type E3 ubiquitin transferase PUB16 {ECO:0000305};	A0A8J6BEW8_ZIZPA RecName: Full=U-box domain-containing protein {ECO:0000259|Pfam:PF04564};	FOG: Armadillo/beta-catenin-like repeats	GO:0005737,cytoplasm; GO:0005634,nucleus; GO:0004842,ubiquitin-protein transferase activity; GO:0003674,molecular_function; GO:0003824,catalytic activity; GO:0016740,transferase activity; GO:0019787,ubiquitin-like protein transferase activity; GO:0140096,catalytic activity, acting on a protein; GO:0005575,cellular_component; GO:0005622,intracellular anatomical structure; GO:0110165,cellular anato…	PF04564.18:U-box domain	--	--	--
Zlat_10004916	1.3378	1.3742	1.5639	4.9577	3.7343	3.6739	49	59	63	227	193	208	1.43616	1.37479e-14	5.63483e-13	up	scaffold_1180	19449	30431	-	Zlat_10004916	--	K13430 serine/threonine-protein kinase PBS1 [EC:2.7.11.1] | (RefSeq) serine/threonine-protein kinase PBS1 (A)	ko04626: Plant-pathogen interaction	hypothetical protein GUJ93_ZPchr0005g15523 [Zizania palustris]	ACCR3_ARATH RecName: Full=Putative serine/threonine-protein kinase-like protein CCR3; EC=2.7.11.1; AltName: Full=Protein CRINKLY 4 RELATED 3; Short=AtCRR3; Flags: Precursor;	A0A8J5SK87_ZIZPA RecName: Full=PK_Tyr_Ser-Thr domain-containing protein {ECO:0000259|Pfam:PF07714};	Serine/threonine protein kinase	GO:0016021,integral component of membrane; GO:0005524,ATP binding; GO:0042803,protein homodimerization activity; GO:0106310,protein serine kinase activity; GO:0004674,protein serine/threonine kinase activity; GO:0006468,protein phosphorylation; GO:0000166,nucleotide binding; GO:0003674,molecular_function; GO:0005488,binding; GO:0017076,purine nucleotide binding; GO:0030554,adenyl nucleotide bindi…	PF07714.20:Protein tyrosine and serine/threonine kinase	--	--	--
Zlat_10048614	6.1356	5.0816	5.6326	13.2946	13.5932	11.5225	103	100	104	279	322	299	1.10048	1.6381e-14	6.65595e-13	up	scaffold_3	474796	475719	+	Zlat_10048614	--	K09422 transcription factor MYB, plant | (RefSeq) transcription factor MYB44 (A)	--	hypothetical protein GUJ93_ZPchr0006g46240 [Zizania palustris]	MYB44_ARATH RecName: Full=Transcription factor MYB44 {ECO:0000303|PubMed:11597504}; AltName: Full=Myb-related protein 44 {ECO:0000303|PubMed:11597504}; Short=AtMYB44 {ECO:0000303|PubMed:11597504}; AltName: Full=Myb-related protein R1 {ECO:0000303|PubMed:9678577}; Short=AtMYBR1 {ECO:0000303|PubMed:9678577};	A0A0E0LDT2_ORYPU SubName: Full=Uncharacterized protein {ECO:0000313|EnsemblPlants:OPUNC06G19910.1};	Transcription factor, Myb superfamily	GO:0005634,nucleus; GO:0003700,DNA-binding transcription factor activity; GO:0000981,DNA-binding transcription factor activity, RNA polymerase II-specific; GO:0042802,identical protein binding; GO:0000978,RNA polymerase II cis-regulatory region sequence-specific DNA binding; GO:0043565,sequence-specific DNA binding; GO:0000976,transcription cis-regulatory region binding; GO:0009738,abscisic acid-…	PF00249.34:Myb-like DNA-binding domain	MYB	TF	MYB->MYB
Zlat_10007874	2.145	2.0259	1.6368	4.0904	4.2345	4.5842	112	124	94	267	312	370	1.06587	2.11174e-14	8.55574e-13	up	scaffold_893	186634	190242	+	Zlat_10007874	--	K00924 kinase [EC:2.7.1.-] | (RefSeq) receptor protein kinase TMK1 (A)	ko04075: Plant hormone signal transduction	hypothetical protein GUJ93_ZPchr0013g34370 [Zizania palustris]	TMK1_ARATH RecName: Full=Receptor protein kinase TMK1 {ECO:0000303|PubMed:1332795}; EC=2.7.11.1 {ECO:0000269|PubMed:1332795}; AltName: Full=BARK1-like kinase 1 {ECO:0000303|PubMed:23921992}; AltName: Full=Transmembrane kinase 1 {ECO:0000303|PubMed:1332795}; Flags: Precursor;	A0A8J5X5J8_ZIZPA SubName: Full=Uncharacterized protein {ECO:0000313|EMBL:KAG8097957.1};	--	GO:0005576,extracellular region; GO:0016021,integral component of membrane; GO:0005634,nucleus; GO:0005886,plasma membrane; GO:0005524,ATP binding; GO:0106310,protein serine kinase activity; GO:0004675,transmembrane receptor protein serine/threonine kinase activity; GO:0006468,protein phosphorylation; GO:0007165,signal transduction; GO:0000166,nucleotide binding; GO:0003674,molecular_function; GO…	PF07714.20:Protein tyrosine and serine/threonine kinase	--	--	--
Zlat_10011153	6.2649	7.2531	6.9166	19.5687	21.459	18.0453	42	57	51	164	203	187	1.4361	2.26278e-14	9.1152e-13	up	scaffold_711	100567	102105	+	Zlat_10011153	--	K03676 glutaredoxin 3 | (RefSeq) glutaredoxin-C9 (A)	--	hypothetical protein EJB05_36515, partial [Eragrostis curvula]	GRXS9_ORYSJ RecName: Full=Monothiol glutaredoxin-S9;	A0A5J9UAU9_9POAL RecName: Full=Glutaredoxin domain-containing protein {ECO:0000259|Pfam:PF00462}; Flags: Fragment;	Glutaredoxin and related proteins	GO:0005737,cytoplasm; GO:0005634,nucleus; GO:0051537,2 iron, 2 sulfur cluster binding; GO:0097573,glutathione oxidoreductase activity; GO:0046872,metal ion binding; GO:0003674,molecular_function; GO:0005488,binding; GO:0051536,iron-sulfur cluster binding; GO:0051540,metal cluster binding; GO:0003824,catalytic activity; GO:0015035,protein-disulfide reductase activity; GO:0015036,disulfide oxidored…	PF00462.27:Glutaredoxin	--	--	--
Zlat_10011109	6.6508	5.2824	5.0044	17.5201	13.7336	17.2106	58	54	48	191	169	232	1.4322	2.92817e-14	1.16621e-12	up	scaffold_707	142176	142655	+	Zlat_10011109	--	K20924 cellulose synthase-like protein [EC:2.4.1.-] | (RefSeq) cellulose synthase-like protein D2 (A)	--	hypothetical protein E2562_011721 [Oryza meyeriana var. granulata]	CSLD2_ORYSJ RecName: Full=Cellulose synthase-like protein D2; EC=2.4.1.-; AltName: Full=OsCslD2;	A0A6G1DJ25_9ORYZ SubName: Full=Uncharacterized protein {ECO:0000313|EMBL:KAF0911723.1};	--	GO:0000139,Golgi membrane; GO:0016021,integral component of membrane; GO:0005886,plasma membrane; GO:0016760,cellulose synthase (UDP-forming) activity; GO:0051753,mannan synthase activity; GO:0071555,cell wall organization; GO:0030244,cellulose biosynthetic process; GO:0009833,plant-type primary cell wall biogenesis; GO:0003674,molecular_function; GO:0003824,catalytic activity; GO:0008194,UDP-gly…	PF14570.9:RING/Ubox like zinc-binding domain	--	--	--
Zlat_10017809	3.1009	2.8658	2.5844	18.8108	16.1154	15.2128	12	13	11	91	88	91	2.46102	3.08566e-14	1.22547e-12	up	scaffold_465	105876	107177	+	Zlat_10017809	--	--	--	hypothetical protein GUJ93_ZPchr0008g12567 [Zizania palustris]	--	A0A8J5RKE8_ZIZPA SubName: Full=Uncharacterized protein {ECO:0000313|EMBL:KAG8046615.1};	--	--	--	--	--	--
Zlat_10021694	6.8802	7.0732	7.0575	2.2579	3.1672	2.9673	117	141	132	48	76	78	-1.40786	3.1723e-14	1.25811e-12	down	scaffold_389	88135	96061	+	Zlat_10021694	--	K08232 monodehydroascorbate reductase (NADH) [EC:1.6.5.4] | (RefSeq) monodehydroascorbate reductase 4, peroxisomal (A)	ko00053: Ascorbate and aldarate metabolism; ko01100: Metabolic pathways	hypothetical protein EE612_013190 [Oryza sativa]	MDAR1_ORYSJ RecName: Full=Monodehydroascorbate reductase 1, peroxisomal {ECO:0000305}; Short=OsMDAR1 {ECO:0000303|PubMed:25546583}; Short=OsMDHAR1 {ECO:0000303|PubMed:25546583}; EC=1.6.5.4 {ECO:0000250|UniProtKB:Q652L6};	A0A8J5SUY9_ZIZPA RecName: Full=Pyr_redox_2 domain-containing protein {ECO:0000259|Pfam:PF07992};	Monodehydroascorbate/ferredoxin reductase	GO:0005737,cytoplasm; GO:0016021,integral component of membrane; GO:0005778,peroxisomal membrane; GO:0050660,flavin adenine dinucleotide binding; GO:0016656,monodehydroascorbate reductase (NADH) activity; GO:0016651,oxidoreductase activity, acting on NAD(P)H; GO:0000166,nucleotide binding; GO:0003674,molecular_function; GO:0005488,binding; GO:0036094,small molecule binding; GO:0043167,ion binding…	PF07992.17:Pyridine nucleotide-disulphide oxidoreductase	--	--	--
Zlat_10037890	0.1817	0.124	0.3964	2.325	1.8795	1.7628	5	4	12	80	73	75	2.99621	1.32157e-13	5.05608e-12	up	scaffold_102	283871	285385	-	Zlat_10037890	--	K20624 12-hydroxyjasmonoyl-L-amino acid 12-hydroxylase / fatty acid hydroxylase [EC:1.14.14.49] | (RefSeq) cytochrome P450 94C1 (A)	--	hypothetical protein GUJ93_ZPchr0009g616 [Zizania palustris]	C94C1_ARATH RecName: Full=Cytochrome P450 94C1 {ECO:0000305}; EC=1.14.14.49 {ECO:0000269|PubMed:22215670, ECO:0000269|PubMed:26164240}; AltName: Full=12-hydroxyjasmonoyl-L-amino acid 12-hydroxylase {ECO:0000303|PubMed:22215670};	A0A8J5UYZ8_ZIZPA SubName: Full=Uncharacterized protein {ECO:0000313|EMBL:KAG8050657.1};	Cytochrome P450 CYP4/CYP19/CYP26 subfamilies	GO:0005789,endoplasmic reticulum membrane; GO:0016021,integral component of membrane; GO:0043231,intracellular membrane-bounded organelle; GO:0018685,alkane 1-monooxygenase activity; GO:0020037,heme binding; GO:0005506,iron ion binding; GO:0009611,response to wounding; GO:0003674,molecular_function; GO:0003824,catalytic activity; GO:0004497,monooxygenase activity; GO:0016491,oxidoreductase activi…	PF00067.25:Cytochrome P450	--	--	--
Zlat_10021931	5.6358	6.3869	5.9469	2.6984	2.0699	3.1403	137	182	159	82	71	118	-1.27308	1.62237e-13	6.1155e-12	down	scaffold_354	339518	344887	+	Zlat_10021931	--	--	--	hypothetical protein GUJ93_ZPchr0006g40939 [Zizania palustris]	CYND4_CYNDA RecName: Full=Berberine bridge enzyme-like Cyn d 4 {ECO:0000305}; AltName: Full=60 kDa pollen antigen {ECO:0000303|PubMed:8828524, ECO:0000303|PubMed:8900140}; Short=BG60 {ECO:0000303|PubMed:20080962, ECO:0000303|PubMed:8828524, ECO:0000303|PubMed:8900140}; AltName: Full=Cyn d BG60 {ECO:0000303|PubMed:20080962}; AltName: Full=FAD-linked oxidoreductase BG60 {ECO:0000312|EMBL:AAS02108.1…	A0A8J5W3B8_ZIZPA SubName: Full=Uncharacterized protein {ECO:0000313|EMBL:KAG8075543.1};	--	GO:0071949,FAD binding; GO:0016491,oxidoreductase activity; GO:0000166,nucleotide binding; GO:0003674,molecular_function; GO:0005488,binding; GO:0036094,small molecule binding; GO:0043167,ion binding; GO:0043168,anion binding; GO:0050660,flavin adenine dinucleotide binding; GO:0097159,organic cyclic compound binding; GO:1901265,nucleoside phosphate binding; GO:1901363,heterocyclic compound bindin…	PF01565.26:FAD binding domain	--	--	--
Zlat_10009963	34.9818	27.1291	24.9107	68.2948	62.064	56.4982	143	130	112	349	358	357	1.01612	1.72323e-13	6.46109e-12	up	scaffold_734	183977	184201	+	Zlat_10009963	--	--	--	--	--	--	--	--	--	--	--	--
Zlat_10009020	5.5952	4.8841	5.8562	14.5724	12.0801	11.4906	86	88	99	280	262	273	1.13184	2.40888e-13	8.97212e-12	up	scaffold_810	83052	86007	+	Zlat_10009020	--	--	--	hypothetical protein GUJ93_ZPchr0008g12653 [Zizania palustris]	--	A0A8J5V1Q5_ZIZPA SubName: Full=Uncharacterized protein {ECO:0000313|EMBL:KAG8046935.1};	--	--	--	--	--	--
Zlat_10006555	0.7948	0.7345	1.0238	4.1327	4.3184	4.4135	12	13	17	78	92	103	2.24401	2.88225e-13	1.06089e-11	up	scaffold_966	30070	31995	+	Zlat_10006555	--	--	--	hypothetical protein GUJ93_ZPchr0013g37759 [Zizania palustris]	--	A0A8J5WSV7_ZIZPA SubName: Full=Uncharacterized protein {ECO:0000313|EMBL:KAG8096293.1};	--	--	PF05553.14:Cotton fibre expressed protein	--	--	--
Zlat_10019424	6.0835	7.9905	6.4091	16.7621	19.1612	14.8679	63	97	73	217	280	238	1.21249	3.2623e-13	1.19765e-11	up	scaffold_419	465167	465812	+	Zlat_10019424	--	K01723 hydroperoxide dehydratase [EC:4.2.1.92] | (RefSeq) allene oxide synthase 3 (A)	ko00592: alpha-Linolenic acid metabolism; ko01100: Metabolic pathways; ko01110: Biosynthesis of secondary metabolites	hypothetical protein GUJ93_ZPchr0121g65 [Zizania palustris]	C74A3_ORYSJ RecName: Full=Allene oxide synthase 3; EC=4.2.1.92; AltName: Full=Cytochrome P450 74A3; AltName: Full=Hydroperoxide dehydrase 3;	A0A8J5RTA2_ZIZPA SubName: Full=Uncharacterized protein {ECO:0000313|EMBL:KAG8044454.1};	--	GO:0009978,allene oxide synthase activity; GO:0020037,heme binding; GO:0005506,iron ion binding; GO:0004497,monooxygenase activity; GO:0016491,oxidoreductase activity; GO:0016705,oxidoreductase activity, acting on paired donors, with incorporation or reduction of molecular oxygen; GO:0006633,fatty acid biosynthetic process; GO:0031408,oxylipin biosynthetic process; GO:0016125,sterol metabolic pro…	--	--	--	--
Zlat_10017723	0.2319	0.1978	0.1171	1.649	1.1322	1.4003	9	9	5	80	62	84	2.84955	3.40455e-13	1.24339e-11	up	scaffold_456	342341	346064	-	Zlat_10017723	--	K27628 U-box domain-containing protein 12/13 [EC:2.3.2.27] | (RefSeq) SPL11; E3 ubiquitin-protein ligase SPL11 (A)	ko04075: Plant hormone signal transduction	hypothetical protein GUJ93_ZPchr0002g23508 [Zizania palustris]	PUB19_ARATH RecName: Full=U-box domain-containing protein 19; EC=2.3.2.27; AltName: Full=Plant U-box protein 19; AltName: Full=RING-type E3 ubiquitin transferase PUB19 {ECO:0000305};	A0A8J5VEC3_ZIZPA RecName: Full=U-box domain-containing protein {ECO:0000259|Pfam:PF04564};	FOG: Armadillo/beta-catenin-like repeats	GO:0005737,cytoplasm; GO:0005634,nucleus; GO:0004842,ubiquitin-protein transferase activity; GO:0010029,regulation of seed germination; GO:0003674,molecular_function; GO:0003824,catalytic activity; GO:0016740,transferase activity; GO:0019787,ubiquitin-like protein transferase activity; GO:0140096,catalytic activity, acting on a protein; GO:0007275,multicellular organism development; GO:0008150,bi…	PF04564.18:U-box domain	--	--	--
Zlat_10008458	8.1441	8.6649	8.3614	4.1358	4.3773	4.8543	178	222	201	113	135	164	-1.00076	1.06959e-12	3.75999e-11	down	scaffold_840	148204	151339	+	Zlat_10008458	--	K00660 chalcone synthase [EC:2.3.1.74] | (RefSeq) chalcone synthase 1 (A)	ko00941: Flavonoid biosynthesis; ko00960: Tropane, piperidine and pyridine alkaloid biosynthesis; ko01100: Metabolic pathways; ko01110: Biosynthesis of secondary metabolites; ko04712: Circadian rhythm - plant	hypothetical protein GUJ93_ZPchr0011g27596 [Zizania palustris]	CHS1_ORYSI RecName: Full=Chalcone synthase 1; Short=OsCHS1; EC=2.3.1.74; AltName: Full=Naregenin-chalcone synthase;	A0A8J5WK69_ZIZPA SubName: Full=Uncharacterized protein {ECO:0000313|EMBL:KAG8089912.1};	--	GO:0102128,chalcone synthase activity; GO:0016210,naringenin-chalcone synthase activity; GO:0009813,flavonoid biosynthetic process; GO:0003674,molecular_function; GO:0003824,catalytic activity; GO:0016740,transferase activity; GO:0016746,acyltransferase activity; GO:0016747,acyltransferase activity, transferring groups other than amino-acyl groups; GO:0008150,biological_process; GO:0008152,metabo…	PF00195.22:Chalcone and stilbene synthases, N-terminal domain	--	--	--
Zlat_10022886	2.6951	1.8569	2.4504	7.8772	9.1824	8.5164	26	21	26	95	125	127	1.78868	1.20958e-12	4.23625e-11	up	scaffold_350	447260	448432	+	Zlat_10022886	--	--	--	hypothetical protein GUJ93_ZPchr0006g40778 [Zizania palustris]	EPFL1_ARATH RecName: Full=EPIDERMAL PATTERNING FACTOR-like protein 1 {ECO:0000303|PubMed:19435754}; Short=EPF-like protein 1; Contains: RecName: Full=MEPFL1 {ECO:0000305}; Flags: Precursor;	A0A8J5W384_ZIZPA RecName: Full=Epidermal patterning factor-like protein {ECO:0000256|RuleBase:RU367102};	--	GO:0005576,extracellular region; GO:0010052,guard cell differentiation; GO:0010374,stomatal complex development; GO:0007275,multicellular organism development; GO:0008150,biological_process; GO:0009653,anatomical structure morphogenesis; GO:0009791,post-embryonic development; GO:0009888,tissue development; GO:0009987,cellular process; GO:0010016,shoot system morphogenesis; GO:0010103,stomatal com…	PF17181.7:Epidermal patterning factor proteins	--	--	--
Zlat_10002464	8.3983	9.6995	10.1027	21.8081	20.6021	23.07	65	88	86	211	225	276	1.12177	1.28004e-12	4.47743e-11	up	scaffold_1811	826	15683	-	Zlat_10002464	--	K09422 transcription factor MYB, plant | (RefSeq) myb-related protein Myb4-like (A)	--	hypothetical protein GUJ93_ZPchr0002g25287 [Zizania palustris]	MYB30_ORYSJ RecName: Full=Transcription factor MYB30 {ECO:0000305}; Short=OsMYB30 {ECO:0000303|PubMed:18987217};	A0A8J5VH89_ZIZPA SubName: Full=Uncharacterized protein {ECO:0000313|EMBL:KAG8060226.1};	Transcription factor, Myb superfamily	GO:0005634,nucleus; GO:0003677,DNA binding; GO:0003674,molecular_function; GO:0003676,nucleic acid binding; GO:0005488,binding; GO:0097159,organic cyclic compound binding; GO:1901363,heterocyclic compound binding; GO:0005575,cellular_component; GO:0005622,intracellular anatomical structure; GO:0043226,organelle; GO:0043227,membrane-bounded organelle; GO:0043229,intracellular organelle; GO:0043231…	PF00249.34:Myb-like DNA-binding domain	MYB	TF	MYB->MYB
Zlat_10022539	3.8973	4.6545	4.4156	11.8947	9.5605	9.542	65	91	81	248	225	246	1.15934	1.45539e-12	5.07188e-11	up	scaffold_381	260481	261616	+	Zlat_10022539	--	K18835 WRKY transcription factor 2 | (RefSeq) probable WRKY transcription factor 2 (A)	ko04626: Plant-pathogen interaction	hypothetical protein GUJ93_ZPchr0005g14969 [Zizania palustris]	WR451_ORYSJ RecName: Full=Transcription factor WRKY45-1 {ECO:0000303|PubMed:19700558}; Short=OsWRKY45-1 {ECO:0000303|PubMed:19700558}; AltName: Full=OsWRKY45 {ECO:0000303|PubMed:15618416}; AltName: Full=WRKY transcription factor 45-2 {ECO:0000303|PubMed:19700558};	A0A8J5SVW7_ZIZPA RecName: Full=WRKY domain-containing protein {ECO:0000259|Pfam:PF03106};	--	GO:0005634,nucleus; GO:0003700,DNA-binding transcription factor activity; GO:0043565,sequence-specific DNA binding; GO:0006952,defense response; GO:0009788,negative regulation of abscisic acid-activated signaling pathway; GO:1900425,negative regulation of defense response to bacterium; GO:0080148,negative regulation of response to water deprivation; GO:0080151,positive regulation of salicylic aci…	PF03106.18:WRKY DNA -binding domain	WRKY	TF	WRKY
Zlat_10028559	2.0015	1.5651	0.9099	8.9393	8.9834	9.2797	12	11	6	67	76	86	2.52439	1.66378e-12	5.78381e-11	up	scaffold_237	339689	340176	+	Zlat_10028559	--	--	--	hypothetical protein GUJ93_ZPchr0006g46198 [Zizania palustris]	FLZ2_ARATH RecName: Full=FCS-Like Zinc finger 2 {ECO:0000303|PubMed:24901469};	A0A8J5SGD6_ZIZPA RecName: Full=FLZ-type domain-containing protein {ECO:0000259|Pfam:PF04570};	--	GO:0019900,kinase binding; GO:0046872,metal ion binding; GO:0009749,response to glucose; GO:1905582,response to mannose; GO:0042594,response to starvation; GO:0009744,response to sucrose; GO:0003674,molecular_function; GO:0005488,binding; GO:0005515,protein binding; GO:0019899,enzyme binding; GO:0043167,ion binding; GO:0043169,cation binding; GO:0008150,biological_process; GO:0009743,response to …	PF04570.17:zinc-finger of the FCS-type, C2-C2	--	--	--
Zlat_10045082	0.273	0.2329	0.0993	2.5334	2.2057	2.5081	5	5	2	58	57	71	3.50074	1.82263e-12	6.30487e-11	up	scaffold_40	41546	43441	+	Zlat_10045082	--	K27605 rhomboid-like protein, plant [EC:3.4.21.105] | (RefSeq) RHOMBOID-like protein 2 (A)	--	RHOMBOID-like protein 2 [Oryza brachyantha]	RBL2_ARATH RecName: Full=RHOMBOID-like protein 2 {ECO:0000303|PubMed:16223493, ECO:0000303|PubMed:17181860}; Short=AtRBL2 {ECO:0000303|PubMed:16223493, ECO:0000303|PubMed:17181860}; EC=3.4.21.105 {ECO:0000269|PubMed:16223493};	A0A0E0R1I3_ORYRU RecName: Full=RHOMBOID-like protein {ECO:0000256|RuleBase:RU362115}; EC=3.4.21.- {ECO:0000256|RuleBase:RU362115}; AltName: Full=Rhomboid-like protein {ECO:0000256|RuleBase:RU362115};	Rhomboid family proteins	GO:0005794,Golgi apparatus; GO:0000139,Golgi membrane; GO:0016021,integral component of membrane; GO:0009506,plasmodesma; GO:0004252,serine-type endopeptidase activity; GO:0006508,proteolysis; GO:0003674,molecular_function; GO:0003824,catalytic activity; GO:0004175,endopeptidase activity; GO:0008233,peptidase activity; GO:0008236,serine-type peptidase activity; GO:0016787,hydrolase activity; GO:0…	PF01694.25:Rhomboid family	--	--	--
Zlat_10041207	35.8555	44.0923	48.8046	23.1889	18.6118	19.6353	684	986	1024	553	501	579	-1.16054	2.20023e-12	7.5646e-11	down	scaffold_66	738157	739206	+	Zlat_10041207	--	K20604 mitogen-activated protein kinase kinase 9 [EC:2.7.12.2] | (RefSeq) mitogen-activated protein kinase kinase 9 (A)	ko04016: MAPK signaling pathway - plant	hypothetical protein GUJ93_ZPchr0013g35167 [Zizania palustris]	M2K9_ARATH RecName: Full=Mitogen-activated protein kinase kinase 9; Short=AtMKK9; Short=MAP kinase kinase 9; EC=2.7.12.2;	A0A8J5WVS0_ZIZPA RecName: Full=Protein kinase domain-containing protein {ECO:0000259|Pfam:PF00069};	Mitogen-activated protein kinase kinase (MAP2K)	GO:0005737,cytoplasm; GO:0005634,nucleus; GO:0005524,ATP binding; GO:0004708,MAP kinase kinase activity; GO:0030295,protein kinase activator activity; GO:0106310,protein serine kinase activity; GO:0004674,protein serine/threonine kinase activity; GO:0004713,protein tyrosine kinase activity; GO:0010120,camalexin biosynthetic process; GO:0071456,cellular response to hypoxia; GO:0009693,ethylene bio…	PF00069.28:Protein kinase domain	--	--	--
Zlat_10001764	1.8698	1.9938	2.3375	7.572	8.9442	8.6185	16	20	22	81	108	114	1.92781	2.52582e-12	8.6e-11	up	scaffold_2057	171	1574	-	Zlat_10001764	--	K08235 xyloglucan:xyloglucosyl transferase [EC:2.4.1.207] | (RefSeq) probable xyloglucan endotransglucosylase/hydrolase protein 30 (A)	--	xyloglucan endotransglucosylase/hydrolasev protein 30 precursor, partial [Oryza sativa Indica Group]	XTH30_ARATH RecName: Full=Probable xyloglucan endotransglucosylase/hydrolase protein 30; Short=At-XTH30; Short=XTH-30; EC=2.4.1.207; Flags: Precursor;	A6MZP8_ORYSI SubName: Full=Xyloglucan endotransglucosylase/hydrolasev protein 30 {ECO:0000313|EMBL:ABR25468.1}; Flags: Fragment;	--	GO:0048046,apoplast; GO:0004553,hydrolase activity, hydrolyzing O-glycosyl compounds; GO:0030247,polysaccharide binding; GO:0016762,xyloglucan:xyloglucosyl transferase activity; GO:0042546,cell wall biogenesis; GO:0071555,cell wall organization; GO:0010411,xyloglucan metabolic process; GO:0003674,molecular_function; GO:0003824,catalytic activity; GO:0016787,hydrolase activity; GO:0016798,hydrolas…	PF00722.24:Glycosyl hydrolases family 16	--	--	--
Zlat_10022133	1.0254	1.6313	1.4615	4.0793	3.2407	3.9804	37	69	58	184	165	222	1.3547	2.60617e-12	8.85218e-11	up	scaffold_355	474199	476184	-	Zlat_10022133	--	--	--	hypothetical protein GUJ93_ZPchr0007g5238 [Zizania palustris]	COBL7_ARATH RecName: Full=COBRA-like protein 7; Flags: Precursor;	A0A8J5TD92_ZIZPA SubName: Full=Uncharacterized protein {ECO:0000313|EMBL:KAG8079238.1};	--	GO:0031225,anchored component of membrane; GO:0046658,anchored component of plasma membrane; GO:0005768,endosome; GO:0005794,Golgi apparatus; GO:0009506,plasmodesma; GO:0005802,trans-Golgi network; GO:0010215,cellulose microfibril organization; GO:0008150,biological_process; GO:0009664,plant-type cell wall organization; GO:0009832,plant-type cell wall biogenesis; GO:0009987,cellular process; GO:0…	PF04833.18:COBRA-like protein	--	--	--
Zlat_10042524	10.6441	11.2308	11.7151	23.4152	27.1955	24.1918	76	94	92	209	274	267	1.06353	3.24796e-12	1.09397e-10	up	scaffold_49	936114	936506	+	Zlat_10042524	--	K03676 glutaredoxin 3 | (RefSeq) glutaredoxin-C9 (A)	--	hypothetical protein EJB05_36515, partial [Eragrostis curvula]	GRXS9_ORYSJ RecName: Full=Monothiol glutaredoxin-S9;	A0A5J9UAU9_9POAL RecName: Full=Glutaredoxin domain-containing protein {ECO:0000259|Pfam:PF00462}; Flags: Fragment;	Glutaredoxin and related proteins	GO:0005737,cytoplasm; GO:0005634,nucleus; GO:0051537,2 iron, 2 sulfur cluster binding; GO:0097573,glutathione oxidoreductase activity; GO:0046872,metal ion binding; GO:0003674,molecular_function; GO:0005488,binding; GO:0051536,iron-sulfur cluster binding; GO:0051540,metal cluster binding; GO:0003824,catalytic activity; GO:0015035,protein-disulfide reductase activity; GO:0015036,disulfide oxidored…	PF00462.27:Glutaredoxin	--	--	--
Zlat_10043240	1.478	1.8695	1.3206	3.5264	3.8646	4.1378	58	86	57	173	214	251	1.21126	3.42028e-12	1.14789e-10	up	scaffold_56	788056	790731	+	Zlat_10043240	--	K13457 disease resistance protein RPM1 | (RefSeq) disease resistance protein RPM1 (A)	ko04626: Plant-pathogen interaction	putative disease resistance protein At1g50180 [Lolium rigidum]	DRL4_ARATH RecName: Full=Putative disease resistance protein At1g50180;	A0A5J9U6S1_9POAL SubName: Full=Uncharacterized protein {ECO:0000313|EMBL:TVU19264.1}; Flags: Fragment;	Apoptotic ATPase	GO:0009506,plasmodesma; GO:0043531,ADP binding; GO:0005524,ATP binding; GO:0006952,defense response; GO:0051707,response to other organism; GO:0000166,nucleotide binding; GO:0003674,molecular_function; GO:0005488,binding; GO:0017076,purine nucleotide binding; GO:0030554,adenyl nucleotide binding; GO:0032553,ribonucleotide binding; GO:0032555,purine ribonucleotide binding; GO:0032559,adenyl ribonu…	PF00931.25:NB-ARC domain	--	--	--
Zlat_10013280	0.6327	0.3238	1.1504	5.7694	5.6492	6.3849	5	3	10	57	63	78	2.999	3.44263e-12	1.15265e-10	up	scaffold_630	298174	299322	-	Zlat_10013280	--	--	--	hypothetical protein GUJ93_ZPchr0002g23660 [Zizania palustris]	ERF25_ARATH RecName: Full=Ethylene-responsive transcription factor ERF025;	A0A8J5VGY0_ZIZPA RecName: Full=AP2/ERF domain-containing protein {ECO:0000259|Pfam:PF00847};	--	GO:0005634,nucleus; GO:0003700,DNA-binding transcription factor activity; GO:0000976,transcription cis-regulatory region binding; GO:0050832,defense response to fungus; GO:0009873,ethylene-activated signaling pathway; GO:0019760,glucosinolate metabolic process; GO:0003674,molecular_function; GO:0140110,transcription regulator activity; GO:0001067,transcription regulatory region nucleic acid bindi…	--	--	--	--
Zlat_10031517	7.7622	8.3524	9.7842	18.6279	20.8786	16.6057	88	111	122	264	334	291	1.02117	4.09346e-12	1.36407e-10	up	scaffold_186	432556	452564	-	Zlat_10031517	--	K09286 EREBP-like factor | (RefSeq) ethylene-responsive transcription factor 8 (A)	--	hypothetical protein GUJ93_ZPchr0001g31559 [Zizania palustris]	RSS3_ORYSJ RecName: Full=Protein RICE SALT SENSITIVE 3 {ECO:0000303|PubMed:23715469};	A0A8J5VPH2_ZIZPA SubName: Full=Uncharacterized protein {ECO:0000313|EMBL:KAG8055113.1};	--	GO:0005737,cytoplasm; GO:0005634,nucleus; GO:0005575,cellular_component; GO:0005622,intracellular anatomical structure; GO:0110165,cellular anatomical entity; GO:0043226,organelle; GO:0043227,membrane-bounded organelle; GO:0043229,intracellular organelle; GO:0043231,intracellular membrane-bounded organelle	--	AP2/ERF-ERF	TF	AP2/ERF->AP2/ERF-ERF
Zlat_10026371	6.1157	8.9735	11.3433	29.9401	27.9114	23.5805	25	43	51	153	161	149	1.52011	4.54294e-12	1.50671e-10	up	scaffold_283	458884	459108	-	Zlat_10026371	--	K09422 transcription factor MYB, plant | (RefSeq) myb-related protein Myb4-like (A)	--	hypothetical protein GUJ93_ZPchr0006g42295 [Zizania palustris]	MYB30_ORYSJ RecName: Full=Transcription factor MYB30 {ECO:0000305}; Short=OsMYB30 {ECO:0000303|PubMed:18987217};	A0A8J5S982_ZIZPA SubName: Full=Uncharacterized protein {ECO:0000313|EMBL:KAG8071501.1};	--	GO:0005634,nucleus; GO:0003677,DNA binding; GO:0003674,molecular_function; GO:0003676,nucleic acid binding; GO:0005488,binding; GO:0097159,organic cyclic compound binding; GO:1901363,heterocyclic compound binding; GO:0005575,cellular_component; GO:0005622,intracellular anatomical structure; GO:0043226,organelle; GO:0043227,membrane-bounded organelle; GO:0043229,intracellular organelle; GO:0043231…	--	--	--	--
Zlat_10024885	2.4258	2.594	2.0813	5.5208	5.2542	5.5479	71	89	67	202	217	251	1.10934	5.72135e-12	1.88423e-10	up	scaffold_302	424846	428241	-	Zlat_10024885	--	K20843 hydroxyproline O-galactosyltransferase 2/3/4/5/6 [EC:2.4.1.-] | (RefSeq) probable beta-1,3-galactosyltransferase 19 (A)	--	hypothetical protein GUJ93_ZPchr0013g35159 [Zizania palustris]	B3GTJ_ARATH RecName: Full=Hydroxyproline O-galactosyltransferase GALT6 {ECO:0000303|PubMed:26690932}; EC=2.4.1.- {ECO:0000269|PubMed:26690932}; AltName: Full=Beta-1,3-galactosyltransferase 19 {ECO:0000305};	A0A8J6BZZ4_ZIZPA RecName: Full=Galectin domain-containing protein {ECO:0000259|Pfam:PF00337};	Galactosyltransferases	GO:0005794,Golgi apparatus; GO:0000139,Golgi membrane; GO:0016021,integral component of membrane; GO:0030246,carbohydrate binding; GO:0008378,galactosyltransferase activity; GO:0016757,glycosyltransferase activity; GO:1990714,hydroxyproline O-galactosyltransferase activity; GO:0010405,arabinogalactan protein metabolic process; GO:0048354,mucilage biosynthetic process involved in seed coat develop…	PF00337.25:Galactoside-binding lectin	--	--	--
Zlat_10006567	3.4875	1.9403	4.1359	11.4016	12.8948	11.6732	23	15	30	94	120	119	1.8315	5.74041e-12	1.8883e-10	up	scaffold_972	80561	80923	-	Zlat_10006567	--	--	--	hypothetical protein OsI_05962 [Oryza sativa Indica Group]	--	A0A0E0CG14_9ORYZ SubName: Full=Uncharacterized protein {ECO:0000313|EnsemblPlants:OMERI02G05630.1};	--	--	--	--	--	--
Zlat_10031512	2.1259	1.7347	2.269	5.6192	5.1092	5.7104	46	44	54	152	156	191	1.33674	5.84951e-12	1.91747e-10	up	scaffold_186	423610	424800	-	Zlat_10031512	--	K13457 disease resistance protein RPM1 | (RefSeq) disease resistance protein RPM1 (A)	ko04626: Plant-pathogen interaction	hypothetical protein GUJ93_ZPchr0001g31120 [Zizania palustris]	DRL34_ARATH RecName: Full=Probable disease resistance protein At5g45440;	A0A8J5RX66_ZIZPA RecName: Full=NB-ARC domain-containing protein {ECO:0000259|Pfam:PF00931};	--	GO:0043531,ADP binding; GO:0005524,ATP binding; GO:0006952,defense response; GO:0000166,nucleotide binding; GO:0003674,molecular_function; GO:0005488,binding; GO:0017076,purine nucleotide binding; GO:0030554,adenyl nucleotide binding; GO:0032553,ribonucleotide binding; GO:0032555,purine ribonucleotide binding; GO:0032559,adenyl ribonucleotide binding; GO:0036094,small molecule binding; GO:0043167…	PF00931.25:NB-ARC domain	--	--	--
Zlat_10037989	6.579	10.9876	11.3736	24.2385	19.8317	21.8204	71	139	135	327	302	364	1.08582	9.98141e-12	3.1902e-10	up	scaffold_90	77023	94394	-	Zlat_10037989	--	K17604 zinc finger SWIM domain-containing protein 3 | (RefSeq) protein FAR1-RELATED SEQUENCE 5 isoform X1 (A)	--	GATA transcription factor 10 [Brachypodium distachyon]	GATA8_ARATH RecName: Full=GATA transcription factor 8;	I1IDP3_BRADI RecName: Full=GATA-type domain-containing protein {ECO:0000259|PROSITE:PS50114};	GATA-4/5/6 transcription factors	GO:0005634,nucleus; GO:0003700,DNA-binding transcription factor activity; GO:0000976,transcription cis-regulatory region binding; GO:0008270,zinc ion binding; GO:0030154,cell differentiation; GO:0007623,circadian rhythm; GO:0045893,positive regulation of DNA-templated transcription; GO:0009845,seed germination; GO:0003674,molecular_function; GO:0140110,transcription regulator activity; GO:0001067…	PF00320.30:GATA zinc finger	C2C2-GATA	TF	C2C2->C2C2-GATA
Zlat_10012135	1.7176	1.332	1.4197	3.997	4.6476	3.8891	44	40	40	128	168	154	1.40358	1.33966e-11	4.2337e-10	up	scaffold_659	152304	153713	-	Zlat_10012135	--	K20716 mitogen-activated protein kinase kinase kinase 17/18 | (RefSeq) mitogen-activated protein kinase kinase kinase ANP1 (A)	ko04016: MAPK signaling pathway - plant	hypothetical protein GUJ93_ZPchr0007g4370 [Zizania palustris]	M3K17_ARATH RecName: Full=Mitogen-activated protein kinase kinase kinase 17 {ECO:0000303|PubMed:25720833}; EC=2.7.11.25 {ECO:0000250|UniProtKB:Q9ZVP5, ECO:0000255|PROSITE-ProRule:PRU00159};	A0A8J5VXU4_ZIZPA RecName: Full=Protein kinase domain-containing protein {ECO:0000259|Pfam:PF00069};	MEKK and related serine/threonine protein kinases	GO:0005634,nucleus; GO:0005524,ATP binding; GO:0004709,MAP kinase kinase kinase activity; GO:0004672,protein kinase activity; GO:0019901,protein kinase binding; GO:0106310,protein serine kinase activity; GO:0004674,protein serine/threonine kinase activity; GO:0009738,abscisic acid-activated signaling pathway; GO:0006468,protein phosphorylation; GO:0009737,response to abscisic acid; GO:0006970,res…	PF00069.28:Protein kinase domain	--	--	--
Zlat_10000440	11.5257	10.8356	8.5545	25.5898	26.3378	30.2821	49	54	40	136	158	199	1.32563	1.79274e-11	5.59644e-10	up	scaffold_2927	3111	3696	-	Zlat_10000440	--	--	--	hypothetical protein GUJ93_ZPchr0008g11446 [Zizania palustris]	--	A0A8J5RNQ4_ZIZPA RecName: Full=14_3_3 domain-containing protein {ECO:0000259|Pfam:PF00244};	--	--	--	--	--	--
novel.395	0.0907	0.0774	0.3298	3.0465	4.6268	3.6957	1	1	4	42	72	63	4.42133	1.99897e-11	6.20584e-10	up	scaffold_15	1536255	1536861	.	--	--	--	--	hypothetical protein GUJ93_ZPchr0013g36850 [Zizania palustris]	--	A0A8J5WSS6_ZIZPA SubName: Full=Uncharacterized protein {ECO:0000313|EMBL:KAG8097145.1};	--	--	--	--	--	--
Zlat_10018316	20.2955	20.4992	18.0099	10.0008	9.6654	7.8779	125	148	122	77	84	75	-1.19003	2.23319e-11	6.88744e-10	down	scaffold_468	347247	359065	-	Zlat_10018316	--	--	--	hypothetical protein GUJ93_ZPchr0006g42401 [Zizania palustris]	--	A0A8J5SUJ7_ZIZPA SubName: Full=Uncharacterized protein {ECO:0000313|EMBL:KAG8071797.1};	--	--	PF04783.15:Protein of unknown function (DUF630)	--	--	--
Zlat_10014705	13.4905	13.1963	12.2656	29.6408	32.633	25.8333	75	86	75	206	256	222	1.08609	2.45882e-11	7.54199e-10	up	scaffold_572	148557	148862	-	Zlat_10014705	--	K09422 transcription factor MYB, plant | (RefSeq) transcription factor MYB44 (A)	--	hypothetical protein GUJ93_ZPchr0006g46240 [Zizania palustris]	--	A0A8J5T149_ZIZPA SubName: Full=Uncharacterized protein {ECO:0000313|EMBL:KAG8075187.1};	--	--	--	--	--	--
Zlat_10008446	0.7339	0.7826	1.1677	3.7181	3.2939	4.7477	12	15	21	76	76	120	2.04036	3.42381e-11	1.03331e-09	up	scaffold_840	14938	16047	-	Zlat_10008446	--	K08235 xyloglucan:xyloglucosyl transferase [EC:2.4.1.207] | (RefSeq) probable xyloglucan endotransglucosylase/hydrolase (A)	--	hypothetical protein GUJ93_ZPchr0011g27377 [Zizania palustris]	XTH_WHEAT RecName: Full=Probable xyloglucan endotransglucosylase/hydrolase; EC=2.4.1.207; Flags: Precursor;	A0A8J5WF88_ZIZPA RecName: Full=Xyloglucan endotransglucosylase/hydrolase {ECO:0000256|RuleBase:RU361120}; EC=2.4.1.207 {ECO:0000256|RuleBase:RU361120};	--	GO:0048046,apoplast; GO:0004553,hydrolase activity, hydrolyzing O-glycosyl compounds; GO:0030247,polysaccharide binding; GO:0016762,xyloglucan:xyloglucosyl transferase activity; GO:0042546,cell wall biogenesis; GO:0071555,cell wall organization; GO:0010411,xyloglucan metabolic process; GO:0003674,molecular_function; GO:0003824,catalytic activity; GO:0016787,hydrolase activity; GO:0016798,hydrolas…	PF00722.24:Glycosyl hydrolases family 16	--	--	--
Zlat_10006847	0.9409	1.204	1.1516	3.2711	3.0775	3.6053	26	39	35	113	120	154	1.49873	3.4777e-11	1.04733e-09	up	scaffold_942	36523	38043	+	Zlat_10006847	--	K01723 hydroperoxide dehydratase [EC:4.2.1.92] | (RefSeq) allene oxide synthase 4 (A)	ko00592: alpha-Linolenic acid metabolism; ko01100: Metabolic pathways; ko01110: Biosynthesis of secondary metabolites	hypothetical protein GUJ93_ZPchr0002g25233 [Zizania palustris]	C74A4_ORYSJ RecName: Full=Allene oxide synthase 4; EC=4.2.1.92; AltName: Full=Cytochrome P450 74A4; AltName: Full=Hydroperoxide dehydrase 4;	A0A8J5S1Y2_ZIZPA SubName: Full=Uncharacterized protein {ECO:0000313|EMBL:KAG8058469.1};	--	GO:0009978,allene oxide synthase activity; GO:0020037,heme binding; GO:0005506,iron ion binding; GO:0004497,monooxygenase activity; GO:0016491,oxidoreductase activity; GO:0016705,oxidoreductase activity, acting on paired donors, with incorporation or reduction of molecular oxygen; GO:0006633,fatty acid biosynthetic process; GO:0031408,oxylipin biosynthetic process; GO:0016125,sterol metabolic pro…	PF00067.25:Cytochrome P450	--	--	--
Zlat_10022487	1.9835	1.269	1.5216	5.4045	4.6123	5.3733	32	24	27	109	105	134	1.60967	5.03794e-11	1.50753e-09	up	scaffold_343	399465	400352	+	Zlat_10022487	--	K09422 transcription factor MYB, plant | (RefSeq) transcription factor MYB44 (A)	--	hypothetical protein GUJ93_ZPchr0006g41754 [Zizania palustris]	MYB44_ARATH RecName: Full=Transcription factor MYB44 {ECO:0000303|PubMed:11597504}; AltName: Full=Myb-related protein 44 {ECO:0000303|PubMed:11597504}; Short=AtMYB44 {ECO:0000303|PubMed:11597504}; AltName: Full=Myb-related protein R1 {ECO:0000303|PubMed:9678577}; Short=AtMYBR1 {ECO:0000303|PubMed:9678577};	A0A8J5TAP9_ZIZPA SubName: Full=Uncharacterized protein {ECO:0000313|EMBL:KAG8070086.1};	Transcription factor, Myb superfamily	GO:0005634,nucleus; GO:0003700,DNA-binding transcription factor activity; GO:0000981,DNA-binding transcription factor activity, RNA polymerase II-specific; GO:0042802,identical protein binding; GO:0000978,RNA polymerase II cis-regulatory region sequence-specific DNA binding; GO:0043565,sequence-specific DNA binding; GO:0000976,transcription cis-regulatory region binding; GO:0009738,abscisic acid-…	PF00249.34:Myb-like DNA-binding domain	MYB	TF	MYB->MYB
Zlat_10035339	8.3689	7.5969	6.731	17.6805	15.9676	16.4505	78	83	69	206	210	237	1.05359	7.09102e-11	2.08859e-09	up	scaffold_133	520655	521167	+	Zlat_10035339	--	--	--	hypothetical protein GUJ93_ZPchr0003g17860 [Zizania palustris]	--	A0A8J5SX51_ZIZPA RecName: Full=VQ domain-containing protein {ECO:0000259|Pfam:PF05678};	--	--	PF05678.17:VQ motif	--	--	--
novel.1909	2.7914	2.7837	2.4664	6.227	5.7953	5.7482	71	83	69	198	208	226	1.05259	9.97391e-11	2.91333e-09	up	scaffold_591	312536	313958	-	--	--	K25042 hydroxycinnamoyl-CoA:5-hydroxyanthranilate N-hydroxycinnamoyltransferase [EC:2.3.1.302] | (RAP-DB) Os02g0611800; Similar to Hydroxyanthranilate hydroxycinnamoyltransferase 3. (A)	--	hydroxyanthranilate hydroxycinnamoyltransferase 3 [Avena sativa]	HCT2_ORYSJ RecName: Full=Hydroxycinnamoyltransferase 2 {ECO:0000305}; Short=OsHCT2 {ECO:0000303|PubMed:22285622}; EC=2.3.1.- {ECO:0000305}; AltName: Full=BAHD-like hydroxycinnamoyl transferase HCT2 {ECO:0000305};	A0A0D9VI77_9ORYZ SubName: Full=Uncharacterized protein {ECO:0000313|EnsemblPlants:LPERR02G19400.1};	--	GO:0016747,acyltransferase activity, transferring groups other than amino-acyl groups; GO:0050734,hydroxycinnamoyltransferase activity; GO:0003674,molecular_function; GO:0003824,catalytic activity; GO:0016740,transferase activity; GO:0016746,acyltransferase activity	PF02458.18:Transferase family	--	--	--
Zlat_10006472	0.4959	0.9306	1.3525	4.522	6.2551	4.3628	5	11	15	57	89	68	2.3388	2.1633e-10	6.13436e-09	up	scaffold_975	94864	95418	+	Zlat_10006472	--	K19040 E3 ubiquitin-protein ligase ATL10/75/76/77/78 [EC:2.3.2.27] | (RefSeq) RING-H2 finger protein ATL72-like (A)	--	hypothetical protein GUJ93_ZPchr0002g24552 [Zizania palustris]	ATL8_ARATH RecName: Full=RING-H2 finger protein ATL8; EC=2.3.2.27 {ECO:0000305}; AltName: Full=RING-type E3 ubiquitin transferase ATL8 {ECO:0000305};	A0A8J5V4Y7_ZIZPA RecName: Full=RING-type domain-containing protein {ECO:0000259|Pfam:PF13639};	FOG: Predicted E3 ubiquitin ligase	GO:0016021,integral component of membrane; GO:0046872,metal ion binding; GO:0016740,transferase activity; GO:0016567,protein ubiquitination; GO:0003674,molecular_function; GO:0005488,binding; GO:0043167,ion binding; GO:0043169,cation binding; GO:0003824,catalytic activity; GO:0006807,nitrogen compound metabolic process; GO:0008150,biological_process; GO:0008152,metabolic process; GO:0019538,prote…	PF13639.9:Ring finger domain	--	--	--
Zlat_10043633	3.8691	5.0042	5.6739	12.2804	14.2405	12.5153	31	47	50	123	161	155	1.32702	2.1738e-10	6.15794e-09	up	scaffold_42	850617	851225	-	Zlat_10043633	--	--	--	hypothetical protein GUJ93_ZPchr0013g37817 [Zizania palustris]	--	A0A8J5WZF7_ZIZPA SubName: Full=Uncharacterized protein {ECO:0000313|EMBL:KAG8098826.1};	--	--	--	--	--	--
Zlat_10009434	6.9178	6.0724	4.4666	1.7644	1.7763	1.8161	69	71	49	22	25	28	-1.79007	2.23e-10	6.29507e-09	down	scaffold_792	99397	99945	+	Zlat_10009434	--	--	--	zinc finger protein 4-like [Oryza brachyantha]	ZFP7_ARATH RecName: Full=Zinc finger protein 7 {ECO:0000305};	J3MML0_ORYBR RecName: Full=C2H2-type domain-containing protein {ECO:0000259|PROSITE:PS50157};	--	GO:0005634,nucleus; GO:0003700,DNA-binding transcription factor activity; GO:0046872,metal ion binding; GO:0046982,protein heterodimerization activity; GO:0000976,transcription cis-regulatory region binding; GO:0009738,abscisic acid-activated signaling pathway; GO:0019760,glucosinolate metabolic process; GO:0009788,negative regulation of abscisic acid-activated signaling pathway; GO:0006355,regul…	PF13912.9:C2H2-type zinc finger	--	--	--
Zlat_10004833	6.7595	5.9723	9.4381	18.1525	26.3466	22.8017	28	29	43	94	154	146	1.51485	2.23115e-10	6.29507e-09	up	scaffold_1160	36068	36295	+	Zlat_10004833	--	--	--	hypothetical protein E2562_027483 [Oryza meyeriana var. granulata]	--	A0A0E0FUD7_ORYNI SubName: Full=Uncharacterized protein {ECO:0000313|EnsemblPlants:ONIVA01G38600.1};	--	GO:0016021,integral component of membrane; GO:0005575,cellular_component; GO:0016020,membrane; GO:0031224,intrinsic component of membrane; GO:0110165,cellular anatomical entity	--	--	--	--
novel.2204	1.4441	1.682	1.6412	3.6432	3.6802	3.6291	52	71	65	164	187	202	1.10553	2.59331e-10	7.24429e-09	up	scaffold_758	127309	131106	+	--	--	--	--	hypothetical protein GUJ93_ZPchr0002g26297 [Zizania palustris]	PES1_ARATH RecName: Full=Phytyl ester synthase 1, chloroplastic {ECO:0000303|PubMed:22623494}; EC=2.3.1.- {ECO:0000269|PubMed:22623494}; Flags: Precursor;	A0A8J5VR97_ZIZPA RecName: Full=Hydrolase_4 domain-containing protein {ECO:0000259|Pfam:PF12146};	--	GO:0009507,chloroplast; GO:0010287,plastoglobule; GO:0004144,diacylglycerol O-acyltransferase activity; GO:0006995,cellular response to nitrogen starvation; GO:0010150,leaf senescence; GO:0033306,phytol metabolic process; GO:0090693,plant organ senescence; GO:1904963,regulation of phytol biosynthetic process; GO:0010866,regulation of triglyceride biosynthetic process; GO:0019432,triglyceride bios…	PF12146.11:Serine aminopeptidase, S33	--	--	--
Zlat_10021887	10.0075	5.9286	6.1923	17.1226	19.9958	17.3544	72	50	49	154	203	193	1.22273	2.89177e-10	8.05848e-09	up	scaffold_370	382606	395645	-	Zlat_10021887	--	--	--	hypothetical protein GUJ93_ZPchr0007g6417 [Zizania palustris]	--	A0A8J5T5W6_ZIZPA SubName: Full=Uncharacterized protein {ECO:0000313|EMBL:KAG8080367.1};	--	--	--	--	--	--
Zlat_10021150	7.2261	9.487	7.7349	4.7145	4.5399	3.7465	141	217	166	115	125	113	-1.01024	3.19125e-10	8.84441e-09	down	scaffold_388	375105	376178	-	Zlat_10021150	--	--	--	hypothetical protein GUJ93_ZPchr0009g1475 [Zizania palustris]	BC10_ORYSJ RecName: Full=Glycosyltransferase BC10 {ECO:0000305}; EC=2.4.-.- {ECO:0000269|PubMed:18939965}; AltName: Full=Protein BRITTLE CULM 10 {ECO:0000303|PubMed:18939965}; AltName: Full=Protein FRAGILE CULM 116 {ECO:0000303|PubMed:27708650};	A0A8J5RHI4_ZIZPA SubName: Full=Uncharacterized protein {ECO:0000313|EMBL:KAG8049303.1};	--	GO:0000139,Golgi membrane; GO:0016021,integral component of membrane; GO:0016757,glycosyltransferase activity; GO:0030244,cellulose biosynthetic process; GO:0009664,plant-type cell wall organization; GO:0003674,molecular_function; GO:0003824,catalytic activity; GO:0016740,transferase activity; GO:0000271,polysaccharide biosynthetic process; GO:0005975,carbohydrate metabolic process; GO:0005976,po…	PF02485.24:Core-2/I-Branching enzyme	--	--	--
novel.177	5.6191	3.704	4.8767	12.9739	15.2045	10.9881	44	34	42	127	168	133	1.38059	3.70314e-10	1.01829e-08	up	scaffold_1160	75324	75754	.	--	--	K09286 EREBP-like factor | (RAP-DB) Os01g0797600, ETHYLENE-RESPONSIVE_ELEMENT-BINDING_FACTOR_3, ERF3; AP2/ERF family protein, ERF-associated EAR-motif-containing repressor, Abiotic stress response, Stress signaling (A)	--	hypothetical protein GUJ93_ZPchr0001g30715 [Zizania palustris]	--	A0A8J5VTU2_ZIZPA RecName: Full=AP2/ERF domain-containing protein {ECO:0000259|Pfam:PF00847};	--	--	--	--	--	--
Zlat_10038942	1.7523	1.3189	1.4994	5.112	7.8159	5.668	17	15	16	62	107	85	1.94299	4.40975e-10	1.2067e-08	up	scaffold_88	933486	934122	+	Zlat_10038942	--	K13430 serine/threonine-protein kinase PBS1 [EC:2.7.11.1] | (RefSeq) serine/threonine-protein kinase CDL1 isoform X1 (A)	ko04626: Plant-pathogen interaction	serine/threonine-protein kinase RIPK-like [Oryza brachyantha]	RIPK_ARATH RecName: Full=Serine/threonine-protein kinase RIPK {ECO:0000305}; EC=2.7.11.1 {ECO:0000305|PubMed:21320696}; AltName: Full=ACIK1A/PBL14; AltName: Full=ACRE protein ortholog 264A {ECO:0000305}; Short=AtACRE264a {ECO:0000303|PubMed:15181213}; AltName: Full=PBS1-like protein 14 {ECO:0000303|PubMed:20413097}; AltName: Full=RPM1-induced protein kinase {ECO:0000303|PubMed:21320696};	J3MC57_ORYBR RecName: Full=Protein kinase domain-containing protein {ECO:0000259|PROSITE:PS50011};	Serine/threonine protein kinase	GO:0005886,plasma membrane; GO:0005524,ATP binding; GO:0106310,protein serine kinase activity; GO:0004674,protein serine/threonine kinase activity; GO:0042742,defense response to bacterium; GO:0006468,protein phosphorylation; GO:0000166,nucleotide binding; GO:0003674,molecular_function; GO:0005488,binding; GO:0017076,purine nucleotide binding; GO:0030554,adenyl nucleotide binding; GO:0032553,ribo…	PF07714.20:Protein tyrosine and serine/threonine kinase	--	--	--
novel.619	1.7048	3.3242	3.1001	13.4427	13.8077	10.8715	7	16	14	69	80	69	2.11864	4.74586e-10	1.29616e-08	up	scaffold_189	266420	266742	+	--	--	--	--	--	--	--	--	--	--	--	--	--
Zlat_10032191	0.1585	0.1352	0.1801	1.1412	2.2185	1.2049	4	4	5	36	79	47	3.18158	6.02082e-10	1.63643e-08	up	scaffold_167	554471	559430	+	Zlat_10032191	--	--	--	hypothetical protein OsI_01191 [Oryza sativa Indica Group]	TGD4_ARATH RecName: Full=Protein TRIGALACTOSYLDIACYLGLYCEROL 4, chloroplastic {ECO:0000303|PubMed:18689504}; AltName: Full=Protein PIGMENT DEFECTIVE 320;	B8ABS2_ORYSI SubName: Full=Uncharacterized protein {ECO:0000313|EMBL:EEC70322.1};	--	GO:0009507,chloroplast; GO:0009941,chloroplast envelope; GO:0009707,chloroplast outer membrane; GO:0005829,cytosol; GO:0005783,endoplasmic reticulum; GO:0016021,integral component of membrane; GO:0016020,membrane; GO:0009536,plastid; GO:0070300,phosphatidic acid binding; GO:0042803,protein homodimerization activity; GO:0034196,acylglycerol transport; GO:1990052,ER to chloroplast lipid transport; …	PF12600.11:Protein of unknown function (DUF3769)	--	--	--
Zlat_10005670	0.4064	0.842	0.5279	3.0189	2.3042	3.6059	7	17	10	65	56	96	2.22196	6.07024e-10	1.64669e-08	up	scaffold_1056	126239	127186	-	Zlat_10005670	--	K16286 E3 ubiquitin-protein ligase EL5 [EC:2.3.2.27] | (RefSeq) E3 ubiquitin-protein ligase EL5 (A)	--	hypothetical protein GUJ93_ZPchr0006g42207 [Zizania palustris]	EL5_ORYSJ RecName: Full=E3 ubiquitin-protein ligase EL5; EC=2.3.2.27 {ECO:0000269|PubMed:12028574, ECO:0000269|PubMed:16186120}; AltName: Full=Protein ELICITOR 5; AltName: Full=RING-type E3 ubiquitin transferase EL5 {ECO:0000305};	A0A8J5W1Q1_ZIZPA RecName: Full=RING-type domain-containing protein {ECO:0000259|Pfam:PF13639};	FOG: Predicted E3 ubiquitin ligase	GO:0005768,endosome; GO:0017119,Golgi transport complex; GO:0016021,integral component of membrane; GO:0016020,membrane; GO:0005886,plasma membrane; GO:0005802,trans-Golgi network; GO:0046872,metal ion binding; GO:0061630,ubiquitin protein ligase activity; GO:0004842,ubiquitin-protein transferase activity; GO:0051301,cell division; GO:0006896,Golgi to vacuole transport; GO:0006623,protein targeti…	PF13639.9:Ring finger domain	--	--	--
Zlat_10003786	0	0	0	1.6516	1.5629	1.4571	0	0	0	44	47	48	7.52564	7.27472e-10	1.95833e-08	up	scaffold_1355	28853	30025	+	Zlat_10003786	--	--	--	protein PHOSPHATE-INDUCED 1 homolog [Oryza brachyantha]	PHI1_ORYSJ RecName: Full=Protein PHOSPHATE-INDUCED 1 homolog {ECO:0000303|PubMed:24486766}; Short=OsPHI-1 {ECO:0000303|PubMed:24486766}; Flags: Precursor;	J3LH90_ORYBR SubName: Full=Uncharacterized protein {ECO:0000313|EnsemblPlants:OB02G40070.1};	--	GO:0048046,apoplast; GO:0005615,extracellular space; GO:0005575,cellular_component; GO:0005576,extracellular region; GO:0110165,cellular anatomical entity	PF04674.15:Phosphate-induced protein 1 conserved region	--	--	--
Zlat_10028345	0.2053	0.2627	0.3033	1.3958	1.0729	1.2616	8	12	13	68	59	76	2.1741	7.48542e-10	2.01121e-08	up	scaffold_239	663191	665455	+	Zlat_10028345	--	K10775 phenylalanine ammonia-lyase [EC:4.3.1.24] | (RefSeq) phenylalanine ammonia-lyase (A)	ko00360: Phenylalanine metabolism; ko00940: Phenylpropanoid biosynthesis; ko01100: Metabolic pathways; ko01110: Biosynthesis of secondary metabolites	hypothetical protein GUJ93_ZPchr0006g46175 [Zizania palustris]	PAL2_ORYSI RecName: Full=Phenylalanine ammonia-lyase; EC=4.3.1.24 {ECO:0000250|UniProtKB:P24481};	A0A8J5S986_ZIZPA SubName: Full=Uncharacterized protein {ECO:0000313|EMBL:KAG8071516.1};	Phenylalanine and histidine ammonia-lyase	GO:0005737,cytoplasm; GO:0045548,phenylalanine ammonia-lyase activity; GO:0009800,cinnamic acid biosynthetic process; GO:0006559,L-phenylalanine catabolic process; GO:0003674,molecular_function; GO:0003824,catalytic activity; GO:0016829,lyase activity; GO:0016840,carbon-nitrogen lyase activity; GO:0016841,ammonia-lyase activity; GO:0006082,organic acid metabolic process; GO:0006725,cellular aroma…	PF00221.22:Aromatic amino acid lyase	--	--	--
novel.214	3.2973	3.0138	3.2977	1.5826	1.3687	1.9808	140	150	154	84	82	130	-1.04637	7.9893e-10	2.14046e-08	down	scaffold_120	862920	865256	.	--	--	--	--	--	--	--	--	--	--	--	--	--
Zlat_10009223	1.5774	2.9745	2.9438	7.4379	6.5894	8.2173	19	42	39	112	112	153	1.46555	9.39378e-10	2.486e-08	up	scaffold_811	225144	225806	-	Zlat_10009223	--	--	--	hypothetical protein GUJ93_ZPchr0010g9534 [Zizania palustris]	--	A0A8J6BFW1_ZIZPA SubName: Full=Uncharacterized protein {ECO:0000313|EMBL:KAG8086459.1};	--	--	PF07816.14:Protein of unknown function (DUF1645)	--	--	--
Zlat_10019527	1.3552	1.7341	1.1847	3.8359	4.6911	4.1813	26	39	25	92	127	124	1.47732	9.43867e-10	2.49553e-08	up	scaffold_427	17116	20828	+	Zlat_10019527	--	--	--	hypothetical protein GUJ93_ZPchr0006g42049 [Zizania palustris]	BURP9_ORYSJ RecName: Full=BURP domain-containing protein 9; Short=OsBURP09; Flags: Precursor;	A0A8J5TG97_ZIZPA RecName: Full=BURP domain-containing protein {ECO:0000259|Pfam:PF03181};	--	--	PF03181.18:BURP domain	--	--	--
Zlat_10008860	0.8484	0.8444	0.7714	2.1774	2.9311	2.6758	24	28	24	77	117	117	1.57237	1.00656e-09	2.6538e-08	up	scaffold_821	131471	133558	-	Zlat_10008860	--	K16083 ent-isokaurene hydroxylase [EC:1.14.14.76] | (RefSeq) ent-isokaurene C2-hydroxylase (A)	ko00904: Diterpenoid biosynthesis; ko01110: Biosynthesis of secondary metabolites	hypothetical protein GUJ93_ZPchr0001g32242 [Zizania palustris]	C71Z8_MAIZE RecName: Full=Zealexin A1 synthase {ECO:0000305}; EC=1.14.14.160 {ECO:0000269|PubMed:26471326}; AltName: Full=Cytochrome P450 71Z18 {ECO:0000303|PubMed:26471326};	A0A8J5R8J8_ZIZPA SubName: Full=Uncharacterized protein {ECO:0000313|EMBL:KAG8053900.1};	Cytochrome P450 CYP2 subfamily	GO:0016021,integral component of membrane; GO:0020037,heme binding; GO:0005506,iron ion binding; GO:0016709,oxidoreductase activity, acting on paired donors, with incorporation or reduction of molecular oxygen, NAD(P)H as one donor, and incorporation of one atom of oxygen; GO:0010333,terpene synthase activity; GO:0006952,defense response; GO:0051502,diterpene phytoalexin biosynthetic process; GO:…	PF00067.25:Cytochrome P450	--	--	--
Zlat_10039992	0.8215	1.0512	1.6183	7.0097	4.7545	6.6433	6	9	13	64	49	75	2.29866	2.18491e-09	5.46869e-08	up	scaffold_76	894583	894984	+	Zlat_10039992	--	--	--	hypothetical protein GUJ93_ZPchr0006g45741 [Zizania palustris]	--	A0A8J5SDC5_ZIZPA RecName: Full=GATA-type domain-containing protein {ECO:0000259|Pfam:PF00320};	--	--	--	--	--	--
Zlat_10023573	0.2184	0.0678	0.2889	0.8895	0.9569	0.9634	11	4	16	56	68	75	2.21738	2.40702e-09	5.97681e-08	up	scaffold_337	15677	20897	-	Zlat_10023573	--	K20716 mitogen-activated protein kinase kinase kinase 17/18 | (RefSeq) mitogen-activated protein kinase kinase kinase ANP1 (A)	ko04016: MAPK signaling pathway - plant	hypothetical protein HU200_037012 [Digitaria exilis]	M3K17_ARATH RecName: Full=Mitogen-activated protein kinase kinase kinase 17 {ECO:0000303|PubMed:25720833}; EC=2.7.11.25 {ECO:0000250|UniProtKB:Q9ZVP5, ECO:0000255|PROSITE-ProRule:PRU00159};	A0A0E0JMV9_ORYPU SubName: Full=Uncharacterized protein {ECO:0000313|EnsemblPlants:OPUNC01G27610.1};	MEKK and related serine/threonine protein kinases	GO:0005634,nucleus; GO:0005524,ATP binding; GO:0004709,MAP kinase kinase kinase activity; GO:0004672,protein kinase activity; GO:0019901,protein kinase binding; GO:0106310,protein serine kinase activity; GO:0004674,protein serine/threonine kinase activity; GO:0009738,abscisic acid-activated signaling pathway; GO:0006468,protein phosphorylation; GO:0009737,response to abscisic acid; GO:0006970,res…	PF00069.28:Protein kinase domain	--	--	--
novel.2168	3.1529	2.536	2.621	6.5576	9.0015	7.5762	35	33	32	91	141	130	1.39454	2.51188e-09	6.21524e-08	up	scaffold_738	26116	26726	.	--	--	--	--	--	--	--	--	--	--	--	--	--
Zlat_10028943	0.2637	0.2381	0.3666	4.429	1.7366	1.8461	17	18	26	357	158	184	3.11421	3.30084e-09	8.02634e-08	up	scaffold_242	294065	304491	+	Zlat_10028943	--	K15505 DNA repair protein RAD5 [EC:5.6.2.-] | (RefSeq) putative SWI/SNF-related matrix-associated actin-dependent regulator of chromatin subfamily A member 3-like 2 isoform X1 (A)	--	hypothetical protein E2562_000439 [Oryza meyeriana var. granulata]	CHR28_ARATH RecName: Full=Helicase-like transcription factor CHR28 {ECO:0000305}; EC=3.6.4.- {ECO:0000305}; AltName: Full=Protein CHROMATIN REMODELING 28 {ECO:0000305}; AltName: Full=Protein SNF2-RING-HELICASE-LIKE 2 {ECO:0000303|PubMed:25425661};	A0A6G1CAP8_9ORYZ SubName: Full=Uncharacterized protein {ECO:0000313|EMBL:KAF0897725.1};	Helicase-like transcription factor HLTF/DNA helicase RAD5, DEAD-box superfamily	GO:0005634,nucleus; GO:0005524,ATP binding; GO:0008094,ATP-dependent activity, acting on DNA; GO:0140658,ATP-dependent chromatin remodeler activity; GO:0003677,DNA binding; GO:0004386,helicase activity; GO:0016787,hydrolase activity; GO:0046872,metal ion binding; GO:0006281,DNA repair; GO:0080188,gene silencing by RNA-directed DNA methylation; GO:0000166,nucleotide binding; GO:0003674,molecular_f…	PF00176.26:SNF2-related domain	SNF2	TR	SNF2
novel.391	1.5289	1.2422	1.5225	5.7658	4.3341	4.2391	21	20	23	99	84	90	1.64902	3.3755e-09	8.19375e-08	up	scaffold_1496	41225	41980	.	--	--	K09286 EREBP-like factor | (RAP-DB) Os03g0191900, ERF47, ETHYLENE_RESPONSE_FACTOR_47; Pathogenesis-related transcriptional factor and ERF domain containing protein. (A)	--	hypothetical protein GUJ93_ZPchr0013g37702 [Zizania palustris]	RAP24_ARATH RecName: Full=Ethylene-responsive transcription factor RAP2-4; AltName: Full=Ethylene-responsive transcription factor ERF059; AltName: Full=Protein RELATED TO APETALA2 4;	A0A8J5WST5_ZIZPA RecName: Full=AP2/ERF domain-containing protein {ECO:0000259|Pfam:PF00847};	--	GO:0005634,nucleus; GO:0003677,DNA binding; GO:0003700,DNA-binding transcription factor activity; GO:0043565,sequence-specific DNA binding; GO:0000976,transcription cis-regulatory region binding; GO:0071472,cellular response to salt stress; GO:0009736,cytokinin-activated signaling pathway; GO:0009873,ethylene-activated signaling pathway; GO:0045595,regulation of cell differentiation; GO:0009409,r…	--	--	--	--
Zlat_10020684	0.659	0.8284	0.5676	1.9976	2.3104	2.4457	19	28	18	72	94	109	1.62364	3.52571e-09	8.53627e-08	up	scaffold_379	426196	427889	-	Zlat_10020684	--	--	--	hypothetical protein E2562_002731 [Oryza meyeriana var. granulata]	--	A0A0E0KRA2_ORYPU SubName: Full=Uncharacterized protein {ECO:0000313|EnsemblPlants:OPUNC04G12300.1};	--	--	PF05701.14:Weak chloroplast movement under blue light	--	--	--
Zlat_10033425	3.0947	3.3943	3.7516	8.6055	7.676	7.8652	42	54	56	146	147	165	1.14256	3.88497e-09	9.37386e-08	up	scaffold_169	859036	859782	-	Zlat_10033425	--	--	--	hypothetical protein GUJ93_ZPchr0458g22773 [Zizania palustris]	NHL6_ARATH RecName: Full=NDR1/HIN1-like protein 6 {ECO:0000303|PubMed:26849212};	A0A8J5RDG2_ZIZPA RecName: Full=LEA_2 domain-containing protein {ECO:0000259|Pfam:PF03168};	--	GO:0005829,cytosol; GO:0016021,integral component of membrane; GO:0005886,plasma membrane; GO:0009738,abscisic acid-activated signaling pathway; GO:0010116,positive regulation of abscisic acid biosynthetic process; GO:0009737,response to abscisic acid; GO:0006970,response to osmotic stress; GO:1902074,response to salt; GO:0007154,cell communication; GO:0007165,signal transduction; GO:0008150,biol…	PF03168.16:Late embryogenesis abundant protein	--	--	--
Zlat_10044266	0.9699	1.5514	1.9474	0.2586	0.3723	0.3399	24	45	53	8	13	13	-2.29263	5.78386e-09	1.3732e-07	down	scaffold_33	179521	180882	+	Zlat_10044266	--	--	--	hypothetical protein OsI_32409 [Oryza sativa Indica Group]	FB34_ARATH RecName: Full=Putative F-box protein At1g33530;	A0A0E0GQ26_ORYNI RecName: Full=F-box domain-containing protein {ECO:0000259|SMART:SM00256};	--	--	PF00646.36:F-box domain	--	--	--
Zlat_10019841	0.1994	0.8506	0.544	5.9025	6.0771	6.0637	1	5	3	37	43	47	3.37082	6.70113e-09	1.579e-07	up	scaffold_414	38851	39212	-	Zlat_10019841	--	K08679 UDP-glucuronate 4-epimerase [EC:5.1.3.6] | (RefSeq) UDP-glucuronate 4-epimerase 6 (A)	ko00053: Ascorbate and aldarate metabolism; ko00520: Amino sugar and nucleotide sugar metabolism; ko01100: Metabolic pathways; ko01240: Biosynthesis of cofactors; ko01250: Biosynthesis of nucleotide sugars	hypothetical protein GUJ93_ZPchr0010g10621 [Zizania palustris]	GAE6_ARATH RecName: Full=UDP-glucuronate 4-epimerase 6; EC=5.1.3.6; AltName: Full=UDP-glucuronic acid epimerase 6; Short=AtUGlcAE2;	A0A8J6BN57_ZIZPA RecName: Full=Epimerase domain-containing protein {ECO:0000259|Pfam:PF01370};	UDP-glucose 4-epimerase/UDP-sulfoquinovose synthase	GO:0005768,endosome; GO:0005794,Golgi apparatus; GO:0032580,Golgi cisterna membrane; GO:0000138,Golgi trans cisterna; GO:0016021,integral component of membrane; GO:0005802,trans-Golgi network; GO:0050378,UDP-glucuronate 4-epimerase activity; GO:0005975,carbohydrate metabolic process; GO:0050832,defense response to fungus; GO:0050829,defense response to Gram-negative bacterium; GO:0033481,galactur…	--	--	--	--
Zlat_10045862	2.1023	1.8477	2.4906	5.8604	4.8758	5.8935	33	34	43	115	108	143	1.27954	1.35207e-08	3.06288e-07	up	scaffold_18	492773	493636	-	Zlat_10045862	--	--	--	hypothetical protein E2562_026881 [Oryza meyeriana var. granulata]	NHL6_ARATH RecName: Full=NDR1/HIN1-like protein 6 {ECO:0000303|PubMed:26849212};	A0A6G1EPK7_9ORYZ RecName: Full=LEA_2 domain-containing protein {ECO:0000259|Pfam:PF03168};	--	GO:0005829,cytosol; GO:0016021,integral component of membrane; GO:0005886,plasma membrane; GO:0009738,abscisic acid-activated signaling pathway; GO:0010116,positive regulation of abscisic acid biosynthetic process; GO:0009737,response to abscisic acid; GO:0006970,response to osmotic stress; GO:1902074,response to salt; GO:0007154,cell communication; GO:0007165,signal transduction; GO:0008150,biol…	PF03168.16:Late embryogenesis abundant protein	--	--	--
Zlat_10019667	4.2339	3.8125	3.3149	9.0317	9.9184	10.2716	36	38	31	96	119	135	1.27796	1.66475e-08	3.73813e-07	up	scaffold_408	87738	99043	-	Zlat_10019667	--	K13029 4-hydroxyphenylacetaldehyde oxime monooxygenase [EC:1.14.14.37] | (RefSeq) 4-hydroxyphenylacetaldehyde oxime monooxygenase (A)	ko00460: Cyanoamino acid metabolism; ko01100: Metabolic pathways; ko01110: Biosynthesis of secondary metabolites	unnamed protein product [Triticum turgidum subsp. durum]	C79A1_SORBI RecName: Full=Tyrosine N-monooxygenase; EC=1.14.14.36 {ECO:0000269|PubMed:7937883}; AltName: Full=Cytochrome P450 79A1; AltName: Full=Cytochrome P450Tyr;	A0A446LRF7_TRITD SubName: Full=Uncharacterized protein {ECO:0000313|EMBL:VAH40166.1};	Cytochrome P450 CYP2 subfamily	GO:0005789,endoplasmic reticulum membrane; GO:0016021,integral component of membrane; GO:0020037,heme binding; GO:0005506,iron ion binding; GO:0004497,monooxygenase activity; GO:0016705,oxidoreductase activity, acting on paired donors, with incorporation or reduction of molecular oxygen; GO:0010132,dhurrin biosynthetic process; GO:0003674,molecular_function; GO:0005488,binding; GO:0046906,tetrapy…	--	--	--	--
Zlat_10024235	4.8676	3.833	4.1703	8.761	9.8843	10.6582	52	48	49	117	149	176	1.1053	2.72544e-08	5.94906e-07	up	scaffold_325	493232	494170	+	Zlat_10024235	--	K09286 EREBP-like factor | (RefSeq) ethylene-responsive transcription factor 2 (A)	--	hypothetical protein GUJ93_ZPchr0006g42794 [Zizania palustris]	ERF1_SOLLC RecName: Full=Ethylene-responsive transcription factor 1; Short=LeERF1; AltName: Full=ERF1-like protein; AltName: Full=Ethylene-responsive element-binding factor 1; Short=EREBP-1;	A0A8J5W1V2_ZIZPA RecName: Full=AP2/ERF domain-containing protein {ECO:0000259|Pfam:PF00847};	--	GO:0005634,nucleus; GO:0003677,DNA binding; GO:0003700,DNA-binding transcription factor activity; GO:0006952,defense response; GO:0009873,ethylene-activated signaling pathway; GO:0009835,fruit ripening; GO:0003674,molecular_function; GO:0003676,nucleic acid binding; GO:0005488,binding; GO:0097159,organic cyclic compound binding; GO:1901363,heterocyclic compound binding; GO:0140110,transcription r…	--	--	--	--
Zlat_10011663	2.2853	3.1028	2.868	1.2102	1.4143	1.2702	71	113	98	47	62	61	-1.17836	2.75864e-08	6.01688e-07	down	scaffold_675	120506	122215	-	Zlat_10011663	--	K03327 multidrug resistance protein, MATE family | (RefSeq) protein DETOXIFICATION 51-like (A)	--	hypothetical protein GUJ93_ZPchr0006g42284 [Zizania palustris]	DTX51_ARATH RecName: Full=Protein DETOXIFICATION 51 {ECO:0000303|PubMed:11739388}; Short=AtDTX51 {ECO:0000303|PubMed:11739388}; AltName: Full=Multidrug and toxic compound extrusion protein 51 {ECO:0000305}; Short=MATE protein 51 {ECO:0000305}; AltName: Full=Protein ABNORMAL SHOOT 3 {ECO:0000303|PubMed:26160579}; AltName: Full=Protein ACTIVATED DISEASE SUSCEPTIBILITY 1 {ECO:0000303|PubMed:21762165…	A0A8J5SIU7_ZIZPA RecName: Full=Protein DETOXIFICATION {ECO:0000256|RuleBase:RU004914}; AltName: Full=Multidrug and toxic compound extrusion protein {ECO:0000256|RuleBase:RU004914};	Uncharacterized membrane protein, predicted efflux pump	GO:0010008,endosome membrane; GO:0016021,integral component of membrane; GO:0005770,late endosome; GO:0031902,late endosome membrane; GO:0016020,membrane; GO:0015297,antiporter activity; GO:0022857,transmembrane transporter activity; GO:0042910,xenobiotic transmembrane transporter activity; GO:0010252,auxin homeostasis; GO:0006952,defense response; GO:0031348,negative regulation of defense respon…	PF01554.21:MatE	--	--	--
Zlat_10018711	4.186	4.9386	6.7211	11.9692	11.0456	11.4084	47	65	83	168	175	198	1.02295	2.95107e-08	6.42165e-07	up	scaffold_447	299008	300101	-	Zlat_10018711	--	K19042 E3 ubiquitin-protein ligase BOI and related proteins [EC:2.3.2.27] | (RefSeq) BOI-related E3 ubiquitin-protein ligase 1 (A)	--	hypothetical protein GUJ93_ZPchr0011g26873 [Zizania palustris]	--	A0A8J6BKU8_ZIZPA SubName: Full=Uncharacterized protein {ECO:0000313|EMBL:KAG8089952.1};	--	--	--	--	--	--
Zlat_10044374	1.2843	2.0347	1.5847	5.2102	5.2659	5.3412	14	26	19	71	81	90	1.58756	3.56506e-08	7.66883e-07	up	scaffold_33	1331883	1332956	-	Zlat_10044374	--	K09841 xanthoxin dehydrogenase [EC:1.1.1.288] | (RefSeq) zerumbone synthase (A)	ko00906: Carotenoid biosynthesis; ko01100: Metabolic pathways; ko01110: Biosynthesis of secondary metabolites	hypothetical protein GUJ93_ZPchr0003g16571 [Zizania palustris]	TS2_MAIZE RecName: Full=Sex determination protein tasselseed-2;	J3LMX6_ORYBR SubName: Full=Uncharacterized protein {ECO:0000313|EnsemblPlants:OB03G24020.1};	Reductases with broad range of substrate specificities	GO:0016616,oxidoreductase activity, acting on the CH-OH group of donors, NAD or NADP as acceptor; GO:0003674,molecular_function; GO:0003824,catalytic activity; GO:0016491,oxidoreductase activity; GO:0016614,oxidoreductase activity, acting on CH-OH group of donors	PF13561.9:Enoyl-(Acyl carrier protein) reductase	--	--	--
Zlat_10010709	2.3157	1.3676	1.6195	7.552	7.1954	7.6056	13	9	10	53	57	66	2.00063	3.74429e-08	8.04207e-07	up	scaffold_705	152259	152567	-	Zlat_10010709	--	--	--	hypothetical protein GUJ93_ZPchr0006g41314 [Zizania palustris]	--	A0A8J5SSI6_ZIZPA SubName: Full=Uncharacterized protein {ECO:0000313|EMBL:KAG8074862.1};	--	--	PF12609.11:Wound-induced protein	--	--	--
Zlat_10015938	1.0921	1.0558	1.3901	4.8339	3.6117	3.5796	15	17	21	83	70	76	1.66929	4.17315e-08	8.92236e-07	up	scaffold_512	272050	273321	-	Zlat_10015938	--	--	--	hypothetical protein GUJ93_ZPchr0006g42945 [Zizania palustris]	FB333_ARATH RecName: Full=Probable F-box protein At4g22030;	A0A8J5SJ90_ZIZPA SubName: Full=Uncharacterized protein {ECO:0000313|EMBL:KAG8070257.1};	--	--	PF14476.9:Petal formation-expressed	--	--	--
Zlat_10036896	0.8154	0.6956	0.8032	3.9681	2.7931	2.5937	12	12	13	73	58	59	1.92215	4.70183e-08	1.00071e-06	up	scaffold_112	216892	217882	-	Zlat_10036896	--	K09422 transcription factor MYB, plant | (RefSeq) protein ODORANT1 (A)	--	hypothetical protein GUJ93_ZPchr0009g2100 [Zizania palustris]	MYB20_ARATH RecName: Full=Transcription factor MYB20 {ECO:0000305}; AltName: Full=Myb-related protein 20 {ECO:0000303|PubMed:16463103}; Short=AtMYB20 {ECO:0000303|PubMed:11597504};	A0A8J5S4D1_ZIZPA SubName: Full=Uncharacterized protein {ECO:0000313|EMBL:KAG8049656.1};	Transcription factor, Myb superfamily	GO:0005634,nucleus; GO:0000987,cis-regulatory region sequence-specific DNA binding; GO:0003700,DNA-binding transcription factor activity; GO:0000976,transcription cis-regulatory region binding; GO:0030154,cell differentiation; GO:0009094,L-phenylalanine biosynthetic process; GO:0045892,negative regulation of DNA-templated transcription; GO:1901002,positive regulation of response to salt stress; G…	PF00249.34:Myb-like DNA-binding domain	MYB	TF	MYB->MYB
Zlat_10016791	3.4487	2.2359	2.6339	0.2207	0.1955	0.1785	25	19	21	2	2	2	-3.89871	4.85322e-08	1.0306e-06	down	scaffold_498	57	1922	-	Zlat_10016791	--	K11517 (S)-2-hydroxy-acid oxidase [EC:1.1.3.15] | (RefSeq) peroxisomal (S)-2-hydroxy-acid oxidase GLO5 isoform X1 (A)	ko00630: Glyoxylate and dicarboxylate metabolism; ko01100: Metabolic pathways; ko01110: Biosynthesis of secondary metabolites; ko01200: Carbon metabolism; ko04146: Peroxisome	hypothetical protein CISIN_1g017492mg [Citrus sinensis]	GOX_SPIOL RecName: Full=Glycolate oxidase {ECO:0000303|PubMed:1324737, ECO:0000303|PubMed:2824469, ECO:0000303|PubMed:3286256}; Short=GAO {ECO:0000303|PubMed:1324737}; Short=GOX {ECO:0000303|PubMed:9144771}; EC=1.1.3.15 {ECO:0000269|PubMed:1324737, ECO:0000269|PubMed:7705356}; AltName: Full=Short chain alpha-hydroxy acid oxidase;	A0A067EH02_CITSI RecName: Full=(S)-2-hydroxy-acid oxidase {ECO:0000256|ARBA:ARBA00013087}; EC=1.1.3.15 {ECO:0000256|ARBA:ARBA00013087};	Glycolate oxidase	GO:0005777,peroxisome; GO:0003973,(S)-2-hydroxy-acid oxidase activity; GO:0010181,FMN binding; GO:0009854,oxidative photosynthetic carbon pathway; GO:0051707,response to other organism; GO:0003674,molecular_function; GO:0003824,catalytic activity; GO:0016491,oxidoreductase activity; GO:0016614,oxidoreductase activity, acting on CH-OH group of donors; GO:0016899,oxidoreductase activity, acting on …	PF01070.21:FMN-dependent dehydrogenase	--	--	--
Zlat_10028591	0.1112	0.0949	0	4.0027	3.7825	4.3881	1	1	0	45	48	61	5.80982	4.89491e-08	1.03788e-06	up	scaffold_237	648371	648865	-	Zlat_10028591	--	--	--	hypothetical protein GUJ93_ZPchr0136g33668 [Zizania palustris]	DRE1G_ORYSI RecName: Full=Dehydration-responsive element-binding protein 1G; Short=Protein DREB1G;	A0A8J5VM35_ZIZPA RecName: Full=AP2/ERF domain-containing protein {ECO:0000259|Pfam:PF00847};	--	GO:0005634,nucleus; GO:0003677,DNA binding; GO:0003700,DNA-binding transcription factor activity; GO:0003674,molecular_function; GO:0003676,nucleic acid binding; GO:0005488,binding; GO:0097159,organic cyclic compound binding; GO:1901363,heterocyclic compound binding; GO:0140110,transcription regulator activity; GO:0005575,cellular_component; GO:0005622,intracellular anatomical structure; GO:00432…	--	--	--	--
Zlat_10004571	0.7917	0.8516	1.0954	2.2304	2.8298	2.4273	23	29	35	81	116	109	1.35876	5.39984e-08	1.13554e-06	up	scaffold_1200	30384	33806	+	Zlat_10004571	--	K01179 endoglucanase [EC:3.2.1.4] | (RefSeq) endoglucanase 1 (A)	ko00500: Starch and sucrose metabolism; ko01100: Metabolic pathways	hypothetical protein GUJ93_ZPchr0006g43011 [Zizania palustris]	GUN16_ORYSJ RecName: Full=Endoglucanase 16; EC=3.2.1.4; AltName: Full=Endo-1,4-beta glucanase 16; Flags: Precursor;	A0A8J5T197_ZIZPA SubName: Full=Uncharacterized protein {ECO:0000313|EMBL:KAG8076229.1};	--	GO:0005576,extracellular region; GO:0008810,cellulase activity; GO:0071555,cell wall organization; GO:0030245,cellulose catabolic process; GO:0003674,molecular_function; GO:0003824,catalytic activity; GO:0004553,hydrolase activity, hydrolyzing O-glycosyl compounds; GO:0016787,hydrolase activity; GO:0016798,hydrolase activity, acting on glycosyl bonds; GO:0008150,biological_process; GO:0009987,cel…	PF00759.22:Glycosyl hydrolase family 9	--	--	--
Zlat_10012325	2.064	2.739	1.8071	6.7879	5.6885	5.2918	27	42	26	111	105	107	1.32604	5.50998e-08	1.15784e-06	up	scaffold_649	139988	140707	+	Zlat_10012325	--	K09286 EREBP-like factor | (RefSeq) ethylene-responsive transcription factor ERF039-like (A)	--	hypothetical protein GUJ93_ZPchr0009g1912 [Zizania palustris]	DRE1H_ORYSI RecName: Full=Dehydration-responsive element-binding protein 1H; Short=Protein DREB1H;	A0A8J5RJZ9_ZIZPA RecName: Full=AP2/ERF domain-containing protein {ECO:0000259|Pfam:PF00847};	--	GO:0005634,nucleus; GO:0003677,DNA binding; GO:0003700,DNA-binding transcription factor activity; GO:0003674,molecular_function; GO:0003676,nucleic acid binding; GO:0005488,binding; GO:0097159,organic cyclic compound binding; GO:1901363,heterocyclic compound binding; GO:0140110,transcription regulator activity; GO:0005575,cellular_component; GO:0005622,intracellular anatomical structure; GO:00432…	PF00847.23:AP2 domain	AP2/ERF-ERF	TF	AP2/ERF->AP2/ERF-ERF
Zlat_10035883	5.7938	6.9196	3.863	13.1316	15.4658	15.8675	30	42	22	85	113	127	1.33283	6.18239e-08	1.29238e-06	up	scaffold_155	609056	610600	+	Zlat_10035883	--	--	--	hypothetical protein GUJ93_ZPchr0013g37682 [Zizania palustris]	--	A0A8J6C141_ZIZPA SubName: Full=Uncharacterized protein {ECO:0000313|EMBL:KAG8099551.1};	--	--	--	--	--	--
Zlat_10022876	0.9073	0.946	0.7332	4.1127	3.7864	3.7173	9	11	8	51	53	57	2.07454	6.2883e-08	1.3116e-06	up	scaffold_350	405534	406079	+	Zlat_10022876	--	--	--	hypothetical protein GUJ93_ZPchr0006g43001 [Zizania palustris]	--	A0A8J5SHQ8_ZIZPA SubName: Full=Uncharacterized protein {ECO:0000313|EMBL:KAG8072463.1};	--	--	PF05340.15:Protein of unknown function (DUF740)	--	--	--
Zlat_10020195	6.8723	5.755	6.363	3.7322	2.9043	3.3038	109	107	111	74	65	81	-1.02491	6.31055e-08	1.31476e-06	down	scaffold_417	238579	239605	+	Zlat_10020195	--	K13412 calcium-dependent protein kinase [EC:2.7.11.1] | (RefSeq) calcium-dependent protein kinase 34 (A)	ko04075: Plant hormone signal transduction; ko04626: Plant-pathogen interaction	hypothetical protein GUJ93_ZPchr0002g23179 [Zizania palustris]	PPCK1_ARATH RecName: Full=Phosphoenolpyruvate carboxylase kinase 1; Short=AtPPCK1; EC=2.7.11.1;	A0A8J5S7J6_ZIZPA RecName: Full=Protein kinase domain-containing protein {ECO:0000259|Pfam:PF00069};	Ca2+/calmodulin-dependent protein kinase, EF-Hand protein superfamily	GO:0005737,cytoplasm; GO:0005634,nucleus; GO:0005524,ATP binding; GO:0009931,calcium-dependent protein serine/threonine kinase activity; GO:0005516,calmodulin binding; GO:0004683,calmodulin-dependent protein kinase activity; GO:0106310,protein serine kinase activity; GO:0004674,protein serine/threonine kinase activity; GO:0035556,intracellular signal transduction; GO:0018105,peptidyl-serine phosp…	PF00069.28:Protein kinase domain	--	--	--
Zlat_10017808	0.5242	0.6708	0.7149	4.9271	3.1577	4.2391	4	6	6	47	34	50	2.58898	7.32838e-08	1.51507e-06	up	scaffold_465	102708	103127	-	Zlat_10017808	--	--	--	hypothetical protein GUJ93_ZPchr0008g12530 [Zizania palustris]	--	A0A8J5R5H5_ZIZPA SubName: Full=Uncharacterized protein {ECO:0000313|EMBL:KAG8046616.1};	--	--	--	--	--	--
Zlat_10002812	2.9328	3.3165	2.4805	7.311	6.4286	6.3097	43	57	40	134	133	143	1.1044	7.34464e-08	1.51732e-06	up	scaffold_1658	29440	30378	-	Zlat_10002812	--	--	--	hypothetical protein GUJ93_ZPchr0001g30646 [Zizania palustris]	--	A0A8J5UZS2_ZIZPA RecName: Full=Methyltransf_11 domain-containing protein {ECO:0000259|Pfam:PF08241};	Methyltransferase	--	PF08241.15:Methyltransferase domain	--	--	--
Zlat_10041848	1.1059	1.2435	2.0566	3.8601	4.1678	3.7722	22	29	45	96	117	116	1.32545	7.47444e-08	1.543e-06	up	scaffold_54	1255560	1256654	-	Zlat_10041848	--	K17479 glutaredoxin domain-containing cysteine-rich protein 1 | (RefSeq) uncharacterized protein At5g39865 (A)	--	hypothetical protein GUJ93_ZPchr0006g44845 [Zizania palustris]	Y3885_ARATH RecName: Full=Uncharacterized protein At3g28850;	A0A8J5SMC4_ZIZPA RecName: Full=Glutaredoxin domain-containing protein {ECO:0000259|Pfam:PF00462};	Glutaredoxin-related protein	GO:0005886,plasma membrane; GO:0097573,glutathione oxidoreductase activity; GO:0003674,molecular_function; GO:0003824,catalytic activity; GO:0015035,protein-disulfide reductase activity; GO:0015036,disulfide oxidoreductase activity; GO:0016491,oxidoreductase activity; GO:0016667,oxidoreductase activity, acting on a sulfur group of donors; GO:0140096,catalytic activity, acting on a protein; GO:000…	PF00462.27:Glutaredoxin	--	--	--
Zlat_10040716	7.6523	8.7302	8.8017	5.1626	3.9203	3.5787	83	111	105	70	60	60	-1.09434	8.75532e-08	1.79688e-06	down	scaffold_70	383970	387053	-	Zlat_10040716	--	K25898 CO(2)-response secreted protease | (RefSeq) CO(2)-response secreted protease (A)	--	hypothetical protein GUJ93_ZPchr0006g42106 [Zizania palustris]	AIR3_ARATH RecName: Full=Subtilisin-like protease SBT5.3; EC=3.4.21.-; AltName: Full=Auxin-induced in root cultures protein 3; AltName: Full=Subtilase subfamily 5 member 3; Short=AtSBT5.3; AltName: Full=Subtilisin-like protease AIR3; Flags: Precursor;	A0A8J5SE94_ZIZPA SubName: Full=Uncharacterized protein {ECO:0000313|EMBL:KAG8070393.1};	--	GO:0005576,extracellular region; GO:0004252,serine-type endopeptidase activity; GO:0010102,lateral root morphogenesis; GO:0006508,proteolysis; GO:0009733,response to auxin; GO:0003674,molecular_function; GO:0003824,catalytic activity; GO:0004175,endopeptidase activity; GO:0008233,peptidase activity; GO:0008236,serine-type peptidase activity; GO:0016787,hydrolase activity; GO:0017171,serine hydrol…	PF05922.19:Peptidase inhibitor I9	--	--	--
Zlat_10035041	0.6273	1.0702	1.0693	3.136	3.834	3.6014	8	16	15	50	69	71	1.83136	8.97775e-08	1.84119e-06	up	scaffold_131	144303	156590	-	Zlat_10035041	--	K04354 serine/threonine-protein phosphatase 2A regulatory subunit B | (RefSeq) serine/threonine protein phosphatase 2A 55 kDa regulatory subunit B beta isoform-like (A)	ko03015: mRNA surveillance pathway	hypothetical protein GUJ93_ZPchr0007g5060 [Zizania palustris]	2ABB_ORYSI RecName: Full=Serine/threonine protein phosphatase 2A 55 kDa regulatory subunit B beta isoform; Short=PP2A, subunit B, beta isoform;	A0A8J5TDQ8_ZIZPA RecName: Full=Peptidase_M28 domain-containing protein {ECO:0000259|Pfam:PF04389};	Aminopeptidases of the M20 family	GO:0000159,protein phosphatase type 2A complex; GO:0019888,protein phosphatase regulator activity; GO:0003674,molecular_function; GO:0019208,phosphatase regulator activity; GO:0030234,enzyme regulator activity; GO:0098772,molecular function regulator activity; GO:0005575,cellular_component; GO:0008287,protein serine/threonine phosphatase complex; GO:0032991,protein-containing complex; GO:1902494,…	PF04389.20:Peptidase family M28	--	--	--
novel.1148	4.8665	3.8651	3.8143	9.665	11.5355	13.353	29	27	25	72	97	123	1.38224	9.18392e-08	1.87937e-06	up	scaffold_3108	6215	6542	.	--	--	--	--	unknown [Zea mays]	--	C0PF21_MAIZE SubName: Full=Uncharacterized protein {ECO:0000313|EMBL:ACN33787.1};	--	--	--	--	--	--
Zlat_10009122	2.1811	2.6815	2.5663	5.9014	5.9101	5.4782	34	49	44	115	130	132	1.12174	1.14144e-07	2.30565e-06	up	scaffold_807	43204	44061	-	Zlat_10009122	--	--	--	hypothetical protein GUJ93_ZPchr0001g29495 [Zizania palustris]	--	A0A8J5V768_ZIZPA RecName: Full=VQ domain-containing protein {ECO:0000259|Pfam:PF05678};	--	--	--	--	--	--
Zlat_10047678	20.0538	19.2913	18.621	10.7514	8.7689	10.4892	94	106	96	63	58	76	-1.04039	1.2079e-07	2.4364e-06	down	scaffold_8	635334	636190	-	Zlat_10047678	--	--	--	hypothetical protein GUJ93_ZPchr0002g26828 [Zizania palustris]	--	A0A8J5RT88_ZIZPA RecName: Full=RING-type E3 ubiquitin transferase {ECO:0000256|ARBA:ARBA00012483}; EC=2.3.2.27 {ECO:0000256|ARBA:ARBA00012483};	--	--	--	--	--	--
Zlat_10004220	1.0991	1.6228	1.5374	3.686	3.3854	3.4186	26	45	40	109	113	125	1.19898	1.21613e-07	2.45124e-06	up	scaffold_1265	20086	21387	+	Zlat_10004220	--	--	--	hypothetical protein GUJ93_ZPchr0012g21736 [Zizania palustris]	JGB_ARATH RecName: Full=Protein JINGUBANG {ECO:0000303|PubMed:27468890};	A0A8J5WQP7_ZIZPA SubName: Full=Uncharacterized protein {ECO:0000313|EMBL:KAG8092987.1};	FOG: WD40 repeat	GO:0005737,cytoplasm; GO:0005634,nucleus; GO:0009846,pollen germination; GO:0000003,reproduction; GO:0008150,biological_process; GO:0009856,pollination; GO:0022414,reproductive process; GO:0032501,multicellular organismal process; GO:0044706,multi-multicellular organism process; GO:0005575,cellular_component; GO:0005622,intracellular anatomical structure; GO:0110165,cellular anatomical entity; GO…	PF00400.35:WD domain, G-beta repeat	--	--	--
Zlat_10017433	0.7841	1.204	1.1881	0.2091	0.037	0.1014	15	27	25	5	1	3	-3.32893	1.27343e-07	2.56123e-06	down	scaffold_482	196809	198457	+	Zlat_10017433	--	K00430 peroxidase [EC:1.11.1.7] | (RefSeq) peroxidase 2-like (A)	ko00940: Phenylpropanoid biosynthesis; ko01100: Metabolic pathways; ko01110: Biosynthesis of secondary metabolites	hypothetical protein GUJ93_ZPchr0005g14674 [Zizania palustris]	PER5_VITVI RecName: Full=Peroxidase 5 {ECO:0000250|UniProtKB:P22195}; EC=1.11.1.7; Flags: Precursor;	A0A8J5T2P8_ZIZPA RecName: Full=PEROXIDASE_4 domain-containing protein {ECO:0000259|Pfam:PF00141};	--	GO:0005576,extracellular region; GO:0020037,heme binding; GO:0046872,metal ion binding; GO:0004601,peroxidase activity; GO:0042744,hydrogen peroxide catabolic process; GO:0006979,response to oxidative stress; GO:0003674,molecular_function; GO:0005488,binding; GO:0046906,tetrapyrrole binding; GO:0097159,organic cyclic compound binding; GO:1901363,heterocyclic compound binding; GO:0043167,ion bindi…	PF00141.26:Peroxidase	--	--	--
novel.2404	0.4822	1.2341	1.0648	2.59	4.3937	3.4316	7	21	17	47	90	77	1.79668	1.64819e-07	3.27059e-06	up	scaffold_884	116848	117842	+	--	--	K08235 xyloglucan:xyloglucosyl transferase [EC:2.4.1.207] | (RAP-DB) Os06g0696400; Xyloglycan endo-transglycosylase precursor. (A)	--	hypothetical protein GUJ93_ZPchr0006g44115 [Zizania palustris]	XTH25_ARATH RecName: Full=Probable xyloglucan endotransglucosylase/hydrolase protein 25; Short=At-XTH25; Short=XTH-25; EC=2.4.1.207; Flags: Precursor;	A0A8J5VWI5_ZIZPA RecName: Full=Xyloglucan endotransglucosylase/hydrolase {ECO:0000256|RuleBase:RU361120}; EC=2.4.1.207 {ECO:0000256|RuleBase:RU361120};	--	GO:0048046,apoplast; GO:0004553,hydrolase activity, hydrolyzing O-glycosyl compounds; GO:0030247,polysaccharide binding; GO:0016762,xyloglucan:xyloglucosyl transferase activity; GO:0071555,cell wall organization; GO:0009832,plant-type cell wall biogenesis; GO:0010411,xyloglucan metabolic process; GO:0003674,molecular_function; GO:0003824,catalytic activity; GO:0016787,hydrolase activity; GO:00167…	PF00722.24:Glycosyl hydrolases family 16	--	--	--
novel.2396	1.9426	3.2224	2.4531	7.0793	6.96	7.1216	18	35	25	82	91	102	1.37107	1.67033e-07	3.31219e-06	up	scaffold_878	145417	145926	.	--	--	--	--	hypothetical protein GUJ93_ZPchr0012g21785 [Zizania palustris]	--	A0A8J5WPP3_ZIZPA SubName: Full=Uncharacterized protein {ECO:0000313|EMBL:KAG8092616.1};	--	--	PF05340.15:Protein of unknown function (DUF740)	--	--	--
novel.782	1.1388	0.4857	0.6903	4.7066	6.4563	4.7887	6	3	4	31	48	39	2.72105	1.82473e-07	3.60566e-06	up	scaffold_215	637881	638170	.	--	--	--	--	--	--	--	--	--	--	--	--	--
Zlat_10002014	0.041	0.0699	0.1489	1.2121	0.8997	0.8743	1	2	4	37	31	33	3.41223	2.21444e-07	4.33015e-06	up	scaffold_1964	16640	17983	+	Zlat_10002014	--	K07198 5'-AMP-activated protein kinase, catalytic alpha subunit [EC:2.7.11.11] | (RefSeq) CBL-interacting protein kinase 14 (A)	--	hypothetical protein GUJ93_ZPchr0011g28442 [Zizania palustris]	CIPKE_ORYSJ RecName: Full=CBL-interacting protein kinase 14; EC=2.7.11.1; AltName: Full=OsCIPK14;	A0A8J6BK97_ZIZPA SubName: Full=Uncharacterized protein {ECO:0000313|EMBL:KAG8088799.1};	Serine/threonine protein kinase	GO:0005524,ATP binding; GO:0106310,protein serine kinase activity; GO:0004674,protein serine/threonine kinase activity; GO:0006468,protein phosphorylation; GO:0007165,signal transduction; GO:0000166,nucleotide binding; GO:0003674,molecular_function; GO:0005488,binding; GO:0017076,purine nucleotide binding; GO:0030554,adenyl nucleotide binding; GO:0032553,ribonucleotide binding; GO:0032555,purine …	PF00069.28:Protein kinase domain	--	--	--
Zlat_10026809	4.245	3.1303	3.7288	9.4966	7.3424	7.1682	59	51	57	165	144	154	1.02412	2.3465e-07	4.57567e-06	up	scaffold_297	606384	607731	-	Zlat_10026809	--	K13464 jasmonate ZIM domain-containing protein | (RefSeq) protein TIFY 10c (A)	ko04075: Plant hormone signal transduction	hypothetical protein GUJ93_ZPchr0002g26056 [Zizania palustris]	TI10C_ORYSI RecName: Full=Protein TIFY 10c {ECO:0000305};	A0A8J5S761_ZIZPA RecName: Full=Tify domain-containing protein {ECO:0000259|Pfam:PF06200};	--	GO:0005829,cytosol; GO:0005634,nucleus; GO:0006952,defense response; GO:0006950,response to stress; GO:0008150,biological_process; GO:0050896,response to stimulus; GO:0005575,cellular_component; GO:0005622,intracellular anatomical structure; GO:0005737,cytoplasm; GO:0110165,cellular anatomical entity; GO:0043226,organelle; GO:0043227,membrane-bounded organelle; GO:0043229,intracellular organelle;…	PF06200.17:tify domain	Tify	TF	Tify
novel.2275	4.742	6.3569	6.6212	14.6314	15.7227	12.2711	28	44	43	108	131	112	1.16612	2.9014e-07	5.58807e-06	up	scaffold_8	1572514	1572950	+	--	--	K06911 quercetin 2,3-dioxygenase [EC:1.13.11.24] | (RAP-DB) Os09g0484800; Similar to Pirin-like protein. (A)	--	Pirin-like protein, partial [Dichanthelium oligosanthes]	PRNL1_ARATH RecName: Full=Pirin-like protein At1g50590;	K3ZT86_SETIT SubName: Full=Uncharacterized protein {ECO:0000313|EnsemblPlants:KQL25029};	--	GO:0005634,nucleus; GO:0005575,cellular_component; GO:0005622,intracellular anatomical structure; GO:0043226,organelle; GO:0043227,membrane-bounded organelle; GO:0043229,intracellular organelle; GO:0043231,intracellular membrane-bounded organelle; GO:0110165,cellular anatomical entity	--	--	--	--
Zlat_10028630	5.5769	5.5159	5.3645	2.4569	3.1503	1.8824	69	80	73	38	55	36	-1.23102	3.07546e-07	5.87908e-06	down	scaffold_218	325744	326424	-	Zlat_10028630	--	--	--	hypothetical protein GUJ93_ZPchr0013g36315 [Zizania palustris]	GL33_ORYSJ RecName: Full=Germin-like protein 3-3; Flags: Precursor;	A0A8J6BWY1_ZIZPA RecName: Full=Cupin type-1 domain-containing protein {ECO:0000259|Pfam:PF00190};	--	GO:0048046,apoplast; GO:0030145,manganese ion binding; GO:0003674,molecular_function; GO:0005488,binding; GO:0043167,ion binding; GO:0043169,cation binding; GO:0046872,metal ion binding; GO:0046914,transition metal ion binding; GO:0005575,cellular_component; GO:0005576,extracellular region; GO:0110165,cellular anatomical entity	PF00190.25:Cupin	--	--	--
Zlat_10023455	4.6184	4.0478	4.3716	1.6701	1.8382	2.4967	73	75	76	33	41	61	-1.19657	3.89511e-07	7.34618e-06	down	scaffold_334	223272	227855	+	Zlat_10023455	--	K21867 potassium channel | (RefSeq) potassium channel KAT2 isoform X1 (A)	--	hypothetical protein GUJ93_ZPchr0001g29579 [Zizania palustris]	KAT2_ORYSJ RecName: Full=Potassium channel KAT2;	A0A8J5RRU4_ZIZPA RecName: Full=Potassium channel {ECO:0000256|RuleBase:RU369015};	K+-channel ERG and related proteins, contain PAS/PAC sensor domain	GO:0016021,integral component of membrane; GO:0005249,voltage-gated potassium channel activity; GO:0034765,regulation of ion transmembrane transport; GO:0003674,molecular_function; GO:0005215,transporter activity; GO:0005216,ion channel activity; GO:0005244,voltage-gated ion channel activity; GO:0005261,cation channel activity; GO:0005267,potassium channel activity; GO:0008324,cation transmembran…	PF11834.11:KHA, dimerisation domain of potassium ion channel	--	--	--
Zlat_10035040	4.4286	3.9578	2.8761	9.1096	12.1055	12.8244	21	22	15	54	81	94	1.51465	4.2852e-07	8.05491e-06	up	scaffold_131	143467	144261	-	Zlat_10035040	--	--	--	--	--	--	--	--	--	--	--	--
Zlat_10021005	2.2634	1.8138	2.245	0.9876	0.8992	0.954	66	62	72	36	37	43	-1.24247	4.29055e-07	8.0596e-06	down	scaffold_398	272409	277240	-	Zlat_10021005	--	K01102 pyruvate dehydrogenase phosphatase [EC:3.1.3.43] | (RefSeq) probable protein phosphatase 2C 43 (A)	--	probable protein phosphatase 2C 43 [Oryza brachyantha]	P2C43_ORYSJ RecName: Full=Probable protein phosphatase 2C 43; Short=OsPP2C43; EC=3.1.3.16;	J3M0R6_ORYBR RecName: Full=Protein-serine/threonine phosphatase {ECO:0000256|ARBA:ARBA00013081}; EC=3.1.3.16 {ECO:0000256|ARBA:ARBA00013081};	Protein phosphatase 2C/pyruvate dehydrogenase (lipoamide) phosphatase	GO:0046872,metal ion binding; GO:0017018,myosin phosphatase activity; GO:0004722,protein serine/threonine phosphatase activity; GO:0035970,peptidyl-threonine dephosphorylation; GO:0003674,molecular_function; GO:0005488,binding; GO:0043167,ion binding; GO:0043169,cation binding; GO:0003824,catalytic activity; GO:0004721,phosphoprotein phosphatase activity; GO:0016787,hydrolase activity; GO:0016788…	PF00481.24:Protein phosphatase 2C	--	--	--
Zlat_10000125	4.1322	3.5251	4.9593	0.9255	0.5857	1.1762	25	25	33	7	5	11	-2.31241	4.46909e-07	8.34487e-06	down	scaffold_3555	2042	2534	-	Zlat_10000125	--	K15633 2,3-bisphosphoglycerate-independent phosphoglycerate mutase [EC:5.4.2.12] | (RefSeq) 2,3-bisphosphoglycerate-independent phosphoglycerate mutase (A)	ko00010: Glycolysis / Gluconeogenesis; ko00260: Glycine, serine and threonine metabolism; ko01100: Metabolic pathways; ko01110: Biosynthesis of secondary metabolites; ko01200: Carbon metabolism; ko01230: Biosynthesis of amino acids	hypothetical protein PVAP13_1NG412500 [Panicum virgatum]	PMGI_MAIZE RecName: Full=2,3-bisphosphoglycerate-independent phosphoglycerate mutase; Short=BPG-independent PGAM; Short=Phosphoglyceromutase; EC=5.4.2.12; AltName: Full=PGAM-I;	A2ZZ01_ORYSJ RecName: Full=Phosphoglycerate mutase (2,3-diphosphoglycerate-independent) {ECO:0000256|ARBA:ARBA00012026}; EC=5.4.2.12 {ECO:0000256|ARBA:ARBA00012026};	Phosphoglycerate mutase	GO:0005737,cytoplasm; GO:0046537,2,3-bisphosphoglycerate-independent phosphoglycerate mutase activity; GO:0030145,manganese ion binding; GO:0044262,cellular carbohydrate metabolic process; GO:0006007,glucose catabolic process; GO:0006096,glycolytic process; GO:0003674,molecular_function; GO:0003824,catalytic activity; GO:0004619,phosphoglycerate mutase activity; GO:0016853,isomerase activity; GO:…	PF01676.21:Metalloenzyme superfamily	--	--	--
Zlat_10045233	4.4704	4.3697	2.879	8.195	9.0422	8.7363	48	55	34	110	137	145	1.06103	5.03159e-07	9.34562e-06	up	scaffold_40	1173300	1176310	-	Zlat_10045233	--	--	--	hypothetical protein GUJ93_ZPchr0010g10257 [Zizania palustris]	--	A0A0E0BDL3_9ORYZ RecName: Full=YqgFc domain-containing protein {ECO:0000259|SMART:SM00732};	--	GO:0006364,rRNA processing; GO:0006139,nucleobase-containing compound metabolic process; GO:0006396,RNA processing; GO:0006725,cellular aromatic compound metabolic process; GO:0006807,nitrogen compound metabolic process; GO:0008150,biological_process; GO:0008152,metabolic process; GO:0009987,cellular process; GO:0010467,gene expression; GO:0016070,RNA metabolic process; GO:0016072,rRNA metabolic …	PF03652.18:Holliday junction resolvase	--	--	--
novel.1185	0.4786	0.5444	0.4835	2.6375	1.4321	2.133	9	12	10	62	38	62	1.94421	5.61263e-07	1.03227e-05	up	scaffold_3203	1	1035	.	--	--	--	--	unnamed protein product [Miscanthus lutarioriparius]	--	A0A811SG82_9POAL SubName: Full=Hypothetical protein {ECO:0000313|EMBL:CAD6340662.1};	--	--	--	--	--	--
Zlat_10045361	2.6396	3.5068	2.3999	1.3153	1.38	1.2317	61	95	61	38	45	44	-1.2178	5.66204e-07	1.03932e-05	down	scaffold_24	724633	727892	-	Zlat_10045361	--	K03696 ATP-dependent Clp protease ATP-binding subunit ClpC | (RefSeq) chaperone protein ClpC1, chloroplastic (A)	--	unnamed protein product [Triticum turgidum subsp. durum]	CLPC1_ORYSJ RecName: Full=Chaperone protein ClpC1, chloroplastic; AltName: Full=ATP-dependent Clp protease ATP-binding subunit ClpC homolog 1; AltName: Full=Casein lytic proteinase C1; Flags: Precursor;	A0A446WBZ5_TRITD RecName: Full=UVR domain-containing protein {ECO:0000259|PROSITE:PS50151};	Chaperone HSP104 and related ATP-dependent Clp proteases	GO:0009507,chloroplast; GO:0005524,ATP binding; GO:0016887,ATP hydrolysis activity; GO:0000166,nucleotide binding; GO:0003674,molecular_function; GO:0005488,binding; GO:0017076,purine nucleotide binding; GO:0030554,adenyl nucleotide binding; GO:0032553,ribonucleotide binding; GO:0032555,purine ribonucleotide binding; GO:0032559,adenyl ribonucleotide binding; GO:0035639,purine ribonucleoside triph…	PF07724.17:AAA domain (Cdc48 subfamily)	--	--	--
Zlat_10020190	5.8892	4.251	4.5307	13.227	16.8547	11.1367	26	22	22	73	105	76	1.40648	5.78968e-07	1.05853e-05	up	scaffold_417	150129	150371	-	Zlat_10020190	--	K09422 transcription factor MYB, plant | (RefSeq) myb-related protein Myb4-like (A)	--	hypothetical protein GUJ93_ZPchr0002g25287 [Zizania palustris]	MYB30_ORYSJ RecName: Full=Transcription factor MYB30 {ECO:0000305}; Short=OsMYB30 {ECO:0000303|PubMed:18987217};	A0A8J5VH89_ZIZPA SubName: Full=Uncharacterized protein {ECO:0000313|EMBL:KAG8060226.1};	--	GO:0005634,nucleus; GO:0003677,DNA binding; GO:0003674,molecular_function; GO:0003676,nucleic acid binding; GO:0005488,binding; GO:0097159,organic cyclic compound binding; GO:1901363,heterocyclic compound binding; GO:0005575,cellular_component; GO:0005622,intracellular anatomical structure; GO:0043226,organelle; GO:0043227,membrane-bounded organelle; GO:0043229,intracellular organelle; GO:0043231…	--	--	--	--
novel.1956	0.7105	0.7612	0.6761	1.4143	1.5106	1.7104	43	54	45	107	129	160	1.021	6.33183e-07	1.14879e-05	up	scaffold_61	363576	366906	.	--	--	--	--	hypothetical protein GQ55_4G047700 [Panicum hallii var. hallii]	--	A0A2T7DVB3_9POAL SubName: Full=Uncharacterized protein {ECO:0000313|EMBL:PUZ59508.1};	--	--	--	--	--	--
Zlat_10002558	1.8347	3.5571	4.2461	10.1401	9.8108	8.5244	11	25	28	76	83	79	1.45474	7.18861e-07	1.29092e-05	up	scaffold_1802	40	528	-	Zlat_10002558	--	K09422 transcription factor MYB, plant | (RefSeq) transcription factor MYB44 (A)	--	hypothetical protein GUJ93_ZPchr0006g41754 [Zizania palustris]	--	A0A8J5TAP9_ZIZPA SubName: Full=Uncharacterized protein {ECO:0000313|EMBL:KAG8070086.1};	--	--	--	--	--	--
Zlat_10013902	1.066	1.388	0.9182	4.3087	2.9026	2.7223	19	29	18	96	73	75	1.45597	7.86011e-07	1.40435e-05	up	scaffold_586	67958	69110	+	Zlat_10013902	--	K08818 cell division cycle 2-like [EC:2.7.11.22] | (RefSeq) putative cyclin-dependent kinase F-2 (A)	--	hypothetical protein GUJ93_ZPchr0009g2149 [Zizania palustris]	CDKF2_ORYSJ RecName: Full=Putative cyclin-dependent kinase F-2; Short=CDKF;2; EC=2.7.11.22; EC=2.7.11.23;	A0A8J5RKU9_ZIZPA RecName: Full=Protein kinase domain-containing protein {ECO:0000259|Pfam:PF00069};	Protein kinase PITSLRE and related kinases	GO:0000307,cyclin-dependent protein kinase holoenzyme complex; GO:0005634,nucleus; GO:0005524,ATP binding; GO:0004693,cyclin-dependent protein serine/threonine kinase activity; GO:0106310,protein serine kinase activity; GO:0008353,RNA polymerase II CTD heptapeptide repeat kinase activity; GO:0070816,phosphorylation of RNA polymerase II C-terminal domain; GO:0032968,positive regulation of transcri…	PF00069.28:Protein kinase domain	--	--	--
Zlat_10020338	1.8881	1.8539	2.1054	0.8834	0.8584	0.8297	53	61	65	31	34	36	-1.27768	7.99656e-07	1.42331e-05	down	scaffold_394	278405	279949	+	Zlat_10020338	--	K13496 UDP-glucosyltransferase 73C [EC:2.4.1.-] | (RefSeq) UDP-glycosyltransferase 73C1 (A)	ko00908: Zeatin biosynthesis; ko01110: Biosynthesis of secondary metabolites	hypothetical protein GUJ93_ZPchr0005g15743 [Zizania palustris]	U73E1_STERE RecName: Full=UDP-glycosyltransferase 73E1 {ECO:0000303|PubMed:15610349}; EC=2.4.1.- {ECO:0000305};	A0A8J5VCS4_ZIZPA SubName: Full=Uncharacterized protein {ECO:0000313|EMBL:KAG8067337.1};	UDP-glucuronosyl and UDP-glucosyl transferase	GO:0008194,UDP-glycosyltransferase activity; GO:0003674,molecular_function; GO:0003824,catalytic activity; GO:0016740,transferase activity; GO:0016757,glycosyltransferase activity	PF00201.21:UDP-glucoronosyl and UDP-glucosyl transferase	--	--	--
Zlat_10039549	5.5775	6.1354	7.8736	13.9721	14.1464	13.7685	38	49	59	119	136	145	1.0024	9.1539e-07	1.61602e-05	up	scaffold_82	842248	842622	-	Zlat_10039549	--	K13963 serpin B | (RefSeq) serpin-ZXA (A)	--	hypothetical protein GUJ93_ZPchr0013g34129 [Zizania palustris]	SPZXA_ORYSJ RecName: Full=Serpin-ZXA; AltName: Full=OrysaZxa;	A0A8J5WUY9_ZIZPA RecName: Full=SERPIN domain-containing protein {ECO:0000259|Pfam:PF00079};	Serpin	GO:0005615,extracellular space; GO:0004867,serine-type endopeptidase inhibitor activity; GO:0003674,molecular_function; GO:0004857,enzyme inhibitor activity; GO:0004866,endopeptidase inhibitor activity; GO:0030234,enzyme regulator activity; GO:0030414,peptidase inhibitor activity; GO:0061134,peptidase regulator activity; GO:0061135,endopeptidase regulator activity; GO:0098772,molecular function r…	PF00079.23:Serpin (serine protease inhibitor)	--	--	--
Zlat_10045811	1.3663	0.7493	1.331	4.3717	3.5272	4.1038	14	9	15	56	51	65	1.72148	1.02026e-06	1.79105e-05	up	scaffold_18	32719	33282	-	Zlat_10045811	--	--	--	hypothetical protein E2562_033354 [Oryza meyeriana var. granulata]	--	A0A6G1E6C2_9ORYZ SubName: Full=Uncharacterized protein {ECO:0000313|EMBL:KAF0920106.1};	--	GO:0016021,integral component of membrane; GO:0005575,cellular_component; GO:0016020,membrane; GO:0031224,intrinsic component of membrane; GO:0110165,cellular anatomical entity	PF20100.2:Family of unknown function (DUF6490)	--	--	--
Zlat_10015461	0.6532	0.6542	0.723	2.022	1.6504	1.6169	23	27	28	89	82	88	1.2864	1.02209e-06	1.79314e-05	up	scaffold_543	373456	375393	+	Zlat_10015461	--	K13415 protein brassinosteroid insensitive 1 [EC:2.7.10.1 2.7.11.1] | (RefSeq) systemin receptor SR160 (A)	ko04075: Plant hormone signal transduction	hypothetical protein GUJ93_ZPchr0009g871 [Zizania palustris]	Y1848_ARATH RecName: Full=Probable inactive receptor kinase At1g48480; Flags: Precursor;	A0A8J5S1T0_ZIZPA SubName: Full=Uncharacterized protein {ECO:0000313|EMBL:KAG8049659.1};	--	GO:0016021,integral component of membrane; GO:0005634,nucleus; GO:0000325,plant-type vacuole; GO:0005886,plasma membrane; GO:0009506,plasmodesma; GO:0005524,ATP binding; GO:0042802,identical protein binding; GO:0004672,protein kinase activity; GO:0006468,protein phosphorylation; GO:0000166,nucleotide binding; GO:0003674,molecular_function; GO:0005488,binding; GO:0017076,purine nucleotide binding;…	PF00069.28:Protein kinase domain	--	--	--
Zlat_10044362	0.2718	0.6492	0.6178	1.3263	1.6181	1.6002	10	28	25	61	84	91	1.4552	1.11363e-06	1.94405e-05	up	scaffold_33	1254301	1256325	-	Zlat_10044362	--	--	--	hypothetical protein GUJ93_ZPchr0003g17012 [Zizania palustris]	COBL7_ARATH RecName: Full=COBRA-like protein 7; Flags: Precursor;	A0A8J5SHN2_ZIZPA SubName: Full=Uncharacterized protein {ECO:0000313|EMBL:KAG8063713.1};	--	GO:0031225,anchored component of membrane; GO:0046658,anchored component of plasma membrane; GO:0005768,endosome; GO:0005794,Golgi apparatus; GO:0009506,plasmodesma; GO:0005802,trans-Golgi network; GO:0010215,cellulose microfibril organization; GO:0008150,biological_process; GO:0009664,plant-type cell wall organization; GO:0009832,plant-type cell wall biogenesis; GO:0009987,cellular process; GO:0…	PF04833.18:COBRA-like protein	--	--	--
Zlat_10016340	1.6759	3.3109	2.6465	6.0682	6.5011	6.3912	19	44	33	86	104	112	1.20758	1.34176e-06	2.31929e-05	up	scaffold_538	369027	382720	-	Zlat_10016340	--	--	--	hypothetical protein GUJ93_ZPchr0010g9993 [Zizania palustris]	CCP41_ORYSJ RecName: Full=Cyclin-P4-1; Short=CycP4;1;	A0A8J5W7F6_ZIZPA SubName: Full=Uncharacterized protein {ECO:0000313|EMBL:KAG8084395.1};	Cyclin	GO:0019901,protein kinase binding; GO:0007049,cell cycle; GO:0051301,cell division; GO:0000079,regulation of cyclin-dependent protein serine/threonine kinase activity; GO:0003674,molecular_function; GO:0005488,binding; GO:0005515,protein binding; GO:0019899,enzyme binding; GO:0019900,kinase binding; GO:0008150,biological_process; GO:0009987,cellular process; GO:0001932,regulation of protein phosp…	PF08613.14:Cyclin	--	--	--
Zlat_10044106	0.7184	0.3771	0.3015	2.6966	1.449	1.8233	13	8	6	61	37	51	2.02045	1.35642e-06	2.34032e-05	up	scaffold_32	477863	478979	-	Zlat_10044106	--	K09841 xanthoxin dehydrogenase [EC:1.1.1.288] | (RefSeq) zerumbone synthase (A)	ko00906: Carotenoid biosynthesis; ko01100: Metabolic pathways; ko01110: Biosynthesis of secondary metabolites	hypothetical protein GUJ93_ZPchr0013g35616 [Zizania palustris]	TS2_MAIZE RecName: Full=Sex determination protein tasselseed-2;	A0A8J5WSY2_ZIZPA SubName: Full=Uncharacterized protein {ECO:0000313|EMBL:KAG8096338.1};	Reductases with broad range of substrate specificities	GO:0016616,oxidoreductase activity, acting on the CH-OH group of donors, NAD or NADP as acceptor; GO:0003674,molecular_function; GO:0003824,catalytic activity; GO:0016491,oxidoreductase activity; GO:0016614,oxidoreductase activity, acting on CH-OH group of donors	PF13561.9:Enoyl-(Acyl carrier protein) reductase	--	--	--
Zlat_10001312	1.0559	0.563	1.2001	4.857	4.1158	3.5864	8	5	10	46	44	42	2.07318	1.3645e-06	2.35282e-05	up	scaffold_2267	15699	16115	-	Zlat_10001312	--	--	--	hypothetical protein GUJ93_ZPchr0010g7414 [Zizania palustris]	ACCR4_ARATH RecName: Full=Serine/threonine-protein kinase-like protein CCR4; EC=2.7.11.1; AltName: Full=CRINKLY 4-related kinase 1; Short=AtCRK1; AltName: Full=Protein CRINKLY 4 RELATED 4; Short=AtCCR4; Flags: Precursor;	A0A8J5W9Z8_ZIZPA RecName: Full=Protein kinase domain-containing protein {ECO:0000259|Pfam:PF00069};	Serine/threonine protein kinase	GO:0016021,integral component of membrane; GO:0005524,ATP binding; GO:0042803,protein homodimerization activity; GO:0004672,protein kinase activity; GO:0106310,protein serine kinase activity; GO:0004674,protein serine/threonine kinase activity; GO:0006468,protein phosphorylation; GO:0000166,nucleotide binding; GO:0003674,molecular_function; GO:0005488,binding; GO:0017076,purine nucleotide binding…	--	--	--	--
Zlat_10030484	1.5517	0.7787	0.4979	3.3588	3.3638	3.7793	17	10	6	46	52	64	1.82842	1.41603e-06	2.43427e-05	up	scaffold_201	300963	301565	-	Zlat_10030484	--	K13436 pto-interacting protein 1 [EC:2.7.11.1] | (RefSeq) pto-interacting protein 1 (A)	ko04626: Plant-pathogen interaction	hypothetical protein GUJ93_ZPchr0006g44058 [Zizania palustris]	HERK_ARATH RecName: Full=Receptor-like protein kinase HERK 1; EC=2.7.11.-; AltName: Full=Protein HERCULES RECEPTOR KINASE 1; Flags: Precursor;	A0A8J5T075_ZIZPA SubName: Full=Uncharacterized protein {ECO:0000313|EMBL:KAG8074497.1};	Serine/threonine protein kinase	GO:0016021,integral component of membrane; GO:0005886,plasma membrane; GO:0009506,plasmodesma; GO:0005524,ATP binding; GO:0004672,protein kinase activity; GO:0004674,protein serine/threonine kinase activity; GO:0004714,transmembrane receptor protein tyrosine kinase activity; GO:0046777,protein autophosphorylation; GO:0009741,response to brassinosteroid; GO:0009826,unidimensional cell growth; GO:0…	PF07714.20:Protein tyrosine and serine/threonine kinase	--	--	--
novel.858	3.3025	7.3249	9.6084	29.9401	24.3402	26.0651	15	39	48	170	156	183	1.88827	1.51859e-06	2.601e-05	up	scaffold_2327	16538	16787	.	--	--	--	--	hypothetical protein GUJ93_ZPchr0013g34012 [Zizania palustris]	--	A0A8J5WTV2_ZIZPA SubName: Full=Uncharacterized protein {ECO:0000313|EMBL:KAG8097036.1};	--	--	--	--	--	--
Zlat_10039708	1.1015	1.4229	1.1445	2.5174	2.5425	2.9928	35	53	40	100	114	147	1.04057	1.69084e-06	2.86294e-05	up	scaffold_81	126707	128455	-	Zlat_10039708	--	--	--	hypothetical protein GUJ93_ZPchr0008g11477 [Zizania palustris]	PNAA_PRUDU RecName: Full=Peptide-N4-(N-acetyl-beta-glucosaminyl)asparagine amidase A; Short=PNGase A; EC=3.5.1.52; AltName: Full=Glycopeptide N-glycosidase; AltName: Full=N-glycanase; Contains: RecName: Full=Peptide-N4-(N-acetyl-beta-glucosaminyl)asparagine amidase A light chain; AltName: Full=PNGase A small chain; AltName: Full=PNGase A subunit B; Contains: RecName: Full=Peptide-N4-(N-acetyl-bet…	A0A8J5RH27_ZIZPA SubName: Full=Uncharacterized protein {ECO:0000313|EMBL:KAG8045644.1};	--	GO:0000224,peptide-N4-(N-acetyl-beta-glucosaminyl)asparagine amidase activity; GO:0003674,molecular_function; GO:0003824,catalytic activity; GO:0016787,hydrolase activity; GO:0016810,hydrolase activity, acting on carbon-nitrogen (but not peptide) bonds; GO:0016811,hydrolase activity, acting on carbon-nitrogen (but not peptide) bonds, in linear amides	PF12222.11:Peptide N-acetyl-beta-D-glucosaminyl asparaginase amidase A	--	--	--
Zlat_10010065	0.292	0.2906	0.4425	1.2458	1.3106	2.0779	6	7	10	32	38	66	2.09096	1.86256e-06	3.12923e-05	up	scaffold_737	158190	159975	+	Zlat_10010065	--	K13680 beta-mannan synthase [EC:2.4.1.32] | (RefSeq) glucomannan 4-beta-mannosyltransferase 1 (A)	--	hypothetical protein OsJ_19159 [Oryza sativa Japonica Group]	CSLC7_ORYSJ RecName: Full=Probable xyloglucan glycosyltransferase 7; EC=2.4.1.-; AltName: Full=Cellulose synthase-like protein C7; AltName: Full=OsCslC7;	B9FKJ5_ORYSJ RecName: Full=Glyco_trans_2-like domain-containing protein {ECO:0000259|Pfam:PF13632};	--	GO:0005794,Golgi apparatus; GO:0000139,Golgi membrane; GO:0016021,integral component of membrane; GO:0016757,glycosyltransferase activity; GO:0071555,cell wall organization; GO:0003674,molecular_function; GO:0003824,catalytic activity; GO:0016740,transferase activity; GO:0008150,biological_process; GO:0009987,cellular process; GO:0016043,cellular component organization; GO:0045229,external encaps…	PF13632.9:Glycosyl transferase family group 2	--	--	--
Zlat_10020319	4.7862	4.8769	4.5934	11.3796	9.2335	11.1813	36	43	38	107	98	130	1.06579	1.89059e-06	3.16877e-05	up	scaffold_394	163396	164444	+	Zlat_10020319	--	--	--	hypothetical protein GUJ93_ZPchr0005g14909 [Zizania palustris]	--	A0A8J5S8R6_ZIZPA SubName: Full=Uncharacterized protein {ECO:0000313|EMBL:KAG8067363.1};	--	--	--	--	--	--
novel.2351	2.2934	3.4433	3.1694	1.0274	0.9752	0.8309	25	44	38	14	15	14	-1.7558	1.92577e-06	3.2181e-05	down	scaffold_843	1	600	.	--	--	--	--	hypothetical protein GUJ93_ZPchr0002g24738 [Zizania palustris]	--	A0A8J5S889_ZIZPA SubName: Full=Uncharacterized protein {ECO:0000313|EMBL:KAG8060473.1};	--	--	--	--	--	--
Zlat_10037932	4.1399	2.9698	3.3363	6.9243	8.0014	7.9129	44	37	39	92	120	130	1.04834	2.31896e-06	3.81187e-05	up	scaffold_102	760054	760638	-	Zlat_10037932	--	--	--	NDR1/HIN1-like protein 3 [Oryza sativa Japonica Group]	NHL3_ARATH RecName: Full=NDR1/HIN1-like protein 3 {ECO:0000303|Ref.1};	A0A0E0MJV9_ORYPU RecName: Full=LEA_2 domain-containing protein {ECO:0000259|Pfam:PF03168};	--	GO:0046658,anchored component of plasma membrane; GO:0005794,Golgi apparatus; GO:0016021,integral component of membrane; GO:0000325,plant-type vacuole; GO:0005886,plasma membrane; GO:0009506,plasmodesma; GO:0003729,mRNA binding; GO:0071456,cellular response to hypoxia; GO:0042742,defense response to bacterium; GO:0051607,defense response to virus; GO:0009617,response to bacterium; GO:0009751,resp…	PF03168.16:Late embryogenesis abundant protein	--	--	--
Zlat_10005235	38.1461	27.2492	29.7623	15.0989	16.1826	9.0515	289	242	248	143	173	106	-1.32852	2.91335e-06	4.72819e-05	down	scaffold_1112	107763	110883	+	Zlat_10005235	--	--	--	--	--	--	--	--	--	--	--	--
novel.1312	0.6893	0.588	0.6894	1.7645	2.0273	1.5608	20	20	22	64	83	70	1.35571	3.20727e-06	5.1768e-05	up	scaffold_35	506326	507922	.	--	--	K13104 zinc finger protein 830 | (RAP-DB) Os05g0495100; Zinc finger, C2H2-type domain containing protein. (A)	--	zinc finger protein 830 [Oryza sativa Japonica Group]	--	Q65X74_ORYSJ SubName: Full=Os05g0495100 protein {ECO:0000313|EMBL:BAS94700.1}; SubName: Full=cDNA clone:002-137-A12, full insert sequence {ECO:0000313|EMBL:BAG98256.1};	--	GO:0005634,nucleus; GO:0005681,spliceosomal complex; GO:0003676,nucleic acid binding; GO:0008270,zinc ion binding; GO:0044773,mitotic DNA damage checkpoint signaling; GO:0033314,mitotic DNA replication checkpoint signaling; GO:0033260,nuclear DNA replication; GO:0048478,replication fork protection; GO:0003674,molecular_function; GO:0005488,binding; GO:0097159,organic cyclic compound binding; GO:1…	--	--	--	--
Zlat_10007106	2.0001	1.3125	1.3639	3.6307	3.2165	3.1353	52	40	39	118	118	126	1.01201	3.41289e-06	5.47891e-05	up	scaffold_927	136241	139315	-	Zlat_10007106	--	K16297 serine carboxypeptidase-like clade II [EC:3.4.16.-] | (RefSeq) serine carboxypeptidase 24 (A)	--	hypothetical protein GUJ93_ZPchr0003g16632 [Zizania palustris]	SCP1_MEDTR RecName: Full=Serine carboxypeptidase 1 {ECO:0000303|PubMed:26511916}; EC=3.4.16.- {ECO:0000250|UniProtKB:P00729}; Flags: Precursor;	A0A8J5SWK4_ZIZPA SubName: Full=Uncharacterized protein {ECO:0000313|EMBL:KAG8063201.1};	Serine carboxypeptidases (lysosomal cathepsin A)	GO:0048046,apoplast; GO:0005615,extracellular space; GO:0004185,serine-type carboxypeptidase activity; GO:0036377,arbuscular mycorrhizal association; GO:0006508,proteolysis; GO:0009610,response to symbiotic fungus; GO:0003674,molecular_function; GO:0003824,catalytic activity; GO:0004180,carboxypeptidase activity; GO:0008233,peptidase activity; GO:0008236,serine-type peptidase activity; GO:0008238…	PF00450.25:Serine carboxypeptidase	--	--	--
Zlat_10028592	0.1638	0.1397	0.2234	1.7035	1.277	1.8546	2	2	3	26	22	35	3.1106	4.20425e-06	6.63584e-05	up	scaffold_237	670013	672817	-	Zlat_10028592	--	--	--	hypothetical protein DAI22_02g285600 [Oryza sativa Japonica Group]	ERF25_ARATH RecName: Full=Ethylene-responsive transcription factor ERF025;	J3LFT9_ORYBR SubName: Full=Uncharacterized protein {ECO:0000313|EnsemblPlants:OB02G35060.1};	--	GO:0005634,nucleus; GO:0003700,DNA-binding transcription factor activity; GO:0000976,transcription cis-regulatory region binding; GO:0050832,defense response to fungus; GO:0009873,ethylene-activated signaling pathway; GO:0019760,glucosinolate metabolic process; GO:0003674,molecular_function; GO:0140110,transcription regulator activity; GO:0001067,transcription regulatory region nucleic acid bindi…	--	--	--	--
Zlat_10034432	4.6387	4.3115	4.4693	2.3261	1.9626	2.5082	67	73	71	42	40	56	-1.06892	4.2568e-06	6.70894e-05	down	scaffold_148	661173	662624	+	Zlat_10034432	--	K00799 glutathione S-transferase [EC:2.5.1.18] | (RefSeq) probable glutathione S-transferase GSTU1 (A)	ko00480: Glutathione metabolism; ko01100: Metabolic pathways	hypothetical protein GUJ93_ZPchr0010g9254 [Zizania palustris]	GSTU1_ORYSJ RecName: Full=Probable glutathione S-transferase GSTU1; EC=2.5.1.18;	A0A8J6BAP9_ZIZPA RecName: Full=GST N-terminal domain-containing protein {ECO:0000259|Pfam:PF02798};	Glutathione S-transferase	GO:0005737,cytoplasm; GO:0004364,glutathione transferase activity; GO:0006749,glutathione metabolic process; GO:0042221,response to chemical; GO:0003674,molecular_function; GO:0003824,catalytic activity; GO:0016740,transferase activity; GO:0016765,transferase activity, transferring alkyl or aryl (other than methyl) groups; GO:0006518,peptide metabolic process; GO:0006575,cellular modified amino a…	PF02798.23:Glutathione S-transferase, N-terminal domain	--	--	--
Zlat_10018354	0.1279	0.1636	0.2325	1.0995	0.8155	0.6824	4	6	8	43	36	33	2.2041	4.37495e-06	6.88085e-05	up	scaffold_466	186192	190487	+	Zlat_10018354	--	K05909 laccase [EC:1.10.3.2] | (RefSeq) laccase-7 (A)	--	hypothetical protein GUJ93_ZPchr0001g31914 [Zizania palustris]	LAC7_ORYSJ RecName: Full=Laccase-7; EC=1.10.3.2; AltName: Full=Benzenediol:oxygen oxidoreductase 7; AltName: Full=Diphenol oxidase 7; AltName: Full=Urishiol oxidase 7; Flags: Precursor;	A0A8J5VCV8_ZIZPA SubName: Full=Uncharacterized protein {ECO:0000313|EMBL:KAG8054736.1};	Multicopper oxidases	GO:0048046,apoplast; GO:0005507,copper ion binding; GO:0052716,hydroquinone:oxygen oxidoreductase activity; GO:0016491,oxidoreductase activity; GO:0046274,lignin catabolic process; GO:0003674,molecular_function; GO:0005488,binding; GO:0043167,ion binding; GO:0043169,cation binding; GO:0046872,metal ion binding; GO:0046914,transition metal ion binding; GO:0003824,catalytic activity; GO:0016679,oxi…	PF07732.18:Multicopper oxidase	--	--	--
Zlat_10023454	3.5133	4.9951	4.259	1.5613	1.291	1.5152	27	45	36	15	14	18	-1.64531	4.37659e-06	6.88085e-05	down	scaffold_334	222117	222872	+	Zlat_10023454	--	K21867 potassium channel | (RefSeq) potassium channel KAT2 isoform X1 (A)	--	hypothetical protein GUJ93_ZPchr0001g29579 [Zizania palustris]	KAT2_ORYSJ RecName: Full=Potassium channel KAT2;	A0A8J5SC30_ZIZPA RecName: Full=Ion_trans domain-containing protein {ECO:0000259|Pfam:PF00520};	K+-channel ERG and related proteins, contain PAS/PAC sensor domain	GO:0016021,integral component of membrane; GO:0005249,voltage-gated potassium channel activity; GO:0034765,regulation of ion transmembrane transport; GO:0003674,molecular_function; GO:0005215,transporter activity; GO:0005216,ion channel activity; GO:0005244,voltage-gated ion channel activity; GO:0005261,cation channel activity; GO:0005267,potassium channel activity; GO:0008324,cation transmembran…	PF00520.34:Ion transport protein	--	--	--
Zlat_10026414	0.7114	0.6069	0.8511	1.7672	1.9105	2.1074	19	19	25	59	72	87	1.32961	4.4026e-06	6.91788e-05	up	scaffold_284	350710	352179	-	Zlat_10026414	--	K13496 UDP-glucosyltransferase 73C [EC:2.4.1.-] | (RefSeq) UDP-glycosyltransferase 73C1 (A)	ko00908: Zeatin biosynthesis; ko01110: Biosynthesis of secondary metabolites	hypothetical protein E2562_025226 [Oryza meyeriana var. granulata]	U73C6_ARATH RecName: Full=UDP-glycosyltransferase 73C6; EC=2.4.1.-; AltName: Full=Flavonol-3-O-glycoside-7-O-glucosyltransferase 1; AltName: Full=Zeatin O-glucosyltransferase 2;	A0A0D3G2E5_9ORYZ RecName: Full=Glycosyltransferase {ECO:0000256|RuleBase:RU362057}; EC=2.4.1.- {ECO:0000256|RuleBase:RU362057};	UDP-glucuronosyl and UDP-glucosyl transferase	GO:0005783,endoplasmic reticulum; GO:0080043,quercetin 3-O-glucosyltransferase activity; GO:0080046,quercetin 4'-O-glucosyltransferase activity; GO:0080044,quercetin 7-O-glucosyltransferase activity; GO:0035251,UDP-glucosyltransferase activity; GO:0051555,flavonol biosynthetic process; GO:0003674,molecular_function; GO:0003824,catalytic activity; GO:0008194,UDP-glycosyltransferase activity; GO:00…	PF00201.21:UDP-glucoronosyl and UDP-glucosyl transferase	--	--	--
Zlat_10012219	1.9786	1.6879	2.4531	7.4102	5.2264	3.9565	22	22	30	103	82	68	1.34249	4.52943e-06	7.10131e-05	up	scaffold_664	224962	226017	-	Zlat_10012219	--	K20893 probable galacturonosyltransferase-like 1 [EC:2.4.1.-] | (RefSeq) probable galacturonosyltransferase-like 1 (A)	--	hypothetical protein GUJ93_ZPchr0003g17035 [Zizania palustris]	GATL2_ARATH RecName: Full=Probable galacturonosyltransferase-like 2; EC=2.4.1.-;	A0A8J5SBC6_ZIZPA RecName: Full=Hexosyltransferase {ECO:0000256|RuleBase:RU362027}; EC=2.4.1.- {ECO:0000256|RuleBase:RU362027};	--	GO:0005794,Golgi apparatus; GO:0000139,Golgi membrane; GO:0016021,integral component of membrane; GO:0047262,polygalacturonate 4-alpha-galacturonosyltransferase activity; GO:0071555,cell wall organization; GO:0045489,pectin biosynthetic process; GO:0003674,molecular_function; GO:0003824,catalytic activity; GO:0008194,UDP-glycosyltransferase activity; GO:0016740,transferase activity; GO:0016757,gl…	PF01501.23:Glycosyl transferase family 8	--	--	--
Zlat_10012786	2.2017	2.5981	3.2028	1.5851	1.4562	1.0208	60	83	96	54	56	43	-1.08174	4.69544e-06	7.33708e-05	down	scaffold_647	146390	147889	+	Zlat_10012786	--	K20624 12-hydroxyjasmonoyl-L-amino acid 12-hydroxylase / fatty acid hydroxylase [EC:1.14.14.49] | (RefSeq) cytochrome P450 94C1 (A)	--	hypothetical protein GUJ93_ZPchr0011g28020 [Zizania palustris]	C94C1_ARATH RecName: Full=Cytochrome P450 94C1 {ECO:0000305}; EC=1.14.14.49 {ECO:0000269|PubMed:22215670, ECO:0000269|PubMed:26164240}; AltName: Full=12-hydroxyjasmonoyl-L-amino acid 12-hydroxylase {ECO:0000303|PubMed:22215670};	A0A8J6BUM4_ZIZPA SubName: Full=Uncharacterized protein {ECO:0000313|EMBL:KAG8091243.1};	Cytochrome P450 CYP4/CYP19/CYP26 subfamilies	GO:0005789,endoplasmic reticulum membrane; GO:0016021,integral component of membrane; GO:0043231,intracellular membrane-bounded organelle; GO:0018685,alkane 1-monooxygenase activity; GO:0020037,heme binding; GO:0005506,iron ion binding; GO:0009611,response to wounding; GO:0003674,molecular_function; GO:0003824,catalytic activity; GO:0004497,monooxygenase activity; GO:0016491,oxidoreductase activi…	PF00067.25:Cytochrome P450	--	--	--
Zlat_10010573	0.5775	0.8527	0.7472	1.8124	1.5584	1.5519	26	45	37	102	99	108	1.07453	4.98938e-06	7.78343e-05	up	scaffold_799	12376	14853	-	Zlat_10010573	--	--	--	hypothetical protein GUJ93_ZPchr0013g36522 [Zizania palustris]	FERON_ARATH RecName: Full=Receptor-like protein kinase FERONIA; EC=2.7.11.1; AltName: Full=Protein SIRENE; Flags: Precursor;	A0A8J5WS22_ZIZPA SubName: Full=Uncharacterized protein {ECO:0000313|EMBL:KAG8096045.1};	Serine/threonine protein kinase	GO:0043680,filiform apparatus; GO:0016021,integral component of membrane; GO:0005886,plasma membrane; GO:0009506,plasmodesma; GO:0005524,ATP binding; GO:0004672,protein kinase activity; GO:0106310,protein serine kinase activity; GO:0004674,protein serine/threonine kinase activity; GO:0004714,transmembrane receptor protein tyrosine kinase activity; GO:0009738,abscisic acid-activated signaling path…	PF12819.10:Malectin-like domain	--	--	--
Zlat_10030713	3.2514	2.5755	2.4635	6.688	4.9924	6.5607	42	39	35	108	91	131	1.05286	5.08078e-06	7.91287e-05	up	scaffold_200	379327	380037	-	Zlat_10030713	--	--	--	hypothetical protein GUJ93_ZPchr0006g46401 [Zizania palustris]	--	A0A8J5SCJ4_ZIZPA SubName: Full=Uncharacterized protein {ECO:0000313|EMBL:KAG8073136.1};	--	--	--	--	--	--
Zlat_10042842	5.9946	4.339	5.6155	14.3859	11.7149	11.0467	33	28	34	99	91	94	1.13189	5.21836e-06	8.10025e-05	up	scaffold_44	499331	499633	+	Zlat_10042842	--	K14488 SAUR family protein | (RefSeq) auxin-responsive protein SAUR71 (A)	ko04075: Plant hormone signal transduction	hypothetical protein GUJ93_ZPchr0006g44481 [Zizania palustris]	SAU71_ARATH RecName: Full=Auxin-responsive protein SAUR71 {ECO:0000305}; AltName: Full=Protein SMALL AUXIN UP RNA 71 {ECO:0000303|PubMed:12036261};	A0A8J5VJA7_ZIZPA SubName: Full=Uncharacterized protein {ECO:0000313|EMBL:KAG8069855.1};	--	GO:0005737,cytoplasm; GO:0009734,auxin-activated signaling pathway; GO:0040008,regulation of growth; GO:0007154,cell communication; GO:0007165,signal transduction; GO:0008150,biological_process; GO:0009719,response to endogenous stimulus; GO:0009725,response to hormone; GO:0009733,response to auxin; GO:0009755,hormone-mediated signaling pathway; GO:0009987,cellular process; GO:0010033,response to…	PF02519.17:Auxin responsive protein	--	--	--
Zlat_10039182	3.8678	2.8342	2.8854	1.3883	1.5814	1.7964	78	67	64	35	45	56	-1.08628	6.0166e-06	9.21899e-05	down	scaffold_83	547650	549258	-	Zlat_10039182	--	--	--	hypothetical protein GUJ93_ZPchr0013g34264 [Zizania palustris]	PLP3_ORYSI RecName: Full=Patatin-like protein 3; EC=3.1.1.-;	A0A8J5WUV3_ZIZPA SubName: Full=Uncharacterized protein {ECO:0000313|EMBL:KAG8098405.1};	Ca2+-independent phospholipase A2	GO:0016298,lipase activity; GO:0006952,defense response; GO:0016042,lipid catabolic process; GO:0003674,molecular_function; GO:0003824,catalytic activity; GO:0016787,hydrolase activity; GO:0016788,hydrolase activity, acting on ester bonds; GO:0006950,response to stress; GO:0008150,biological_process; GO:0050896,response to stimulus; GO:0006629,lipid metabolic process; GO:0008152,metabolic process…	PF01734.25:Patatin-like phospholipase	--	--	--
Zlat_10003511	2.9652	1.2648	1.8535	6.3747	7.3548	6.5941	16	8	11	43	56	55	1.67276	6.47362e-06	9.84788e-05	up	scaffold_1423	34919	35365	+	Zlat_10003511	--	--	--	--	--	--	--	--	--	--	--	--
Zlat_10012173	1.8046	1.0263	1.3673	3.9298	5.3288	3.5673	18	12	15	49	75	55	1.53377	6.6642e-06	0.000101159	up	scaffold_666	164966	166487	-	Zlat_10012173	--	--	--	hypothetical protein GUJ93_ZPchr0010g8537 [Zizania palustris]	STEL_TOXVR RecName: Full=Stellacyanin;	A0A8J5WEG0_ZIZPA RecName: Full=Phytocyanin domain-containing protein {ECO:0000259|Pfam:PF02298};	--	GO:0009055,electron transfer activity; GO:0046872,metal ion binding; GO:0003674,molecular_function; GO:0003824,catalytic activity; GO:0016491,oxidoreductase activity; GO:0005488,binding; GO:0043167,ion binding; GO:0043169,cation binding	PF02298.20:Plastocyanin-like domain	--	--	--
Zlat_10043843	0.5205	0.888	0.5915	3.3308	3.1353	3.283	4	8	5	32	34	39	2.17926	7.30517e-06	0.000110472	up	scaffold_36	841001	841423	+	Zlat_10043843	--	--	--	hypothetical protein E2562_028074 [Oryza meyeriana var. granulata]	MUC21_ARATH RecName: Full=Xylan glycosyltransferase MUCI21 {ECO:0000305}; EC=2.4.-.- {ECO:0000305|PubMed:26482889}; AltName: Full=Protein MUCILAGE-MODIFIED 5 {ECO:0000303|PubMed:11706181}; AltName: Full=Protein MUCILAGE-RELATED 21 {ECO:0000303|PubMed:26482889}; AltName: Full=Putative xylan xylosyltransgerase MUCI21 {ECO:0000303|PubMed:26979331};	A0A0E0JTS1_ORYPU SubName: Full=Uncharacterized protein {ECO:0000313|EnsemblPlants:OPUNC01G43270.1};	Uncharacterized conserved protein	GO:0005794,Golgi apparatus; GO:0000139,Golgi membrane; GO:0016021,integral component of membrane; GO:0047517,1,4-beta-D-xylan synthase activity; GO:0016757,glycosyltransferase activity; GO:0071555,cell wall organization; GO:0010192,mucilage biosynthetic process; GO:0048354,mucilage biosynthetic process involved in seed coat development; GO:0003674,molecular_function; GO:0003824,catalytic activity…	--	--	--	--
Zlat_10039697	1.4263	0.7743	1.2084	2.5671	2.3202	2.5584	44	28	41	99	101	122	1.04899	8.20733e-06	0.000123058	up	scaffold_81	53298	59924	-	Zlat_10039697	--	--	--	hypothetical protein GUJ93_ZPchr0001g30441 [Zizania palustris]	GIL1_ARATH RecName: Full=Protein GRAVITROPIC IN THE LIGHT 1 {ECO:0000303|PubMed:16640600};	A0A8J5R782_ZIZPA RecName: Full=DUF641 domain-containing protein {ECO:0000259|Pfam:PF04859};	--	GO:0009959,negative gravitropism; GO:0009639,response to red or far red light; GO:0008150,biological_process; GO:0009605,response to external stimulus; GO:0009606,tropism; GO:0009628,response to abiotic stimulus; GO:0009629,response to gravity; GO:0009630,gravitropism; GO:0050896,response to stimulus; GO:0009314,response to radiation; GO:0009416,response to light stimulus	PF04859.15:Plant protein of unknown function (DUF641)	--	--	--
Zlat_10030838	2.7773	2.8	2.6782	6.3284	5.6065	5.9891	33	39	35	94	94	110	1.02674	9.37441e-06	0.000139002	up	scaffold_195	306941	307594	-	Zlat_10030838	--	--	--	hypothetical protein GUJ93_ZPchr0014g46575 [Zizania palustris]	--	A0A8J5TH92_ZIZPA SubName: Full=Uncharacterized protein {ECO:0000313|EMBL:KAG8082149.1};	--	--	--	--	--	--
Zlat_10009470	1.6529	3.1021	5.1096	10.5777	10.1909	7.1644	10	22	34	80	87	67	1.39352	9.67159e-06	0.000143182	up	scaffold_787	8598	22722	-	Zlat_10009470	--	--	--	scarecrow-like protein 8 [Oryza sativa Japonica Group]	--	A0A0D3FZB3_9ORYZ SubName: Full=Uncharacterized protein {ECO:0000313|EnsemblPlants:OBART04G22740.1};	--	--	--	--	--	--
Zlat_10044450	2.8412	2.7113	2.4956	1.3868	1.4674	1.1215	59	66	57	36	43	36	-1.11152	1.03671e-05	0.000152996	down	scaffold_31	826667	827809	-	Zlat_10044450	--	--	--	hypothetical protein GUJ93_ZPchr0012g20267 [Zizania palustris]	FBK30_ARATH RecName: Full=F-box/kelch-repeat protein At1g80440;	A0A8J5WP34_ZIZPA SubName: Full=Uncharacterized protein {ECO:0000313|EMBL:KAG8094640.1};	FOG: Kelch repeat	GO:0005829,cytosol; GO:0019005,SCF ubiquitin ligase complex; GO:0080037,negative regulation of cytokinin-activated signaling pathway; GO:2000762,regulation of phenylpropanoid metabolic process; GO:0007154,cell communication; GO:0007165,signal transduction; GO:0008150,biological_process; GO:0009719,response to endogenous stimulus; GO:0009725,response to hormone; GO:0009735,response to cytokinin; G…	PF01344.28:Kelch motif	--	--	--
Zlat_10005347	9.5724	7.4855	10.1538	12.3368	29.0195	25.1149	36	33	42	58	154	146	1.20696	1.0934e-05	0.000160605	up	scaffold_1095	31012	34638	+	Zlat_10005347	--	--	--	--	--	--	--	--	--	--	--	--
Zlat_10030485	1.4771	0.9285	0.9896	4.7885	2.2589	3.42	19	14	14	77	41	68	1.54084	1.23695e-05	0.000180264	up	scaffold_201	301795	302502	+	Zlat_10030485	--	K00924 kinase [EC:2.7.1.-] | (RefSeq) receptor protein kinase TMK1 (A)	ko04075: Plant hormone signal transduction	hypothetical protein GUJ93_ZPchr0006g44058 [Zizania palustris]	HERK_ARATH RecName: Full=Receptor-like protein kinase HERK 1; EC=2.7.11.-; AltName: Full=Protein HERCULES RECEPTOR KINASE 1; Flags: Precursor;	A0A8J5T075_ZIZPA SubName: Full=Uncharacterized protein {ECO:0000313|EMBL:KAG8074497.1};	Serine/threonine protein kinase	GO:0016021,integral component of membrane; GO:0005886,plasma membrane; GO:0009506,plasmodesma; GO:0005524,ATP binding; GO:0004672,protein kinase activity; GO:0004674,protein serine/threonine kinase activity; GO:0004714,transmembrane receptor protein tyrosine kinase activity; GO:0046777,protein autophosphorylation; GO:0009741,response to brassinosteroid; GO:0009826,unidimensional cell growth; GO:0…	PF00069.28:Protein kinase domain	--	--	--
Zlat_10022885	0.417	0.3557	0.4874	1.8107	1.4775	1.6956	7	7	9	38	35	44	1.89472	1.29555e-05	0.000187848	up	scaffold_350	443449	444372	+	Zlat_10022885	--	--	--	hypothetical protein GUJ93_ZPchr0006g41133 [Zizania palustris]	EXO_ARATH RecName: Full=Protein EXORDIUM; Flags: Precursor;	A0A8J5SCP7_ZIZPA SubName: Full=Uncharacterized protein {ECO:0000313|EMBL:KAG8072455.1};	--	GO:0048046,apoplast; GO:0005615,extracellular space; GO:0005794,Golgi apparatus; GO:0009505,plant-type cell wall; GO:0009741,response to brassinosteroid; GO:0008150,biological_process; GO:0009719,response to endogenous stimulus; GO:0009725,response to hormone; GO:0010033,response to organic substance; GO:0014070,response to organic cyclic compound; GO:0033993,response to lipid; GO:0042221,respons…	PF04674.15:Phosphate-induced protein 1 conserved region	--	--	--
novel.727	0.9932	0.353	0.4515	2.2511	2.7569	2.0883	12	5	6	34	47	39	1.92005	1.49886e-05	0.000215221	up	scaffold_2062	17867	18531	.	--	--	--	--	--	--	--	--	--	--	--	--	--
Zlat_10046280	0.1147	0.2152	0.0834	0.7522	0.4063	0.7122	5	11	4	41	25	48	2.06983	1.57789e-05	0.00022542	up	scaffold_21	987160	989559	+	Zlat_10046280	--	K13436 pto-interacting protein 1 [EC:2.7.11.1] | (RefSeq) PTI1-like tyrosine-protein kinase 1 (A)	ko04626: Plant-pathogen interaction	hypothetical protein GUJ93_ZPchr0004g38126 [Zizania palustris]	ACCR4_ARATH RecName: Full=Serine/threonine-protein kinase-like protein CCR4; EC=2.7.11.1; AltName: Full=CRINKLY 4-related kinase 1; Short=AtCRK1; AltName: Full=Protein CRINKLY 4 RELATED 4; Short=AtCCR4; Flags: Precursor;	A0A8J5SY92_ZIZPA RecName: Full=PK_Tyr_Ser-Thr domain-containing protein {ECO:0000259|Pfam:PF07714};	Serine/threonine protein kinase	GO:0016021,integral component of membrane; GO:0005524,ATP binding; GO:0042803,protein homodimerization activity; GO:0004672,protein kinase activity; GO:0106310,protein serine kinase activity; GO:0004674,protein serine/threonine kinase activity; GO:0006468,protein phosphorylation; GO:0000166,nucleotide binding; GO:0003674,molecular_function; GO:0005488,binding; GO:0017076,purine nucleotide binding…	PF07714.20:Protein tyrosine and serine/threonine kinase	--	--	--
Zlat_10021661	2.9709	1.9179	2.8471	1.5736	1.2803	1.0908	74	56	78	49	45	42	-1.06475	1.85498e-05	0.000261163	down	scaffold_377	138741	140811	-	Zlat_10021661	--	K19747 BAHD acyltransferase [EC:2.3.1.-] | (RefSeq) BAHD acyltransferase DCR (A)	--	hypothetical protein GUJ93_ZPchr0010g9367 [Zizania palustris]	PMAT2_ARATH RecName: Full=Phenolic glucoside malonyltransferase 2; EC=2.3.1.- {ECO:0000269|PubMed:20626660};	A0A8J6BGQ1_ZIZPA SubName: Full=Uncharacterized protein {ECO:0000313|EMBL:KAG8086879.1};	--	GO:0050736,O-malonyltransferase activity; GO:0009636,response to toxic substance; GO:0003674,molecular_function; GO:0003824,catalytic activity; GO:0008374,O-acyltransferase activity; GO:0016420,malonyltransferase activity; GO:0016740,transferase activity; GO:0016746,acyltransferase activity; GO:0016747,acyltransferase activity, transferring groups other than amino-acyl groups; GO:0008150,biologic…	PF02458.18:Transferase family	--	--	--
Zlat_10011489	3.1349	2.6743	3.411	1.6855	1.2747	1.7621	61	61	73	41	35	53	-1.05333	1.88504e-05	0.000264732	down	scaffold_687	201635	202803	+	Zlat_10011489	--	K00430 peroxidase [EC:1.11.1.7] | (RefSeq) peroxidase 70 (A)	ko00940: Phenylpropanoid biosynthesis; ko01100: Metabolic pathways; ko01110: Biosynthesis of secondary metabolites	hypothetical protein GUJ93_ZPchr0002g23954 [Zizania palustris]	PER70_MAIZE RecName: Full=Peroxidase 70; EC=1.11.1.7; AltName: Full=Plasma membrane-bound peroxidase 2b; Short=pmPOX2b; Flags: Precursor;	A0A8J5RFR9_ZIZPA RecName: Full=PEROXIDASE_4 domain-containing protein {ECO:0000259|Pfam:PF00141};	--	GO:0005576,extracellular region; GO:0020037,heme binding; GO:0046872,metal ion binding; GO:0004601,peroxidase activity; GO:0042744,hydrogen peroxide catabolic process; GO:0006979,response to oxidative stress; GO:0003674,molecular_function; GO:0005488,binding; GO:0046906,tetrapyrrole binding; GO:0097159,organic cyclic compound binding; GO:1901363,heterocyclic compound binding; GO:0043167,ion bindi…	PF00141.26:Peroxidase	--	--	--
Zlat_10030925	0.3688	0.0787	0.3353	2.4338	2.0908	1.014	4	1	4	33	32	17	2.75422	1.93999e-05	0.000271772	up	scaffold_199	668220	702274	+	Zlat_10030925	--	--	--	hypothetical protein GUJ93_ZPchr0013g35981 [Zizania palustris]	ELI9_HORVU RecName: Full=Low molecular mass early light-inducible protein HV90, chloroplastic; Short=ELIP; Flags: Precursor;	A0A8J6C603_ZIZPA SubName: Full=Uncharacterized protein {ECO:0000313|EMBL:KAG8100513.1};	--	GO:0031969,chloroplast membrane; GO:0016021,integral component of membrane; GO:0005575,cellular_component; GO:0005622,intracellular anatomical structure; GO:0005737,cytoplasm; GO:0009507,chloroplast; GO:0009526,plastid envelope; GO:0009536,plastid; GO:0009941,chloroplast envelope; GO:0016020,membrane; GO:0031090,organelle membrane; GO:0031967,organelle envelope; GO:0031975,envelope; GO:0042170,pl…	PF00504.24:Chlorophyll A-B binding protein	--	--	--
Zlat_10026591	1.4782	0.8901	1.2649	3.0605	3.5741	3.4314	17	12	16	44	58	61	1.39344	3.72264e-05	0.000492123	up	scaffold_260	302054	302903	-	Zlat_10026591	--	K13464 jasmonate ZIM domain-containing protein | (RefSeq) protein TIFY 11c (A)	ko04075: Plant hormone signal transduction	hypothetical protein GUJ93_ZPchr0006g42934 [Zizania palustris]	TI11C_ORYSI RecName: Full=Protein TIFY 11c {ECO:0000305};	A0A8J5T9X5_ZIZPA RecName: Full=Tify domain-containing protein {ECO:0000259|Pfam:PF06200};	--	GO:0005634,nucleus; GO:0005575,cellular_component; GO:0005622,intracellular anatomical structure; GO:0043226,organelle; GO:0043227,membrane-bounded organelle; GO:0043229,intracellular organelle; GO:0043231,intracellular membrane-bounded organelle; GO:0110165,cellular anatomical entity	PF06200.17:tify domain	Tify	TF	Tify
Zlat_10011911	2.0634	2.3311	2.5859	0.8922	0.909	1.3349	37	49	51	20	23	37	-1.23703	4.13067e-05	0.000539729	down	scaffold_667	50448	51862	-	Zlat_10011911	--	K00430 peroxidase [EC:1.11.1.7] | (RefSeq) peroxidase N (A)	ko00940: Phenylpropanoid biosynthesis; ko01100: Metabolic pathways; ko01110: Biosynthesis of secondary metabolites	hypothetical protein GUJ93_ZPchr0010g9578 [Zizania palustris]	PERN_ARMRU RecName: Full=Peroxidase N; EC=1.11.1.7; AltName: Full=Neutral peroxidase; Flags: Precursor;	A0A8J5WC48_ZIZPA RecName: Full=PEROXIDASE_4 domain-containing protein {ECO:0000259|Pfam:PF00141};	--	GO:0005576,extracellular region; GO:0020037,heme binding; GO:0046872,metal ion binding; GO:0004601,peroxidase activity; GO:0042744,hydrogen peroxide catabolic process; GO:0006979,response to oxidative stress; GO:0003674,molecular_function; GO:0005488,binding; GO:0046906,tetrapyrrole binding; GO:0097159,organic cyclic compound binding; GO:1901363,heterocyclic compound binding; GO:0043167,ion bindi…	PF00141.26:Peroxidase	--	--	--
Zlat_10040878	0.5904	1.0073	0.4542	1.7801	2.1563	1.7628	13	26	11	49	67	60	1.3709	4.27535e-05	0.000556566	up	scaffold_67	660862	662439	-	Zlat_10040878	--	K14497 protein phosphatase 2C [EC:3.1.3.16] | (RefSeq) probable protein phosphatase 2C 30 (A)	ko04016: MAPK signaling pathway - plant; ko04075: Plant hormone signal transduction	hypothetical protein GUJ93_ZPchr0006g40774 [Zizania palustris]	P2C30_ORYSJ RecName: Full=Probable protein phosphatase 2C 30 {ECO:0000305}; Short=OsPP2C30 {ECO:0000303|PubMed:19021904}; EC=3.1.3.16 {ECO:0000305};	A0A8J5VK69_ZIZPA RecName: Full=PPM-type phosphatase domain-containing protein {ECO:0000259|Pfam:PF00481};	Serine/threonine protein phosphatase	GO:0005634,nucleus; GO:0046872,metal ion binding; GO:0017018,myosin phosphatase activity; GO:0004722,protein serine/threonine phosphatase activity; GO:0009738,abscisic acid-activated signaling pathway; GO:0035970,peptidyl-threonine dephosphorylation; GO:0009845,seed germination; GO:0090351,seedling development; GO:0003674,molecular_function; GO:0005488,binding; GO:0043167,ion binding; GO:0043169,…	PF00481.24:Protein phosphatase 2C	--	--	--
novel.244	0.325	0.4621	0.2955	1.8201	2.2268	2.0327	3	5	3	21	29	29	2.39029	4.5181e-05	0.000585462	up	scaffold_1263	1477	1984	.	--	--	--	--	--	--	--	--	--	--	--	--	--
Zlat_10027344	2.4154	2.4551	2.5699	1.5622	0.9834	1.1637	47	56	55	38	27	35	-1.10417	5.53293e-05	0.00070337	down	scaffold_256	219194	220619	+	Zlat_10027344	--	K08695 anthocyanidin reductase [EC:1.3.1.77] | (RefSeq) anthocyanidin reductase (A)	ko00941: Flavonoid biosynthesis; ko01100: Metabolic pathways; ko01110: Biosynthesis of secondary metabolites	hypothetical protein GUJ93_ZPchr0007g6193 [Zizania palustris]	DFRA_HORVU RecName: Full=Dihydroflavonol 4-reductase; Short=DFR; EC=1.1.1.219 {ECO:0000250|UniProtKB:Q9XES5}; AltName: Full=Dihydrokaempferol 4-reductase; AltName: Full=Flavanone 4-reductase; Short=FNR; EC=1.1.1.234 {ECO:0000250|UniProtKB:Q9XES5};	A0A8J5VXP9_ZIZPA RecName: Full=Epimerase domain-containing protein {ECO:0000259|Pfam:PF01370};	Flavonol reductase/cinnamoyl-CoA reductase	GO:0045552,dihydrokaempferol 4-reductase activity; GO:0047890,flavanone 4-reductase activity; GO:0009718,anthocyanin-containing compound biosynthetic process; GO:0003674,molecular_function; GO:0003824,catalytic activity; GO:0016491,oxidoreductase activity; GO:0016614,oxidoreductase activity, acting on CH-OH group of donors; GO:0016616,oxidoreductase activity, acting on the CH-OH group of donors, …	PF01370.24:NAD dependent epimerase/dehydratase family	--	--	--
Zlat_10022233	5.7601	5.0958	6.5949	3.2425	2.9482	3.0363	54	56	68	38	39	44	-1.01061	5.8178e-05	0.000735928	down	scaffold_363	4255	4869	-	Zlat_10022233	--	--	--	A-adding tRNA nucleotidyltransferase-like [Oryza brachyantha]	--	A0A0U1WXH3_ORYBR SubName: Full=CBS domain {ECO:0000313|EMBL:AHW98488.1};	--	--	PF00571.31:CBS domain	--	--	--
Zlat_10043842	0.8842	1.4143	1.5073	4.6859	3.838	3.0031	8	15	15	53	49	42	1.48995	6.22921e-05	0.00078162	up	scaffold_36	840058	840555	-	Zlat_10043842	--	--	--	hypothetical protein GUJ93_ZPchr0007g6259 [Zizania palustris]	MUC21_ARATH RecName: Full=Xylan glycosyltransferase MUCI21 {ECO:0000305}; EC=2.4.-.- {ECO:0000305|PubMed:26482889}; AltName: Full=Protein MUCILAGE-MODIFIED 5 {ECO:0000303|PubMed:11706181}; AltName: Full=Protein MUCILAGE-RELATED 21 {ECO:0000303|PubMed:26482889}; AltName: Full=Putative xylan xylosyltransgerase MUCI21 {ECO:0000303|PubMed:26979331};	A0A8J5VNS8_ZIZPA SubName: Full=Uncharacterized protein {ECO:0000313|EMBL:KAG8079112.1};	Uncharacterized conserved protein	GO:0005794,Golgi apparatus; GO:0000139,Golgi membrane; GO:0016021,integral component of membrane; GO:0047517,1,4-beta-D-xylan synthase activity; GO:0016757,glycosyltransferase activity; GO:0071555,cell wall organization; GO:0010192,mucilage biosynthetic process; GO:0048354,mucilage biosynthetic process involved in seed coat development; GO:0003674,molecular_function; GO:0003824,catalytic activity…	PF04577.17:Glycosyltransferase 61	--	--	--
Zlat_10012719	1.5459	1.1105	1.1836	0.5532	0.4901	0.5	38	32	32	17	17	19	-1.40212	6.29227e-05	0.000788508	down	scaffold_662	303957	305309	+	Zlat_10012719	--	K11253 histone H3 | (RefSeq) histone H3.2 (A)	--	hypothetical protein GUJ93_ZPchr0006g42718 [Zizania palustris]	Y2424_ARATH RecName: Full=BTB/POZ domain-containing protein At2g24240;	A0A8J5SU12_ZIZPA RecName: Full=BTB_2 domain-containing protein {ECO:0000259|Pfam:PF02214};	SETA binding protein SB1 and related proteins, contain BTB/POZ domain	GO:0051260,protein homooligomerization; GO:0016567,protein ubiquitination; GO:0008150,biological_process; GO:0009987,cellular process; GO:0016043,cellular component organization; GO:0022607,cellular component assembly; GO:0043933,protein-containing complex organization; GO:0044085,cellular component biogenesis; GO:0051259,protein complex oligomerization; GO:0065003,protein-containing complex asse…	PF02214.25:BTB/POZ domain	--	--	--
novel.2301	2.9611	2.2288	3.6424	6.8274	7.5298	8.0006	17	15	23	49	61	71	1.25631	6.40079e-05	0.000800326	up	scaffold_811	82719	83034	.	--	--	--	--	hypothetical protein GUJ93_ZPchr0010g11039 [Zizania palustris]	--	A0A8J5WBR5_ZIZPA SubName: Full=Uncharacterized protein {ECO:0000313|EMBL:KAG8086495.1};	--	--	--	--	--	--
Zlat_10028120	0.2479	0.2115	0.789	2.2808	2.4599	2.1654	2	2	7	23	28	27	2.37297	6.78284e-05	0.000843601	up	scaffold_233	680921	681364	+	Zlat_10028120	--	--	--	hypothetical protein GUJ93_ZPchr0003g16728 [Zizania palustris]	--	A0A8J5SV20_ZIZPA RecName: Full=VQ domain-containing protein {ECO:0000259|Pfam:PF05678};	--	--	PF05678.17:VQ motif	--	--	--
Zlat_10028414	0	0.2699	0.3835	1.94	2.0176	1.1597	0	3	4	23	27	17	2.83121	7.27094e-05	0.000899144	up	scaffold_234	147119	147839	+	Zlat_10028414	--	--	--	hypothetical protein GUJ93_ZPchr0009g1912 [Zizania palustris]	DRE1H_ORYSI RecName: Full=Dehydration-responsive element-binding protein 1H; Short=Protein DREB1H;	A0A8J5RJZ9_ZIZPA RecName: Full=AP2/ERF domain-containing protein {ECO:0000259|Pfam:PF00847};	--	GO:0005634,nucleus; GO:0003677,DNA binding; GO:0003700,DNA-binding transcription factor activity; GO:0003674,molecular_function; GO:0003676,nucleic acid binding; GO:0005488,binding; GO:0097159,organic cyclic compound binding; GO:1901363,heterocyclic compound binding; GO:0140110,transcription regulator activity; GO:0005575,cellular_component; GO:0005622,intracellular anatomical structure; GO:00432…	PF00847.23:AP2 domain	--	--	--
Zlat_10003949	0.4696	0.641	0.854	1.6279	1.2647	1.8634	15	24	30	65	57	92	1.17866	7.51155e-05	0.000925647	up	scaffold_1345	54019	57699	-	Zlat_10003949	--	--	--	hypothetical protein GUJ93_ZPchr0012g21101 [Zizania palustris]	CB60D_ARATH RecName: Full=Calmodulin-binding protein 60 D {ECO:0000303|PubMed:11782485};	A0A8J5WQQ9_ZIZPA SubName: Full=Uncharacterized protein {ECO:0000313|EMBL:KAG8093144.1};	--	GO:0005634,nucleus; GO:0005516,calmodulin binding; GO:0003700,DNA-binding transcription factor activity; GO:0043565,sequence-specific DNA binding; GO:0080142,regulation of salicylic acid biosynthetic process; GO:0003674,molecular_function; GO:0005488,binding; GO:0005515,protein binding; GO:0140110,transcription regulator activity; GO:0003676,nucleic acid binding; GO:0003677,DNA binding; GO:009715…	PF07887.14:Calmodulin binding protein-like N-terminal domain	--	--	--
Zlat_10034897	12.547	25.8501	15.8741	48.4799	47.7727	85.0765	212	512	295	1024	1139	2222	1.64734	7.83601e-05	0.000962681	up	scaffold_134	102915	103943	-	Zlat_10034897	--	K18835 WRKY transcription factor 2 | (RefSeq) probable WRKY transcription factor 2 (A)	ko04626: Plant-pathogen interaction	hypothetical protein GUJ93_ZPchr0008g12477 [Zizania palustris]	WRK53_ARATH RecName: Full=Probable WRKY transcription factor 53 {ECO:0000303|PubMed:17369373}; AltName: Full=WRKY DNA-binding protein 53 {ECO:0000303|PubMed:17369373};	A0A8J5RXU8_ZIZPA RecName: Full=WRKY domain-containing protein {ECO:0000259|Pfam:PF03106};	--	GO:0009507,chloroplast; GO:0005634,nucleus; GO:0003677,DNA binding; GO:0003700,DNA-binding transcription factor activity; GO:0000976,transcription cis-regulatory region binding; GO:0042742,defense response to bacterium; GO:0010150,leaf senescence; GO:0045893,positive regulation of DNA-templated transcription; GO:0031347,regulation of defense response; GO:2000022,regulation of jasmonic acid mediat…	PF03106.18:WRKY DNA -binding domain	WRKY	TF	WRKY
novel.185	1.4784	1.2127	0.7238	2.4107	2.9013	2.8692	26	25	14	53	72	78	1.18062	7.98686e-05	0.000979077	up	scaffold_1171	66770	67737	.	--	--	--	--	--	--	--	--	--	--	--	--	--
Zlat_10006934	1.359	1.884	1.5446	4.4845	4.8156	5.8248	8	13	10	33	40	53	1.56463	8.00378e-05	0.000980298	up	scaffold_943	37676	37999	+	Zlat_10006934	--	K14488 SAUR family protein | (RefSeq) auxin-responsive protein SAUR71 (A)	ko04075: Plant hormone signal transduction	hypothetical protein GUJ93_ZPchr0013g35854 [Zizania palustris]	SAU72_ARATH RecName: Full=Auxin-responsive protein SAUR72 {ECO:0000305}; AltName: Full=Protein SMALL AUXIN UP RNA 72 {ECO:0000303|PubMed:12036261};	A0A8J5WX42_ZIZPA SubName: Full=Uncharacterized protein {ECO:0000313|EMBL:KAG8097725.1};	--	GO:0005737,cytoplasm; GO:0009734,auxin-activated signaling pathway; GO:0040008,regulation of growth; GO:0007154,cell communication; GO:0007165,signal transduction; GO:0008150,biological_process; GO:0009719,response to endogenous stimulus; GO:0009725,response to hormone; GO:0009733,response to auxin; GO:0009755,hormone-mediated signaling pathway; GO:0009987,cellular process; GO:0010033,response to…	PF02519.17:Auxin responsive protein	--	--	--
novel.1716	2.4534	1.8199	1.2608	6.3996	3.5529	4.5545	23	20	13	75	47	66	1.30445	8.02265e-05	0.000982182	up	scaffold_492	222628	226038	+	--	--	K25898 CO(2)-response secreted protease | (RAP-DB) Os01g0278950; Similar to predicted protein. (A)	--	subtilisin-like protease SBT3.5 [Oryza brachyantha]	SBT36_ARATH RecName: Full=Subtilisin-like protease SBT3.6 {ECO:0000303|PubMed:16193095}; EC=3.4.21.- {ECO:0000255|PROSITE-ProRule:PRU10082}; AltName: Full=Subtilase subfamily 3 member 6 {ECO:0000303|PubMed:16193095}; Short=AtSBT3.6 {ECO:0000303|PubMed:16193095}; Flags: Precursor;	J3LVC2_ORYBR SubName: Full=Uncharacterized protein {ECO:0000313|EnsemblPlants:OB04G10970.1};	--	GO:0005829,cytosol; GO:0005615,extracellular space; GO:0004252,serine-type endopeptidase activity; GO:0006508,proteolysis; GO:0003674,molecular_function; GO:0003824,catalytic activity; GO:0004175,endopeptidase activity; GO:0008233,peptidase activity; GO:0008236,serine-type peptidase activity; GO:0016787,hydrolase activity; GO:0017171,serine hydrolase activity; GO:0140096,catalytic activity, actin…	PF05922.19:Peptidase inhibitor I9	--	--	--
Zlat_10038521	1.717	2.0924	2.2747	1.0203	0.9734	0.9204	35	50	51	26	28	29	-1.15941	8.06589e-05	0.000986188	down	scaffold_93	455753	457058	+	Zlat_10038521	--	K13436 pto-interacting protein 1 [EC:2.7.11.1] | (RefSeq) PTI1-like tyrosine-protein kinase 3 isoform X1 (A)	ko04626: Plant-pathogen interaction	hypothetical protein GUJ93_ZPchr0001g31083 [Zizania palustris]	CCR12_ARATH RecName: Full=Serine/threonine-protein kinase-like protein At1g28390; EC=2.7.11.1; AltName: Full=CRINKLY 4-related kinase;	A0A8J5RSD6_ZIZPA RecName: Full=PK_Tyr_Ser-Thr domain-containing protein {ECO:0000259|Pfam:PF07714};	Serine/threonine protein kinase	GO:0005886,plasma membrane; GO:0005524,ATP binding; GO:0106310,protein serine kinase activity; GO:0004674,protein serine/threonine kinase activity; GO:0004714,transmembrane receptor protein tyrosine kinase activity; GO:0006468,protein phosphorylation; GO:0000166,nucleotide binding; GO:0003674,molecular_function; GO:0005488,binding; GO:0017076,purine nucleotide binding; GO:0030554,adenyl nucleotid…	PF07714.20:Protein tyrosine and serine/threonine kinase	--	--	--
Zlat_10021066	0.179	0.5344	0.7323	2.2194	1.8393	2.0265	2	7	9	31	29	35	1.95784	8.20401e-05	0.00100221	up	scaffold_368	267192	267806	-	Zlat_10021066	--	--	--	hypothetical protein GUJ93_ZPchr0013g36793 [Zizania palustris]	ZFP36_ORYSJ RecName: Full=Zinc finger protein 36 {ECO:0000303|PubMed:25071223}; AltName: Full=Protein BROAD-SPECTRUM RESISTANCE DIGU 1 {ECO:0000303|PubMed:28666113};	A0A8J5WXD4_ZIZPA SubName: Full=Uncharacterized protein {ECO:0000313|EMBL:KAG8097431.1};	FOG: Zn-finger	GO:0003677,DNA binding; GO:0003700,DNA-binding transcription factor activity; GO:0046872,metal ion binding; GO:0006979,response to oxidative stress; GO:0009414,response to water deprivation; GO:0003674,molecular_function; GO:0003676,nucleic acid binding; GO:0005488,binding; GO:0097159,organic cyclic compound binding; GO:1901363,heterocyclic compound binding; GO:0140110,transcription regulator act…	PF13912.9:C2H2-type zinc finger	C2H2	TF	C2H2
Zlat_10000994	1.376	0.7826	1.4596	6.6044	5.0384	3.7092	6	4	7	36	31	25	1.99844	8.60472e-05	0.00104707	up	scaffold_2456	12872	13228	-	Zlat_10000994	--	K14484 auxin-responsive protein IAA | (RefSeq) auxin-responsive protein IAA14 (A)	ko04075: Plant hormone signal transduction	hypothetical protein GUJ93_ZPchr0003g17544 [Zizania palustris]	IAA14_ORYSJ RecName: Full=Auxin-responsive protein IAA14; AltName: Full=Indoleacetic acid-induced protein 14;	A0A8J5SE95_ZIZPA RecName: Full=Auxin-responsive protein {ECO:0000256|RuleBase:RU004549};	--	GO:0005634,nucleus; GO:0009734,auxin-activated signaling pathway; GO:0006355,regulation of DNA-templated transcription; GO:0009733,response to auxin; GO:0007154,cell communication; GO:0007165,signal transduction; GO:0008150,biological_process; GO:0009719,response to endogenous stimulus; GO:0009725,response to hormone; GO:0009755,hormone-mediated signaling pathway; GO:0009987,cellular process; GO:…	PF02309.19:AUX/IAA family	AUX/IAA	TR	AUX/IAA
novel.1360	2.4959	2.4654	2.747	5.9897	5.4926	6.7137	19	22	23	57	59	79	1.15014	9.12475e-05	0.00110523	up	scaffold_360	261883	262301	.	--	--	--	--	hypothetical protein GUJ93_ZPchr0002g26394 [Zizania palustris]	--	A0A8J5RSG7_ZIZPA SubName: Full=Uncharacterized protein {ECO:0000313|EMBL:KAG8059801.1};	--	--	--	--	--	--
Zlat_10035917	1.1518	1.3335	1.9449	4.1463	2.857	4.1516	14	19	26	63	49	78	1.23622	9.20011e-05	0.00111374	up	scaffold_155	900626	901402	+	Zlat_10035917	--	--	--	hypothetical protein GUJ93_ZPchr0013g35761 [Zizania palustris]	LBD37_ARATH RecName: Full=LOB domain-containing protein 37; AltName: Full=ASYMMETRIC LEAVES 2-like protein 39; Short=AS2-like protein 39;	A0A8J5X0H9_ZIZPA RecName: Full=LOB domain-containing protein {ECO:0000259|Pfam:PF03195};	--	GO:0000976,transcription cis-regulatory region binding; GO:0006807,nitrogen compound metabolic process; GO:0010468,regulation of gene expression; GO:0060776,simple leaf morphogenesis; GO:0001067,transcription regulatory region nucleic acid binding; GO:0003674,molecular_function; GO:0003676,nucleic acid binding; GO:0003677,DNA binding; GO:0003690,double-stranded DNA binding; GO:0005488,binding; GO…	PF03195.17:Lateral organ boundaries (LOB) domain	LOB	TF	LOB
novel.2142	3.9315	3.5063	4.7119	8.7201	10.5115	8.324	22	23	29	61	83	72	1.09171	9.36162e-05	0.00113232	up	scaffold_725	99337	99644	.	--	--	--	--	hypothetical protein GUJ93_ZPchr0006g42528 [Zizania palustris]	--	A0A8J5W365_ZIZPA SubName: Full=Uncharacterized protein {ECO:0000313|EMBL:KAG8075138.1};	--	--	--	--	--	--
novel.1197	2.1775	1.5479	1.5948	2.9514	4.0293	4.3043	36	30	29	61	94	110	1.00849	9.53808e-05	0.00115268	up	scaffold_325	67801	68710	.	--	--	--	--	--	--	--	--	--	--	--	--	--
Zlat_10044084	0.3271	0.186	0.4214	0.7633	0.908	1.0229	12	8	17	35	47	58	1.45005	0.000121686	0.0014415	up	scaffold_32	231276	233294	-	Zlat_10044084	--	--	--	hypothetical protein GUJ93_ZPchr0003g17012 [Zizania palustris]	COBL7_ARATH RecName: Full=COBRA-like protein 7; Flags: Precursor;	A0A8J5SHN2_ZIZPA SubName: Full=Uncharacterized protein {ECO:0000313|EMBL:KAG8063713.1};	--	GO:0031225,anchored component of membrane; GO:0046658,anchored component of plasma membrane; GO:0005768,endosome; GO:0005794,Golgi apparatus; GO:0009506,plasmodesma; GO:0005802,trans-Golgi network; GO:0010215,cellulose microfibril organization; GO:0008150,biological_process; GO:0009664,plant-type cell wall organization; GO:0009832,plant-type cell wall biogenesis; GO:0009987,cellular process; GO:0…	PF04833.18:COBRA-like protein	--	--	--
Zlat_10023829	7.6595	8.0536	11.1748	5.1297	4.0395	4.8399	43	53	69	36	32	42	-1.03547	0.000126091	0.00148742	down	scaffold_315	24881	25189	+	Zlat_10023829	--	--	--	hypothetical protein GUJ93_ZPchr0009g319 [Zizania palustris]	--	A0A8J5RP95_ZIZPA SubName: Full=Uncharacterized protein {ECO:0000313|EMBL:KAG8049148.1};	--	--	--	--	--	--
Zlat_10000257	1.262	1.6562	1.8535	12.8128	4.2653	5.3381	13	20	21	165	62	85	2.13609	0.000142302	0.0016544	up	scaffold_3233	2177	5426	-	Zlat_10000257	--	--	--	hypothetical protein GUJ93_ZPchr0005g14840 [Zizania palustris]	--	A0A8J5SUY5_ZIZPA SubName: Full=Uncharacterized protein {ECO:0000313|EMBL:KAG8067300.1};	--	--	--	--	--	--
Zlat_10025523	2.2815	2.0274	2.5497	1.0646	1.3811	1.1685	48	50	59	28	41	38	-1.01101	0.000162722	0.0018601	down	scaffold_303	616863	618122	-	Zlat_10025523	--	K20619 cytochrome P450 family 78 subfamily A | (RefSeq) cytochrome P450 78A5 (A)	--	hypothetical protein GUJ93_ZPchr0003g18097 [Zizania palustris]	C78A5_ARATH RecName: Full=Cytochrome P450 78A5; EC=1.14.-.-; AltName: Full=Protein KLUH;	A0A8J5S2V3_ZIZPA SubName: Full=Uncharacterized protein {ECO:0000313|EMBL:KAG8063013.1};	Cytochrome P450 CYP2 subfamily	GO:0005783,endoplasmic reticulum; GO:0016021,integral component of membrane; GO:0020037,heme binding; GO:0005506,iron ion binding; GO:0004497,monooxygenase activity; GO:0016705,oxidoreductase activity, acting on paired donors, with incorporation or reduction of molecular oxygen; GO:0048437,floral organ development; GO:0035265,organ growth; GO:0008284,positive regulation of cell population prolife…	PF00067.25:Cytochrome P450	--	--	--
Zlat_10016314	1.1588	1.9221	1.5803	3.5018	3.011	3.7482	18	35	27	68	66	90	1.03723	0.000171599	0.00194991	up	scaffold_538	55091	56072	-	Zlat_10016314	--	--	--	hypothetical protein GUJ93_ZPchr0010g7910 [Zizania palustris]	--	A0A8J6BGS6_ZIZPA SubName: Full=Uncharacterized protein {ECO:0000313|EMBL:KAG8084355.1};	--	--	--	--	--	--
Zlat_10034346	3.6067	5.2171	5.1327	1.129	2.7783	1.6232	23	39	36	9	25	16	-1.42389	0.000185394	0.00209231	down	scaffold_150	350081	350431	+	Zlat_10034346	--	--	--	hypothetical protein GUJ93_ZPchr0006g41746 [Zizania palustris]	--	A0A8J5T3R2_ZIZPA SubName: Full=Uncharacterized protein {ECO:0000313|EMBL:KAG8073480.1};	--	--	--	--	--	--
Zlat_10022787	0.468	0.6388	0.3404	2.471	1.7248	1.6351	5	8	4	33	26	27	1.90557	0.000201017	0.00225154	up	scaffold_359	267507	271966	+	Zlat_10022787	--	--	--	FK506-binding protein 2-like [Oryza brachyantha]	--	J3LYE5_ORYBR SubName: Full=Uncharacterized protein {ECO:0000313|EnsemblPlants:OB04G21700.1};	--	--	PF19111.3:Family of unknown function (DUF5798)	--	--	--
Zlat_10028304	1.9835	4.1831	4.2079	9.6081	9.0586	7.6278	36	89	84	218	232	214	1.24292	0.000207794	0.00231394	up	scaffold_239	289620	293653	+	Zlat_10028304	--	K09286 EREBP-like factor | (RefSeq) ethylene-responsive transcription factor RAP2-13 (A)	--	hypothetical protein GUJ93_ZPchr0024g29075 [Zizania palustris]	ERF53_ARATH RecName: Full=Ethylene-responsive transcription factor ERF053 {ECO:0000305}; Short=AtERF53 {ECO:0000303|PubMed:22095047};	A0A8J5UYR3_ZIZPA RecName: Full=AP2/ERF domain-containing protein {ECO:0000259|Pfam:PF00847};	--	GO:0005737,cytoplasm; GO:0005634,nucleus; GO:0003700,DNA-binding transcription factor activity; GO:0043565,sequence-specific DNA binding; GO:0000976,transcription cis-regulatory region binding; GO:0009873,ethylene-activated signaling pathway; GO:1900036,positive regulation of cellular response to heat; GO:0045893,positive regulation of DNA-templated transcription; GO:2000070,regulation of respons…	PF00847.23:AP2 domain	AP2/ERF-ERF	TF	AP2/ERF->AP2/ERF-ERF
novel.483	0.6237	0.5321	0.9924	3.243	2.431	3.2279	4	4	7	26	22	32	1.96094	0.00025295	0.00274791	up	scaffold_162	146181	146533	.	--	--	--	--	hypothetical protein GUJ93_ZPchr0001g31587 [Zizania palustris]	--	A0A8J5RT31_ZIZPA SubName: Full=Uncharacterized protein {ECO:0000313|EMBL:KAG8055677.1};	--	--	--	--	--	--
Zlat_10000485	0	0.4048	0.0479	2.6991	2.0176	2.4216	0	9	1	64	54	71	3.85247	0.000258266	0.00280241	up	scaffold_2873	5027	7347	-	Zlat_10000485	--	--	--	hypothetical protein GUJ93_ZPchr0006g44655 [Zizania palustris]	--	A0A8J5SHC0_ZIZPA SubName: Full=Uncharacterized protein {ECO:0000313|EMBL:KAG8072163.1};	--	--	PF04720.15:PDDEXK-like family of unknown function	--	--	--
novel.22	2.303	1.5717	0.8376	5.8952	6.2019	4.1717	10	8	4	32	38	28	1.70795	0.000264038	0.00286064	up	scaffold_1002	30712	30950	.	--	--	--	--	--	--	--	--	--	--	--	--	--
Zlat_10033786	1.376	1.9999	2.1315	1.1415	0.7946	0.6924	27	46	46	28	22	21	-1.17744	0.000332018	0.00354665	down	scaffold_147	76445	77838	+	Zlat_10033786	--	K00430 peroxidase [EC:1.11.1.7] | (RefSeq) peroxidase 1-like (A)	ko00940: Phenylpropanoid biosynthesis; ko01100: Metabolic pathways; ko01110: Biosynthesis of secondary metabolites	peroxidase 1-like [Oryza sativa Japonica Group]	PER1_ORYSJ RecName: Full=Peroxidase 1; EC=1.11.1.7; Flags: Precursor;	Q69RI3_ORYSJ RecName: Full=Peroxidase {ECO:0000256|RuleBase:RU362060}; EC=1.11.1.7 {ECO:0000256|RuleBase:RU362060};	--	GO:0005576,extracellular region; GO:0009505,plant-type cell wall; GO:0020037,heme binding; GO:0046872,metal ion binding; GO:0004601,peroxidase activity; GO:0042744,hydrogen peroxide catabolic process; GO:0006979,response to oxidative stress; GO:0003674,molecular_function; GO:0005488,binding; GO:0046906,tetrapyrrole binding; GO:0097159,organic cyclic compound binding; GO:1901363,heterocyclic compo…	PF00141.26:Peroxidase	--	--	--
novel.194	2.5992	1.5651	2.0852	0.8154	0.8307	1.3848	51	36	45	20	23	42	-1.11399	0.000398713	0.00418136	down	scaffold_118	858226	859431	-	--	--	K09419 heat shock transcription factor, other eukaryote | (RAP-DB) Os08g0546800, HSFB2B, HEAT_STRESS_TRANSCRIPTION_FACTOR_B2B; Similar to Heat stress transcription factor B-2b. (A)	--	hypothetical protein GUJ93_ZPchr0010g10716 [Zizania palustris]	HFB2B_ORYSJ RecName: Full=Heat stress transcription factor B-2b; AltName: Full=Heat stress transcription factor 2; Short=rHsf2; AltName: Full=Heat stress transcription factor 21; Short=OsHsf-21;	A0A8J6BQR0_ZIZPA RecName: Full=HSF_DOMAIN domain-containing protein {ECO:0000259|Pfam:PF00447};	Heat shock transcription factor	GO:0005634,nucleus; GO:0003700,DNA-binding transcription factor activity; GO:0000978,RNA polymerase II cis-regulatory region sequence-specific DNA binding; GO:0006357,regulation of transcription by RNA polymerase II; GO:0003674,molecular_function; GO:0140110,transcription regulator activity; GO:0000976,transcription cis-regulatory region binding; GO:0000977,RNA polymerase II transcription regulat…	PF00447.20:HSF-type DNA-binding	HSF	TF	HSF
Zlat_10000997	2.642	3.0051	3.7366	7.8666	5.617	7.1216	18	24	28	67	54	75	1.03809	0.000405143	0.00424722	up	scaffold_2466	63	437	+	Zlat_10000997	--	--	--	hypothetical protein GUJ93_ZPchr0013g37153 [Zizania palustris]	XOAT7_ORYSJ RecName: Full=Xylan O-acetyltransferase 7 {ECO:0000303|PubMed:29569182}; EC=2.3.1.- {ECO:0000269|PubMed:29569182}; AltName: Full=Protein trichome birefringence-like 14 {ECO:0000303|PubMed:27864442}; Short=OsTBL14 {ECO:0000303|PubMed:27864442};	A0A8J6C0H3_ZIZPA RecName: Full=PMR5N domain-containing protein {ECO:0000259|Pfam:PF14416};	--	GO:0005794,Golgi apparatus; GO:0000139,Golgi membrane; GO:0016021,integral component of membrane; GO:0016413,O-acetyltransferase activity; GO:1990538,xylan O-acetyltransferase activity; GO:1990937,xylan acetylation; GO:0003674,molecular_function; GO:0003824,catalytic activity; GO:0008374,O-acyltransferase activity; GO:0016407,acetyltransferase activity; GO:0016740,transferase activity; GO:0016746…	--	--	--	--
Zlat_10028520	0.2009	0.2856	0.3653	0.857	1.2812	1.4295	3	5	6	16	27	33	1.97279	0.000416915	0.00436089	up	scaffold_237	12987	20718	+	Zlat_10028520	--	K08235 xyloglucan:xyloglucosyl transferase [EC:2.4.1.207] | (RefSeq) probable xyloglucan endotransglucosylase/hydrolase protein 30 (A)	--	hypothetical protein GUJ93_ZPchr0014g46561 [Zizania palustris]	--	A0A8J5TAW1_ZIZPA SubName: Full=Uncharacterized protein {ECO:0000313|EMBL:KAG8081817.1};	--	--	--	--	--	--
novel.2499	1.3799	1.4387	3.0668	4.5379	6.3019	4.761	9	11	22	37	58	48	1.31209	0.000426344	0.00443972	up	scaffold_941	91459	91817	.	--	--	--	--	hypothetical protein GUJ93_ZPchr0002g25852 [Zizania palustris]	--	A0A8J5VS46_ZIZPA SubName: Full=Uncharacterized protein {ECO:0000313|EMBL:KAG8058368.1};	--	--	--	--	--	--
Zlat_10037636	1.2323	1.6352	1.4938	3.6144	2.8624	3.0116	18	28	24	66	59	68	1.02067	0.000434488	0.00451617	up	scaffold_99	107482	108285	+	Zlat_10037636	--	--	--	hypothetical protein E2562_039028 [Oryza meyeriana var. granulata]	AZF1_ARATH RecName: Full=Zinc finger protein AZF1; AltName: Full=Zinc finger protein OZAKGYO; AltName: Full=Zinc-finger protein 1;	A0A6G1DA30_9ORYZ SubName: Full=Uncharacterized protein {ECO:0000313|EMBL:KAF0909615.1};	FOG: Zn-finger	GO:0005634,nucleus; GO:0003677,DNA binding; GO:0003700,DNA-binding transcription factor activity; GO:0046872,metal ion binding; GO:0043565,sequence-specific DNA binding; GO:0009738,abscisic acid-activated signaling pathway; GO:0042538,hyperosmotic salinity response; GO:0045892,negative regulation of DNA-templated transcription; GO:0009409,response to cold; GO:0003674,molecular_function; GO:000367…	PF13912.9:C2H2-type zinc finger	C2H2	TF	C2H2
novel.315	2.8099	3.9481	5.5604	1.7189	1.8742	1.2832	17	28	37	13	16	12	-1.44118	0.000436136	0.00452801	down	scaffold_1341	42335	42667	.	--	--	--	--	--	--	--	--	--	--	--	--	--
Zlat_10019814	4.4721	4.3041	6.1512	2.2932	2.1941	3.2641	39	44	59	25	27	44	-1.02855	0.00044922	0.00463508	down	scaffold_424	304873	305352	+	Zlat_10019814	--	K03627 putative transcription factor | (RefSeq) multiprotein-bridging factor 1c (A)	--	hypothetical protein GUJ93_ZPchr0006g46265 [Zizania palustris]	MBF1C_ARATH RecName: Full=Multiprotein-bridging factor 1c;	A0A8J5T1E8_ZIZPA SubName: Full=Uncharacterized protein {ECO:0000313|EMBL:KAG8075397.1};	Transcription factor MBF1	GO:0005737,cytoplasm; GO:0005730,nucleolus; GO:0005634,nucleus; GO:0003677,DNA binding; GO:0003700,DNA-binding transcription factor activity; GO:0003713,transcription coactivator activity; GO:0071456,cellular response to hypoxia; GO:0009873,ethylene-activated signaling pathway; GO:0045893,positive regulation of DNA-templated transcription; GO:0009737,response to abscisic acid; GO:0009408,response…	PF08523.13:Multiprotein bridging factor 1	MBF1	TR	MBF1
Zlat_10045132	0.9513	0.9855	0.9885	2.1743	2.3115	2.5937	14	17	16	40	48	59	1.1864	0.000462718	0.00475867	up	scaffold_40	383069	383878	+	Zlat_10045132	--	--	--	hypothetical protein GUJ93_ZPchr0012g20112 [Zizania palustris]	OFP6_ARATH RecName: Full=Transcription repressor OFP6; AltName: Full=Ovate family protein 6; Short=AtOFP6;	A0A0E0MA33_ORYPU RecName: Full=Transcription repressor {ECO:0000256|RuleBase:RU367028}; AltName: Full=Ovate family protein {ECO:0000256|RuleBase:RU367028};	--	GO:0005634,nucleus; GO:0045892,negative regulation of DNA-templated transcription; GO:0006139,nucleobase-containing compound metabolic process; GO:0006351,DNA-templated transcription; GO:0006355,regulation of DNA-templated transcription; GO:0006725,cellular aromatic compound metabolic process; GO:0006807,nitrogen compound metabolic process; GO:0008150,biological_process; GO:0008152,metabolic proc…	PF04844.16:Transcriptional repressor, ovate	OFP	TF	OFP
Zlat_10041771	7.075	5.3194	5.2333	2.59	2.2095	4.4219	59	52	48	27	26	57	-1.00767	0.000487026	0.00497774	down	scaffold_54	487908	488366	+	Zlat_10041771	--	K19040 E3 ubiquitin-protein ligase ATL10/75/76/77/78 [EC:2.3.2.27] | (RefSeq) RING-H2 finger protein ATL72-like (A)	--	hypothetical protein GUJ93_ZPchr0006g43105 [Zizania palustris]	ATL14_ARATH RecName: Full=RING-H2 finger protein ATL14; EC=2.3.2.27 {ECO:0000305}; AltName: Full=RING-type E3 ubiquitin transferase ATL14 {ECO:0000305};	A0A8J5W228_ZIZPA RecName: Full=RING-type E3 ubiquitin transferase {ECO:0000256|ARBA:ARBA00012483}; EC=2.3.2.27 {ECO:0000256|ARBA:ARBA00012483};	FOG: Predicted E3 ubiquitin ligase	GO:0016021,integral component of membrane; GO:0046872,metal ion binding; GO:0016740,transferase activity; GO:0071456,cellular response to hypoxia; GO:0016567,protein ubiquitination; GO:0003674,molecular_function; GO:0005488,binding; GO:0043167,ion binding; GO:0043169,cation binding; GO:0003824,catalytic activity; GO:0001666,response to hypoxia; GO:0006950,response to stress; GO:0008150,biological…	PF13639.9:Ring finger domain	--	--	--
Zlat_10033288	1.359	1.1014	0.7414	2.5548	2.3115	2.6816	20	19	12	47	48	61	1.15522	0.000502325	0.00512295	up	scaffold_163	348319	352338	+	Zlat_10033288	--	K13448 calcium-binding protein CML | (RefSeq) probable calcium-binding protein CML36 (A)	ko04626: Plant-pathogen interaction	hypothetical protein BAE44_0004012 [Dichanthelium oligosanthes]	--	A0A1E5WC48_9POAL SubName: Full=Uncharacterized protein {ECO:0000313|EMBL:OEL34967.1};	--	GO:0005509,calcium ion binding; GO:0003674,molecular_function; GO:0005488,binding; GO:0043167,ion binding; GO:0043169,cation binding; GO:0046872,metal ion binding	PF13202.9:EF hand	--	--	--
novel.2079	0.8838	0.7539	1.0714	1.6496	2.2966	2.1282	18	18	24	42	66	67	1.08041	0.000542947	0.00548306	up	scaffold_684	156437	157645	+	--	--	--	--	--	--	--	--	--	--	--	--	--
Zlat_10014579	0.3296	0.5623	1.0988	1.8456	2.6472	2.4876	3	6	11	21	34	35	1.70997	0.00055201	0.00556118	up	scaffold_568	179059	184101	-	Zlat_10014579	--	--	--	hypothetical protein GUJ93_ZPchr0007g6180 [Zizania palustris]	--	A0A8J5SKR2_ZIZPA RecName: Full=zinc_ribbon_12 domain-containing protein {ECO:0000259|Pfam:PF11331};	--	--	PF11331.11:Probable zinc-ribbon domain	--	--	--
Zlat_10048428	1.7283	0.3402	1.5714	4.7858	2.4497	3.9565	13	3	13	45	26	46	1.55138	0.000569641	0.0057163	up	scaffold_4	1427614	1428027	-	Zlat_10048428	--	--	--	hypothetical protein E2562_009370 [Oryza meyeriana var. granulata]	--	A0A6G1CDR8_9ORYZ SubName: Full=Uncharacterized protein {ECO:0000313|EMBL:KAF0898765.1};	--	GO:0016021,integral component of membrane; GO:0005575,cellular_component; GO:0016020,membrane; GO:0031224,intrinsic component of membrane; GO:0110165,cellular anatomical entity	--	--	--	--
Zlat_10046806	2.0386	2.6086	1.7211	5.2416	4.4373	5.6521	14	21	13	45	43	60	1.1727	0.000590645	0.00589556	up	scaffold_13	23566	23943	-	Zlat_10046806	--	--	--	hypothetical protein GUJ93_ZPchr0008g11465 [Zizania palustris]	NRR_ORYSI RecName: Full=Protein NEGATIVE REGULATOR OF RESISTANCE {ECO:0000303|PubMed:16115061}; AltName: Full=NPR1-interactor {ECO:0000312|EMBL:AAW80625.1};	A0A8J5R8A1_ZIZPA SubName: Full=Uncharacterized protein {ECO:0000313|EMBL:KAG8046198.1};	--	GO:0005634,nucleus; GO:0042742,defense response to bacterium; GO:0010112,regulation of systemic acquired resistance; GO:0006950,response to stress; GO:0006952,defense response; GO:0008150,biological_process; GO:0009605,response to external stimulus; GO:0009607,response to biotic stimulus; GO:0009617,response to bacterium; GO:0043207,response to external biotic stimulus; GO:0044419,biological proc…	PF15699.8:NPR1 interacting	--	--	--
Zlat_10014673	11.5702	2.6086	2.4421	1.0247	1.0835	0.9089	280	74	65	31	37	34	-2.54066	0.000621765	0.00616276	down	scaffold_571	178470	181960	+	Zlat_10014673	--	K02147 V-type H+-transporting ATPase subunit B | (RefSeq) V-type proton ATPase subunit B 1 isoform X1 (A)	ko00190: Oxidative phosphorylation; ko01100: Metabolic pathways; ko04145: Phagosome	V-type proton ATPase subunit B 1 [Oryza sativa Japonica Group]	VATB1_HORVU RecName: Full=V-type proton ATPase subunit B 1; Short=V-ATPase subunit B 1; AltName: Full=Vacuolar proton pump subunit B 1;	Q0DBF7_ORYSJ RecName: Full=Vacuolar proton pump subunit B {ECO:0000256|RuleBase:RU366021}; Short=V-ATPase subunit B {ECO:0000256|RuleBase:RU366021}; AltName: Full=Vacuolar proton pump subunit B {ECO:0000256|RuleBase:RU366021};	Vacuolar H+-ATPase V1 sector, subunit B	GO:0033180,proton-transporting V-type ATPase, V1 domain; GO:0005524,ATP binding; GO:0046961,proton-transporting ATPase activity, rotational mechanism; GO:0046034,ATP metabolic process; GO:0000166,nucleotide binding; GO:0003674,molecular_function; GO:0005488,binding; GO:0017076,purine nucleotide binding; GO:0030554,adenyl nucleotide binding; GO:0032553,ribonucleotide binding; GO:0032555,purine rib…	PF00006.28:ATP synthase alpha/beta family, nucleotide-binding domain	--	--	--
Zlat_10010355	1.3466	1.2923	1.5304	3.2315	4.6522	4.3557	8	9	10	24	39	40	1.46791	0.00065613	0.00647263	up	scaffold_727	1051	1377	+	Zlat_10010355	--	--	--	hypothetical protein GUJ93_ZPchr0008g11591 [Zizania palustris]	--	A0A8J5RFU0_ZIZPA SubName: Full=Uncharacterized protein {ECO:0000313|EMBL:KAG8045353.1};	--	--	--	--	--	--
Zlat_10047985	5.6744	4.1952	2.4076	9.9861	7.7745	8.6879	30	26	14	66	58	71	1.02527	0.000703139	0.00688182	up	scaffold_7	1400629	1401066	-	Zlat_10047985	--	--	--	--	--	--	--	--	--	--	--	--
novel.2208	1.5461	1.5827	2.5303	4.2051	4.3828	4.0009	15	18	27	51	60	60	1.05932	0.000706072	0.00690813	up	scaffold_76	180942	181475	.	--	--	--	--	hypothetical protein GUJ93_ZPchr0002g23286 [Zizania palustris]	--	A0A8J5RUF7_ZIZPA SubName: Full=Uncharacterized protein {ECO:0000313|EMBL:KAG8060596.1};	--	--	--	--	--	--
Zlat_10046765	2.3971	1.573	3.7721	0.885	1.4374	0.8947	26	20	45	12	22	15	-1.35473	0.000735355	0.00717468	down	scaffold_14	1441037	1444675	+	Zlat_10046765	--	K15544 RNA polymerase II subunit A C-terminal domain phosphatase SSU72 [EC:3.1.3.16] | (RefSeq) RNA polymerase II subunit A C-terminal domain phosphatase SSU72 (A)	ko03015: mRNA surveillance pathway	hypothetical protein GUJ93_ZPchr0012g21240 [Zizania palustris]	--	A0A8J5WRJ3_ZIZPA RecName: Full=RNA polymerase II subunit A C-terminal domain phosphatase SSU72 {ECO:0000256|RuleBase:RU369031}; Short=CTD phosphatase SSU72 {ECO:0000256|RuleBase:RU369031}; EC=3.1.3.16 {ECO:0000256|RuleBase:RU369031};	Protein involved in transcription start site selection	--	PF04722.16:Ssu72-like protein	--	--	--
Zlat_10022627	0.3887	1.3927	0.6362	3.6069	2.369	1.4082	5	21	9	58	43	28	1.48628	0.000783524	0.00756082	up	scaffold_372	472902	478124	-	Zlat_10022627	--	--	--	hypothetical protein GUJ93_ZPchr0008g13371 [Zizania palustris]	IBBR_ORYSI RecName: Full=Bowman-Birk type bran trypsin inhibitor; AltName: Full=OSE727A; AltName: Full=Protein RBBI3-3; AltName: Full=RBTI; Flags: Precursor;	A0A8J5RVK4_ZIZPA SubName: Full=Uncharacterized protein {ECO:0000313|EMBL:KAG8046176.1};	--	GO:0005576,extracellular region; GO:0004867,serine-type endopeptidase inhibitor activity; GO:0003674,molecular_function; GO:0004857,enzyme inhibitor activity; GO:0004866,endopeptidase inhibitor activity; GO:0030234,enzyme regulator activity; GO:0030414,peptidase inhibitor activity; GO:0061134,peptidase regulator activity; GO:0061135,endopeptidase regulator activity; GO:0098772,molecular function …	PF00228.23:Bowman-Birk serine protease inhibitor family	--	--	--
Zlat_10041352	0.126	0.3582	0.3436	0.7724	1.2199	0.7605	3	10	9	23	41	28	1.62064	0.000807492	0.0077708	up	scaffold_60	381791	383101	+	Zlat_10041352	--	K07198 5'-AMP-activated protein kinase, catalytic alpha subunit [EC:2.7.11.11] | (RefSeq) CBL-interacting protein kinase 5 (A)	--	hypothetical protein GUJ93_ZPchr0013g36071 [Zizania palustris]	CIPKT_ORYSJ RecName: Full=CBL-interacting protein kinase 29; EC=2.7.11.1; AltName: Full=OsCIPK29;	A0A8J5X117_ZIZPA SubName: Full=Uncharacterized protein {ECO:0000313|EMBL:KAG8099109.1};	Serine/threonine protein kinase	GO:0005524,ATP binding; GO:0106310,protein serine kinase activity; GO:0004674,protein serine/threonine kinase activity; GO:0006468,protein phosphorylation; GO:0007165,signal transduction; GO:0000166,nucleotide binding; GO:0003674,molecular_function; GO:0005488,binding; GO:0017076,purine nucleotide binding; GO:0030554,adenyl nucleotide binding; GO:0032553,ribonucleotide binding; GO:0032555,purine …	PF00069.28:Protein kinase domain	--	--	--
Zlat_10048226	1.9894	3.3943	3.2157	10.0791	6.1095	5.8632	9	18	16	57	39	41	1.24746	0.000853311	0.00817306	up	scaffold_5	534361	534609	+	Zlat_10048226	--	--	--	hypothetical protein GUJ93_ZPchr0008g13779 [Zizania palustris]	--	A0A8J5UXA6_ZIZPA SubName: Full=Uncharacterized protein {ECO:0000313|EMBL:KAG8048122.1};	--	--	--	--	--	--
Zlat_10024811	0.7478	0.638	0.4986	1.9542	1.9786	0.9676	15	15	11	49	56	30	1.28574	0.000855974	0.00819281	up	scaffold_323	507478	508581	-	Zlat_10024811	--	--	--	hypothetical protein GUJ93_ZPchr0006g46186 [Zizania palustris]	2MMP_ARATH RecName: Full=Metalloendoproteinase 2-MMP {ECO:0000303|PubMed:10574937}; Short=At2-MMP {ECO:0000303|PubMed:10574937}; EC=3.4.24.- {ECO:0000305}; Flags: Precursor;	A0A8J5T9Q9_ZIZPA SubName: Full=Uncharacterized protein {ECO:0000313|EMBL:KAG8076208.1};	Gelatinase A and related matrix metalloproteases	GO:0031225,anchored component of membrane; GO:0048046,apoplast; GO:0031012,extracellular matrix; GO:0005886,plasma membrane; GO:0004222,metalloendopeptidase activity; GO:0008237,metallopeptidase activity; GO:0008270,zinc ion binding; GO:0030574,collagen catabolic process; GO:0050832,defense response to fungus; GO:0080186,developmental vegetative growth; GO:0030198,extracellular matrix organizatio…	PF00413.27:Matrixin	--	--	--
Zlat_10021603	0.3471	0.1269	0.2254	1.2297	0.4568	1.0586	7	3	5	31	13	33	1.90368	0.000856	0.00819281	up	scaffold_383	76243	77352	-	Zlat_10021603	--	--	--	hypothetical protein GUJ93_ZPchr0012g22232 [Zizania palustris]	2MMP_ARATH RecName: Full=Metalloendoproteinase 2-MMP {ECO:0000303|PubMed:10574937}; Short=At2-MMP {ECO:0000303|PubMed:10574937}; EC=3.4.24.- {ECO:0000305}; Flags: Precursor;	A0A8J5WQ67_ZIZPA SubName: Full=Uncharacterized protein {ECO:0000313|EMBL:KAG8094291.1};	Gelatinase A and related matrix metalloproteases	GO:0031225,anchored component of membrane; GO:0048046,apoplast; GO:0031012,extracellular matrix; GO:0005886,plasma membrane; GO:0004222,metalloendopeptidase activity; GO:0008237,metallopeptidase activity; GO:0008270,zinc ion binding; GO:0030574,collagen catabolic process; GO:0050832,defense response to fungus; GO:0080186,developmental vegetative growth; GO:0030198,extracellular matrix organizatio…	PF00413.27:Matrixin	--	--	--
novel.720	0.7514	0.8213	0.8967	0.4132	0.3994	0.4709	32	41	42	22	24	31	-1.03343	0.000876604	0.00836588	down	scaffold_2049	1	2344	.	--	--	--	--	hypothetical protein GUJ93_ZPchr0001g30128 [Zizania palustris]	FBK77_ARATH RecName: Full=F-box/kelch-repeat protein At3g61590;	A0A8J5RRU6_ZIZPA RecName: Full=F-box domain-containing protein {ECO:0000259|Pfam:PF12937};	--	GO:0004842,ubiquitin-protein transferase activity; GO:0035195,miRNA-mediated gene silencing; GO:0099402,plant organ development; GO:0003674,molecular_function; GO:0003824,catalytic activity; GO:0016740,transferase activity; GO:0019787,ubiquitin-like protein transferase activity; GO:0140096,catalytic activity, acting on a protein; GO:0008150,biological_process; GO:0008152,metabolic process; GO:000…	PF07646.18:Kelch motif	--	--	--
novel.1147	1.4968	1.7992	1.9176	1.0341	0.4339	0.7923	22	31	31	19	9	18	-1.30961	0.000876756	0.00836588	down	scaffold_3103	5359	6546	+	--	--	--	--	hypothetical protein GUJ93_ZPchr0002g23250 [Zizania palustris]	CGA1_ORYSJ RecName: Full=Protein CYTOKININ-RESPONSIVE GATA TRANSCRIPTION FACTOR 1 {ECO:0000303|PubMed:23548780}; Short=OsCGA1 {ECO:0000303|PubMed:23548780};	A0A8J5S1Y5_ZIZPA RecName: Full=GATA-type domain-containing protein {ECO:0000259|Pfam:PF00320};	GATA-4/5/6 transcription factors	GO:0005634,nucleus; GO:0043565,sequence-specific DNA binding; GO:0008270,zinc ion binding; GO:0009658,chloroplast organization; GO:0099402,plant organ development; GO:0009909,regulation of flower development; GO:0006355,regulation of DNA-templated transcription; GO:0009646,response to absence of light; GO:0009735,response to cytokinin; GO:0009739,response to gibberellin; GO:0009416,response to li…	PF00320.30:GATA zinc finger	C2C2-GATA	TF	C2C2->C2C2-GATA
Zlat_10027401	0.818	0.5981	0.6375	2.9914	2.4017	1.5876	7	6	6	32	29	21	1.6745	0.000903807	0.00859196	up	scaffold_259	107631	111439	-	Zlat_10027401	--	--	--	--	--	--	--	--	--	--	--	--
Zlat_10032664	3.4589	1.8388	1.9142	1.4837	1.4921	0.8107	69	43	42	37	42	25	-1.0189	0.000915905	0.00868644	down	scaffold_175	561436	563041	-	Zlat_10032664	--	K01669 deoxyribodipyrimidine photo-lyase [EC:4.1.99.3] | (RefSeq) deoxyribodipyrimidine photo-lyase isoform X1 (A)	--	hypothetical protein GUJ93_ZPchr0010g9298 [Zizania palustris]	PHR_ORYSJ RecName: Full=Deoxyribodipyrimidine photo-lyase; EC=4.1.99.3; AltName: Full=DNA photolyase; AltName: Full=OsCPDII; AltName: Full=Photoreactivating enzyme;	A0A8J5WG35_ZIZPA RecName: Full=Photolyase/cryptochrome alpha/beta domain-containing protein {ECO:0000259|Pfam:PF00875};	Deoxyribodipyrimidine photolyase/cryptochrome	GO:0005634,nucleus; GO:0003904,deoxyribodipyrimidine photo-lyase activity; GO:0003677,DNA binding; GO:0071949,FAD binding; GO:0006281,DNA repair; GO:0000719,photoreactive repair; GO:0009650,UV protection; GO:0003674,molecular_function; GO:0003824,catalytic activity; GO:0003913,DNA photolyase activity; GO:0016829,lyase activity; GO:0016830,carbon-carbon lyase activity; GO:0140097,catalytic activit…	PF00875.21:DNA photolyase	--	--	--
Zlat_10007435	3.1835	2.3584	2.9706	1.4744	1.4249	1.4633	38	33	39	22	24	27	-1.05024	0.000970002	0.00911355	down	scaffold_822	67676	70704	+	Zlat_10007435	--	K14488 SAUR family protein | (RefSeq) auxin-responsive protein SAUR36-like (A)	ko04075: Plant hormone signal transduction	auxin-responsive protein SAUR36-like [Triticum aestivum]	SAU39_ORYSJ RecName: Full=Auxin-responsive protein SAUR36; AltName: Full=Protein SMALL AUXIN UP RNA 36;	A0A453LJD7_AEGTS SubName: Full=Uncharacterized protein {ECO:0000313|EnsemblPlants:AET5Gv20799300.20};	--	GO:0005737,cytoplasm; GO:0009734,auxin-activated signaling pathway; GO:0046621,negative regulation of organ growth; GO:2000012,regulation of auxin polar transport; GO:0007154,cell communication; GO:0007165,signal transduction; GO:0008150,biological_process; GO:0009719,response to endogenous stimulus; GO:0009725,response to hormone; GO:0009733,response to auxin; GO:0009755,hormone-mediated signali…	PF02519.17:Auxin responsive protein	--	--	--
Zlat_10045109	0.2181	0.3308	0.2424	0.7755	0.4981	0.8153	9	16	11	40	29	52	1.30046	0.000979034	0.00918309	up	scaffold_40	220545	222815	-	Zlat_10045109	--	K25898 CO(2)-response secreted protease | (RefSeq) CO(2)-response secreted protease-like (A)	--	hypothetical protein GUJ93_ZPchr0012g22175 [Zizania palustris]	SBT4_LOTJA RecName: Full=Subtilisin-like protease 4 {ECO:0000303|PubMed:19220794}; Short=SbtM4 {ECO:0000303|PubMed:19220794}; Short=Subtilase 4 {ECO:0000303|PubMed:19220794}; EC=3.4.21.- {ECO:0000255|PROSITE-ProRule:PRU10080}; Flags: Precursor;	A0A8J6BSV6_ZIZPA SubName: Full=Uncharacterized protein {ECO:0000313|EMBL:KAG8092351.1};	--	GO:0048046,apoplast; GO:0005615,extracellular space; GO:0004252,serine-type endopeptidase activity; GO:0036377,arbuscular mycorrhizal association; GO:0006508,proteolysis; GO:0009609,response to symbiotic bacterium; GO:0009610,response to symbiotic fungus; GO:0003674,molecular_function; GO:0003824,catalytic activity; GO:0004175,endopeptidase activity; GO:0008233,peptidase activity; GO:0008236,seri…	PF00082.25:Subtilase family	--	--	--
Zlat_10013254	0.769	0.4686	0.7991	1.9334	2.18	2.4165	7	5	8	22	28	34	1.60418	0.00098553	0.00922865	up	scaffold_630	87227	87727	+	Zlat_10013254	--	K16281 RING-H2 zinc finger protein RHA1 | (RefSeq) E3 ubiquitin-protein ligase RHA1B (A)	--	hypothetical protein GUJ93_ZPchr0002g23238 [Zizania palustris]	RHA2B_ARATH RecName: Full=E3 ubiquitin-protein ligase RHA2B {ECO:0000305}; EC=2.3.2.27; AltName: Full=RING-H2 finger A2b {ECO:0000303|PubMed:9781696}; AltName: Full=RING-H2 zinc finger protein RHA2b {ECO:0000305}; AltName: Full=RING-type E3 ubiquitin transferase RHA2B {ECO:0000305};	A0A8J5VTV4_ZIZPA RecName: Full=RING-type domain-containing protein {ECO:0000259|Pfam:PF13639};	FOG: Predicted E3 ubiquitin ligase	GO:0005737,cytoplasm; GO:0005634,nucleus; GO:0046872,metal ion binding; GO:0000976,transcription cis-regulatory region binding; GO:0061630,ubiquitin protein ligase activity; GO:0004842,ubiquitin-protein transferase activity; GO:0009738,abscisic acid-activated signaling pathway; GO:0071456,cellular response to hypoxia; GO:0009789,positive regulation of abscisic acid-activated signaling pathway; GO…	PF13639.9:Ring finger domain	--	--	--
novel.1953	3.9659	3.6907	3.0594	2.2111	1.9589	0.6997	33	36	28	23	23	9	-1.24763	0.00103899	0.00966499	down	scaffold_609	126717	127174	.	--	--	--	--	B-box zinc finger protein 22-like [Oryza brachyantha]	--	A0A6G1BKQ0_9ORYZ SubName: Full=Uncharacterized protein {ECO:0000313|EMBL:KAF0888628.1};	--	GO:0008270,zinc ion binding; GO:0003674,molecular_function; GO:0005488,binding; GO:0043167,ion binding; GO:0043169,cation binding; GO:0046872,metal ion binding; GO:0046914,transition metal ion binding	--	--	--	--
Zlat_10043414	1.443	2.1103	1.8743	4.6173	5.6976	4.8011	7	12	10	28	39	36	1.37819	0.0010418	0.00968152	up	scaffold_35	457479	459157	+	Zlat_10043414	--	--	--	hypothetical protein GUJ93_ZPchr0005g16344 [Zizania palustris]	--	A0A8J5SNP1_ZIZPA RecName: Full=AP2/ERF domain-containing protein {ECO:0000259|Pfam:PF00847};	--	--	--	--	--	--
Zlat_10008301	1.3105	0.9083	1.3405	3.7347	2.6701	2.1195	16	13	18	57	46	40	1.16788	0.0010683	0.00988866	up	scaffold_858	206512	207490	-	Zlat_10008301	--	K07976 Rab family, other | (RefSeq) ras-related protein RABA1f (A)	--	hypothetical protein GUJ93_ZPchr0007g4041 [Zizania palustris]	RAA1F_ARATH RecName: Full=Ras-related protein RABA1f; Short=AtRABA1f;	A0A8J5T350_ZIZPA SubName: Full=Uncharacterized protein {ECO:0000313|EMBL:KAG8077497.1};	GTPase Rab11/YPT3, small G protein superfamily	GO:0005768,endosome; GO:0005886,plasma membrane; GO:0005525,GTP binding; GO:0003924,GTPase activity; GO:0015031,protein transport; GO:0016192,vesicle-mediated transport; GO:0000166,nucleotide binding; GO:0003674,molecular_function; GO:0005488,binding; GO:0017076,purine nucleotide binding; GO:0019001,guanyl nucleotide binding; GO:0032553,ribonucleotide binding; GO:0032555,purine ribonucleotide bin…	PF00071.25:Ras family	--	--	--
novel.554	5.7066	3.7689	5.5232	2.7979	1.5655	2.5009	31	24	33	19	12	21	-1.21657	0.00120126	0.0109644	down	scaffold_174	241275	241573	.	--	--	--	--	hypothetical protein GUJ93_ZPchr0008g11562 [Zizania palustris]	--	A0A8J5R0R2_ZIZPA RecName: Full=J domain-containing protein {ECO:0000259|Pfam:PF00226};	--	--	--	--	--	--
Zlat_10027433	1.4197	1.8633	2.2837	4.0186	3.5601	4.663	13	20	23	46	46	66	1.0414	0.00137336	0.0122999	up	scaffold_254	90985	91488	-	Zlat_10027433	--	--	--	hypothetical protein E2562_000360 [Oryza meyeriana var. granulata]	--	A0A6G1CCA5_9ORYZ SubName: Full=Uncharacterized protein {ECO:0000313|EMBL:KAF0897637.1};	--	--	--	--	--	--
Zlat_10007414	0.4658	0.3311	0.6823	1.0557	1.1187	0.9877	18	15	29	51	61	59	1.00814	0.00137842	0.0123414	up	scaffold_902	105981	109239	+	Zlat_10007414	--	--	--	hypothetical protein GUJ93_ZPchr0002g25376 [Zizania palustris]	APSR1_ARATH RecName: Full=Protein ALTERED PHOSPHATE STARVATION RESPONSE 1 {ECO:0000303|PubMed:23498857};	A0A8J5RVP3_ZIZPA SubName: Full=Uncharacterized protein {ECO:0000313|EMBL:KAG8057612.1};	--	GO:0005634,nucleus; GO:0005575,cellular_component; GO:0005622,intracellular anatomical structure; GO:0043226,organelle; GO:0043227,membrane-bounded organelle; GO:0043229,intracellular organelle; GO:0043231,intracellular membrane-bounded organelle; GO:0110165,cellular anatomical entity	PF04782.15:Protein of unknown function (DUF632)	--	--	--
novel.1448	1.4717	0.816	1.7395	0.412	0.4172	0.6189	20	13	26	7	8	13	-1.54888	0.00141952	0.012669	down	scaffold_3855	1	1706	+	--	--	--	--	hypothetical protein GUJ93_ZPchr0010g11188 [Zizania palustris]	EXG_PSEMZ RecName: Full=Glucan 1,3-beta-glucosidase {ECO:0000250|UniProtKB:Q7Z9L3}; EC=3.2.1.58; AltName: Full=Exo-1,3-beta-glucanase {ECO:0000250|UniProtKB:Q7Z9L3}; Flags: Fragments;	A0A8J6BI02_ZIZPA SubName: Full=Uncharacterized protein {ECO:0000313|EMBL:KAG8088407.1};	--	GO:0005576,extracellular region; GO:0004338,glucan exo-1,3-beta-glucosidase activity; GO:0071555,cell wall organization; GO:0000272,polysaccharide catabolic process; GO:0003674,molecular_function; GO:0003824,catalytic activity; GO:0004553,hydrolase activity, hydrolyzing O-glycosyl compounds; GO:0008422,beta-glucosidase activity; GO:0015926,glucosidase activity; GO:0016787,hydrolase activity; GO:0…	PF00150.21:Cellulase (glycosyl hydrolase family 5)	--	--	--
Zlat_10027480	4.0387	3.7406	3.7769	1.8461	1.7173	2.4635	35	38	36	20	21	33	-1.02075	0.00142739	0.0127232	down	scaffold_254	578873	580253	+	Zlat_10027480	--	K16281 RING-H2 zinc finger protein RHA1 | (RefSeq) RING-H2 finger protein ATL45 (A)	--	hypothetical protein GUJ93_ZPchr0008g13301 [Zizania palustris]	BRH1_ARATH RecName: Full=Brassinosteroid-responsive RING protein 1 {ECO:0000303|PubMed:12012249};	A0A8J5RGV4_ZIZPA RecName: Full=RING-type domain-containing protein {ECO:0000259|Pfam:PF13639};	FOG: Predicted E3 ubiquitin ligase	GO:0016021,integral component of membrane; GO:0061630,ubiquitin protein ligase activity; GO:0008270,zinc ion binding; GO:0009742,brassinosteroid mediated signaling pathway; GO:0016567,protein ubiquitination; GO:1901371,regulation of leaf morphogenesis; GO:1905421,regulation of plant organ morphogenesis; GO:0009741,response to brassinosteroid; GO:0010200,response to chitin; GO:0003674,molecular_fu…	PF13639.9:Ring finger domain	--	--	--
Zlat_10030829	0.426	0.6057	0.3615	1.0224	0.9259	1.1392	15	25	14	45	46	62	1.05137	0.00147444	0.0130599	up	scaffold_195	229956	232419	+	Zlat_10030829	--	K13436 pto-interacting protein 1 [EC:2.7.11.1] | (RefSeq) PTI1-like tyrosine-protein kinase 1 (A)	ko04626: Plant-pathogen interaction	hypothetical protein OsI_24881 [Oryza sativa Indica Group]	GHR1_ARATH RecName: Full=LRR receptor-like serine/threonine-protein kinase GHR1 {ECO:0000303|PubMed:22730405}; EC=2.7.11.1 {ECO:0000269|PubMed:22730405}; AltName: Full=Protein GUARD CELL HYDROGEN PEROXIDE-RESISTANT 1 {ECO:0000303|PubMed:22730405}; Short=AtGHR1 {ECO:0000303|PubMed:22730405}; AltName: Full=Protein RADICAL-INDUCED CELL DEATH 7 {ECO:0000303|PubMed:30361234}; Flags: Precursor;	I1Q812_ORYGL RecName: Full=Protein kinase domain-containing protein {ECO:0000259|PROSITE:PS50011};	--	GO:0016021,integral component of membrane; GO:0005886,plasma membrane; GO:0005524,ATP binding; GO:0004672,protein kinase activity; GO:0106310,protein serine kinase activity; GO:0004674,protein serine/threonine kinase activity; GO:0009738,abscisic acid-activated signaling pathway; GO:0071485,cellular response to absence of light; GO:0071244,cellular response to carbon dioxide; GO:1901528,hydrogen …	PF07714.20:Protein tyrosine and serine/threonine kinase	--	--	--
Zlat_10033201	1.0614	0.733	1.0569	0.2426	0.5373	0.2943	21	17	23	6	15	9	-1.48841	0.00151444	0.0133973	down	scaffold_162	840684	841992	+	Zlat_10033201	--	K20867 galacturonosyltransferase 12/13/14/15 [EC:2.4.1.-] | (RefSeq) probable galacturonosyltransferase 15 isoform X1 (A)	--	hypothetical protein GUJ93_ZPchr0001g29678 [Zizania palustris]	GAUTF_ARATH RecName: Full=Probable galacturonosyltransferase 15; EC=2.4.1.-;	A0A8J5RRA8_ZIZPA RecName: Full=Hexosyltransferase {ECO:0000256|RuleBase:RU362027}; EC=2.4.1.- {ECO:0000256|RuleBase:RU362027};	--	GO:0000139,Golgi membrane; GO:0016021,integral component of membrane; GO:0047262,polygalacturonate 4-alpha-galacturonosyltransferase activity; GO:0071555,cell wall organization; GO:0045489,pectin biosynthetic process; GO:0003674,molecular_function; GO:0003824,catalytic activity; GO:0008194,UDP-glycosyltransferase activity; GO:0016740,transferase activity; GO:0016757,glycosyltransferase activity; …	PF01501.23:Glycosyl transferase family 8	--	--	--
[truncated: 38 more rows]
